# Supplementary material for: Integrative analysis and expression profiling of secondary cell wall genes in C4 biofuel model Setaria italica reveals targets for lignocellulose bioengineering
Source: Front Plant Sci. 2015 Nov 4;6:965. doi: 10.3389/fpls.2015.00965 (PMC4631826; doi:10.3389/fpls.2015.00965)
Supplement: Supplementary Table S2 — Details of SiCesA/Csl and SiGsl superfamily genes of foxtail millet. [file Table2.XLS]

## Sheet: Sheet2
Supplementary Table S2. Details of SiCesA/Csl and SiGsl superfamily genes of foxtail millet.
Gene name	Gene ID	Phytozome Identfier	Physical position on foxtail millet genome			Sequence Information				Gene length (bp)	Exon	Intron	Protein properties
			Chromosome	Start position (bp)	End Position (bp)	Genomic	Transcript	CDS	Protein				Protein length (aa)	Molecular weight (Da)	Instability index	pI	Stable or unstable
Cellulose Synthase (CesA)	SiCesA1	Si028770m.g	2	6996595	7002558	ATGGCTCCTCCTCAGGCGCCGGCGAACGGCGGCGCCGGCAACGGAAGCGTCGTCGTTGCCGGCGGCACGGCGGCGTCGGTGCTGGAGGTGGAGAGCAATGGTGCCGGCGGCGACCATAACGGGGTCAGCGACAACGGCGGCGGCGGGGCGGCGCCGTCGGTGGCGGCGAACGGCAACGGCAAGCAGGGGGCGGAGAGGAGGCGGAGGAGTAAGAAGAAGAAGCCAGCGGTCAGCCCGAAGGACAGGTACTGGACGCCGATCGACGGGAAGGAGGCAGCGGCGGCTCTGGAGGACGGCGGCGAGGATGGGCGGCGGCCGCTGCTGTTCCGGACGTACAGGGTCAAGGGCATCCTCCTGCATCCCTACAGGTGCGCGCGTGTAGTGTACTTTCGTACTCAC…	GCTGCCCTGCCTCGCGTAGTTAAGCCCAGCCTCCGCCCCACTACCACTACTAGTAGCAGCACGCGCTCTCTTGCAGCGGGAGATGCGGTGCTGATCCGTGCCAGCACCTGCTCGGATCTCGGGAGTAGCGCCGGCTTCGGCTTCGGCTGCAGCCCAGGGCCAGCCAGCTCCTCGTCGGTTCTTGGCGAGCTCGCGCGCCATGGAGGGCGACGCGGATGCCGTGAAGTCGGGCAGGCGCGGCGGCGGGCAGGTGTGCCAGATCTGCGGCGACGGCGTGGGCACCACCGCGGAGGGGGACGTCTTCGCCGCCTGCGACGTCTGCGGATTCCCGGTCTGCCGCCCCTGCTACGAGTACGAGCGCAAGGACGGCACCCAGGCGTGCCCGCAGTGCAAGACCAA…	ATGGAGGGCGACGCGGATGCCGTGAAGTCGGGCAGGCGCGGCGGCGGGCAGGTGTGCCAGATCTGCGGCGACGGCGTGGGCACCACCGCGGAGGGGGACGTCTTCGCCGCCTGCGACGTCTGCGGATTCCCGGTCTGCCGCCCCTGCTACGAGTACGAGCGCAAGGACGGCACCCAGGCGTGCCCGCAGTGCAAGACCAAGTACAAGCGCCACAAGGGGAGCCCAGCGATCCGTGGGGAGGAAGGTGATGATACTGATGCCGATGACGCCAGTGACTTCAACTATCCTGCATCTGGCAATGACGACCAGAAGCAGAAGATTGCTGATAGGATGCGCAGCTGGCGCATGAATGCTGGGGGCAGCGGGGATGTTGGCCGCCCAAAGTATGACAGTGGAGAG…	MEGDADAVKSGRRGGGQVCQICGDGVGTTAEGDVFAACDVCGFPVCRPCYEYERKDGTQACPQCKTKYKRHKGSPAIRGEEGDDTDADDASDFNYPASGNDDQKQKIADRMRSWRMNAGGSGDVGRPKYDSGEIGLTKYDSGEIPRGYIPSVTNSQISGEIPGASPDHHMMSPTGNIGKRAPFPYVNHSPNPSREFSGSIGNVAWKERVDGWKMKQDKGTIPMTNGTSIAPSEGRGVGDIDASTDYNMEDALLNDETRQPLSRKVPLPSSRINPYRMVIVLRLVVLSIFLHYRITNPVRNAYPLWLLSVICEIWFALSWILDQFPKWFPINRETYLDRLALRYDREGEPSQLAAVDIFVSTVDPLKEPPIVTANTVLSILAVDYPVDKVSCYVSDDGAA…	5963	3	2	1081	120887	37.09	8.15	Stable
	SiCesA2	Si028762m.g	2	8988359	8993764	ATGGAGGCGAGCGCGGGGCTGATAGCCGGCTCGCACAACCGGAACGAGCTGGTGGTGATCCGCCGCGAGCCCGGGGGCGGGGGCGGCGGCGCGGCGCGGCGGGCGGAGGCGCCGTGCCAGATATGCGGGGACGAGGTCGGGGTGGGCTTCGACGGGGAGCCCTTCGTGGCGTGCAACGAGTGCGCCTTCCCCGTCTGCCGCGCCTGCTACGAGTACGAGCGTCGGGAGGGGTCGCAGGCGTGCCCGCAGTGCCGGACGCGGTACAAGCGCCTGAAGGGCTGCCCCCGCGTCGCCGGCGACGAGGAGGAGGACGGTGCCGACGACCTCGAGGGCGAGTTCGGCCTCCACGGCGGCGGCGCCGGCGCCGGCGGCGACGACGACCCCCAGCACGTCGCCGAG…	ATGGAGGCGAGCGCGGGGCTGATAGCCGGCTCGCACAACCGGAACGAGCTGGTGGTGATCCGCCGCGAGCCCGGGGGCGGGGGCGGCGGCGCGGCGCGGCGGGCGGAGGCGCCGTGCCAGATATGCGGGGACGAGGTCGGGGTGGGCTTCGACGGGGAGCCCTTCGTGGCGTGCAACGAGTGCGCCTTCCCCGTCTGCCGCGCCTGCTACGAGTACGAGCGTCGGGAGGGGTCGCAGGCGTGCCCGCAGTGCCGGACGCGGTACAAGCGCCTGAAGGGCTGCCCCCGCGTCGCCGGCGACGAGGAGGAGGACGGTGCCGACGACCTCGAGGGCGAGTTCGGCCTCCACGGCGGCGGCGCCGGCGCCGGCGGCGACGACGACCCCCAGCACGTCGCCGAG…	ATGGAGGCGAGCGCGGGGCTGATAGCCGGCTCGCACAACCGGAACGAGCTGGTGGTGATCCGCCGCGAGCCCGGGGGCGGGGGCGGCGGCGCGGCGCGGCGGGCGGAGGCGCCGTGCCAGATATGCGGGGACGAGGTCGGGGTGGGCTTCGACGGGGAGCCCTTCGTGGCGTGCAACGAGTGCGCCTTCCCCGTCTGCCGCGCCTGCTACGAGTACGAGCGTCGGGAGGGGTCGCAGGCGTGCCCGCAGTGCCGGACGCGGTACAAGCGCCTGAAGGGCTGCCCCCGCGTCGCCGGCGACGAGGAGGAGGACGGTGCCGACGACCTCGAGGGCGAGTTCGGCCTCCACGGCGGCGGCGCCGGCGCCGGCGGCGACGACGACCCCCAGCACGTCGCCGAG…	MEASAGLIAGSHNRNELVVIRREPGGGGGGAARRAEAPCQICGDEVGVGFDGEPFVACNECAFPVCRACYEYERREGSQACPQCRTRYKRLKGCPRVAGDEEEDGADDLEGEFGLHGGGAGAGGDDDPQHVAESMLRAHMSYGRGDAAHGFNPVPNVPLLTNGQMVDDIPPEQHALVPSYMGGGPKRIHPLPFADPSLPVQPRPMDPSKALADYGYGSVAWADKMKDWKKQQQERLQHARSDGGGDWEGEDADLPLMDEARQPLSRKVPIPSSRINPYRMIIIIRLVVLGFFFHYRVMHPVNDAFALWLISVICEIWFAMSWILDQFPKWLPIERETYLDRLSLRFDKEGQPSQLAPIDFFVSTVDPSKEPPLVTANTVLSILAVDYPVEKVSCYVSDD…	5405	2	1	1092	122356	43.55	7.44	Unstable
	SiCesA3	Si028764m.g	2	11582966	11588748	TCTGCTTCCCCTCCCCCAATTTTTCTTTAAAAATCCCCCGCTCGCTAATCCCCCCCACCTCCCACCGACGCTGCCGCCGCTGGCACGCATTTCCCTCCTCGTCTTCTTCCTCTTCCTCGGCGCGTCGCGGCGCGGAGCCCGGTGAAAACTGCTCGGATGAGGATCTGCTGCTAGAGCGAGAGGAACCAGTATCCTGCCCCTGCGTCGGCGGCGGCGGGGGAAGGGGAGGAGGCGATGGAGGCGAGCGCCGGGCTGATCGCCGGCTCCCACAACCGGAACGAGCTCGTCGTCATCCGTCGCGACGGCGATCCCGGGGTACGTGCTGCGTGCGCGCTTCAATTCCCGGCTGGCGAGCGAGCGTTACGGTGCTGATTTTTGTTTTTTTCTCCCGATTTTTTT…	TCTGCTTCCCCTCCCCCAATTTTTCTTTAAAAATCCCCCGCTCGCTAATCCCCCCCACCTCCCACCGACGCTGCCGCCGCTGGCACGCATTTCCCTCCTCGTCTTCTTCCTCTTCCTCGGCGCGTCGCGGCGCGGAGCCCGGTGAAAACTGCTCGGATGAGGATCTGCTGCTAGAGCGAGAGGAACCAGTATCCTGCCCCTGCGTCGGCGGCGGCGGGGGAAGGGGAGGAGGCGATGGAGGCGAGCGCCGGGCTGATCGCCGGCTCCCACAACCGGAACGAGCTCGTCGTCATCCGTCGCGACGGCGATCCCGGGCCGAAGCCGCTGCGGCAGCCGAACGGGCAGGTATGCCAGATTTGCGGCGACGACGTCGGTCTCGCCCCCGGTGGGGAGCCCTTC…	ATGGAGGCGAGCGCCGGGCTGATCGCCGGCTCCCACAACCGGAACGAGCTCGTCGTCATCCGTCGCGACGGCGATCCCGGGCCGAAGCCGCTGCGGCAGCCGAACGGGCAGGTATGCCAGATTTGCGGCGACGACGTCGGTCTCGCCCCCGGTGGGGAGCCCTTCGTGGCCTGCAACGAGTGTGCCTTCCCCGTCTGCCGGGACTGCTACGAGTACGAGCGCCGGGAGGGCACGCAGAACTGCCCCCAGTGCAAGACCCGGTACAAGCGCCTCAAGGGCTGCGCGCGTGTGCCCGGGGATGAGGAAGAGGACGGCGTCGACGACCTGGAGAACGAGTTCAACTGGAACGACGGCAATGAGTCGCAGTACGGCGCCGAGTCGCTCCATGGCCACATGACC…	MEASAGLIAGSHNRNELVVIRRDGDPGPKPLRQPNGQVCQICGDDVGLAPGGEPFVACNECAFPVCRDCYEYERREGTQNCPQCKTRYKRLKGCARVPGDEEEDGVDDLENEFNWNDGNESQYGAESLHGHMTYGRGGDLNGVQQPFQLNPNVPLLTNGQMVDDIPPEQHALVPSFMGGGGKRIHPLPYADPSLPVQPRSMDPSKDLAAYGYGSVAWKERMESWKQKQERMHQMRNDGGGDDGDDADLPLMDEARQPLSRKIPIPSSQINPYRMIIIIRLVVVGFFFHYRVMHPVNDAFALWLISVICEIWFAMSWILDQFPKWFPIERETYLDRLSLRFDKEGQPSQLAPVDFFVSTVDPLKEPPLVTANTVLSILAVDYPVDKVSCYVSDDGAAMLT…	5782	14	13	1088	122785	39.27	6.87	Stable
	SiCesA4	Si028761m.g	2	31073322	31078261	ATGGCGGGAAAGCCAAGTCTCGGTAGGTCGAGGGGTTGGTCCGGACGCAGCCTGACAACGGCCGCGGCGGCCTCAGGCGCAAGCCAGCGCAGGCGGCAGCGCGAGGCTTTCGCTTCACTTAGCGGCAACGGGGACGCCGCACCCAACCAACCCGAGCTCCCCCTCACCCGCCGCGACGCGCGCGTCCCACGAGCTCCCGCGAACGCACTCGCCCGCCGACGCCCCCCATCGCCCCGCACCAAATCGCACTCTTCCGGCCCGATCGATCGATCGAACAGCCACCCCTCACCTCTCCCACCCGCCAAAACCTCCCTCCCCCTGCTGGCCGCCTCCTCTCACATTCATATAGCGCAAGCCCCTGCCACAAGGCAGAGCACCGCTCACACTTGCGTTGCCTTG…	ATGGCGGGAAAGCCAAGTCTCGGCAGAGCACCGCTCACACTTGCGTTGCCTTGGCCGTCGCGAGCACCTCAGCGGAGGGATCGGAGGCCGAGAGCTCGAGCATCGGGCCTCTGCTCGCCGGGTGCGGCAGCGACGATGGAGGCGAGCGCCGGGCTGGTGGCCGGCTCGCACAACCGGAACGAGCTGGTGCTCATCCGGGGGCACGAGGACCCCAAGCCGCTGCGGGCGCTGAGCGGGCAGGTCTGCGAGATATGCGGCGACGAGGTCGGGCTCACGGTGGACGGCGACCTCTTCGTCGCCTGCAACGAGTGCGGCTTCCCCGTCTGCCGACCCTGCTACGAGTACGAGCGACGGGAGGGCACGCAGAACTGCCCCCAGTGCAAGACCCGCTACAAGCGC…	ATGGCGGGAAAGCCAAGTCTCGGCAGAGCACCGCTCACACTTGCGTTGCCTTGGCCGTCGCGAGCACCTCAGCGGAGGGATCGGAGGCCGAGAGCTCGAGCATCGGGCCTCTGCTCGCCGGGTGCGGCAGCGACGATGGAGGCGAGCGCCGGGCTGGTGGCCGGCTCGCACAACCGGAACGAGCTGGTGCTCATCCGGGGGCACGAGGACCCCAAGCCGCTGCGGGCGCTGAGCGGGCAGGTCTGCGAGATATGCGGCGACGAGGTCGGGCTCACGGTGGACGGCGACCTCTTCGTCGCCTGCAACGAGTGCGGCTTCCCCGTCTGCCGACCCTGCTACGAGTACGAGCGACGGGAGGGCACGCAGAACTGCCCCCAGTGCAAGACCCGCTACAAGCGC…	MAGKPSLGRAPLTLALPWPSRAPQRRDRRPRARASGLCSPGAAATMEASAGLVAGSHNRNELVLIRGHEDPKPLRALSGQVCEICGDEVGLTVDGDLFVACNECGFPVCRPCYEYERREGTQNCPQCKTRYKRLKGSPRVAGDDDEEDIDDLEHEFNIDDEKQKQLQGNMQNSQITEAMLHGKMSYGRGPDDGEGNNTPQIPPIITGSRSVPVSGEFPITNGYGHSELSSSLHKRIHPYPVSEPGSAKWDEKKEVSWKERMDDWKSKQGILGGADPDDMDADVPLNDEARQPLSRKVSIASSKVNPYRMVIVVRLVVLAFFLRYRILHPVPDAIGLWLVSIICEIWFAISWILDQFPKWFPIDRETYLDRLSLRYEREGEPSLLSAVDLFVSTVDPLKE…	4939	13	12	1095	122880	37.72	7.85	Stable
	SiCesA5	Si021050m.g	3	6725037	6731410	GGGGAAGGTGTGGAGAGGAAGCAGAGGCGGCAGCAGCACCACCACTGCGGCATTGCGGCGAGCGCGGGGAGGGATCTGGGCATGGTGGTGGCCGCCGCCGCCGCTCGGATCTAGAGGCCCATTGCGGGCCGATCGGTCTCCGCCAGCCTCGTCGGTGTCGGTGGGGGCGGGGAGTGAAAGGGAGCGGCGGAGATGGCGGCGAACAAGGGGATGGTGGCGGGCTCGCACAAGCGCAACGAGTTCGTCATGATCCACCACGAGGGCGACGCGCCCGCCGCGGTACGTGTGCCCTCTCCCCCAATGCCGTCCTCGCTCCTCCTGATTCTGTTTGCGACGGCTTCATGCCGCGCGCGTGCGTGTGTCGGTGGATCTGGGCCGCGGCGTTGGTTTAGGTGTAAC…	GGGGAAGGTGTGGAGAGGAAGCAGAGGCGGCAGCAGCACCACCACTGCGGCATTGCGGCGAGCGCGGGGAGGGATCTGGGCATGGTGGTGGCCGCCGCCGCCGCTCGGATCTAGAGGCCCATTGCGGGCCGATCGGTCTCCGCCAGCCTCGTCGGTGTCGGTGGGGGCGGGGAGTGAAAGGGAGCGGCGGAGATGGCGGCGAACAAGGGGATGGTGGCGGGCTCGCACAAGCGCAACGAGTTCGTCATGATCCACCACGAGGGCGACGCGCCCGCCGCGGCTAAGCCCGCGAAGAGTGTGAATGGGCAGGTCTGCCAGATTTGTGGTGACACTGTTGGTGTTTCAGCCACAGGCGATGTCTTTGTTGCCTGCAATGAGTGCGCCTTCCCTGTCTGCCGC…	ATGGCGGCGAACAAGGGGATGGTGGCGGGCTCGCACAAGCGCAACGAGTTCGTCATGATCCACCACGAGGGCGACGCGCCCGCCGCGGCTAAGCCCGCGAAGAGTGTGAATGGGCAGGTCTGCCAGATTTGTGGTGACACTGTTGGTGTTTCAGCCACAGGCGATGTCTTTGTTGCCTGCAATGAGTGCGCCTTCCCTGTCTGCCGCCCTTGCTACGAGTATGAGCGCAAGGAGGGGAACCAGTGCTGCCCTCAGTGCAAGACTAGATACAGGAGACAGAAAGGTAGCCCTCGAGTTCACGGTGATGAGGAGGAGGAAGATGTTGATGACCTGGACAATGAATTCAACTATAAGCAAGGCAATGGGAAAGGCCCAGAGTGGCAGCTGCATGGTCAAGGA…	MAANKGMVAGSHKRNEFVMIHHEGDAPAAAKPAKSVNGQVCQICGDTVGVSATGDVFVACNECAFPVCRPCYEYERKEGNQCCPQCKTRYRRQKGSPRVHGDEEEEDVDDLDNEFNYKQGNGKGPEWQLHGQGDDADLSSSARHEPHHRIPRLTSGQQISGEIPDASPDRHSIRSPTSSYVDPSVPVPVRIVDPSKDLNSYGLNSVDWKERVESWRVKQDKNMMQVTNKYPEARGGDMEGTGSNGEDMQMVDDARLPLSRIVPISSNQLNLYRIVIILRLIILCFFFQYRVTHPVRDAYGLWLVSVICEVWFALSWLLDQFPKWHPINRETYLDRLALRYDREGEPSQLAPIDVFVSTVDPLKEPPLITANTVLSILAVDYPVDKVSCYVSDDGSAMLT…	6373	14	13	1077	121418	39.11	6.66	Stable
	SiCesA6	Si005779m.g	4	32901724	32907564	ATGGACGCTGGAGGGCTCGGATTCCTCGTCGCGGGCTCCCGGCGCGAGTTCGTCGTCCTCAACGTCGACGATTTCTCCAAGGTAGGCCTCCGGCCGTTGTGCCGAGGAACTTATTTTTTACCGTATTTTGGCCTGTTTCCAGAGTATATGCCGATATGCGGGTTGTTCGCGTCAATTCGAACACGAATTTCTATCATTATATGGAGAATAACTTCGCTGGATTTGAATTGTGGGCTATTTTTTTTCCTCCAGCCCGCCTGTTGAGCTAATTTAGCTTTTCCATGTTTTGTATTGACTGTAATACATTTTTCTTGTTGTCACCATGTTAATTTGGCATTCTCTTTCCTGTTACAGTAAATTTCGCTTAGGGTGTGGATGTTTTAGCTGTTTGTAATATTG…	ATGGACGCTGGAGGGCTCGGATTCCTCGTCGCGGGCTCCCGGCGCGAGTTCGTCGTCCTCAACGTCGACGATTTCTCCAAGATATGCGGAGATGATATTGACATACTACAAGAAGAAAATGAGTATTTCGTCGCGTGCAATGAGTGTGCTTTCCCTGTTTGCCGTACTTGTTATGAGTATGAGCGTCAGGAGGGCTCACAAGTATGCCCTCGGTGCAAGACCCGGTACAAACGCCACAAAGGTAGTCCTCGAGTCCATGGAGATGAGGAAGAAGAAGGTTCAGATGACATTGAGAGTGAGTTTGCTTCCATAAGAACAAGACCAATAAATCCCAATAGAGACCTGGCTCTTTACGGCTATGGATCTGTTGCCTGGAAGAACAGAGTTGAGTGGAAAAGA…	ATGGACGCTGGAGGGCTCGGATTCCTCGTCGCGGGCTCCCGGCGCGAGTTCGTCGTCCTCAACGTCGACGATTTCTCCAAGATATGCGGAGATGATATTGACATACTACAAGAAGAAAATGAGTATTTCGTCGCGTGCAATGAGTGTGCTTTCCCTGTTTGCCGTACTTGTTATGAGTATGAGCGTCAGGAGGGCTCACAAGTATGCCCTCGGTGCAAGACCCGGTACAAACGCCACAAAGGTAGTCCTCGAGTCCATGGAGATGAGGAAGAAGAAGGTTCAGATGACATTGAGAGTGAGTTTGCTTCCATAAGAACAAGACCAATAAATCCCAATAGAGACCTGGCTCTTTACGGCTATGGATCTGTTGCCTGGAAGAACAGAGTTGAGTGGAAAAGA…	MDAGGLGFLVAGSRREFVVLNVDDFSKICGDDIDILQEENEYFVACNECAFPVCRTCYEYERQEGSQVCPRCKTRYKRHKGSPRVHGDEEEEGSDDIESEFASIRTRPINPNRDLALYGYGSVAWKNRVEWKRKQQHKMQKVSSDGEGSDLNDFDSDRDTPRCAESKQQLSRKLPIPSSKINPYRIVIILRLAILALFFHYRILNPVHDAYWLWLTSVICEIWFAFSWILDQFPKWYPIKRETYLDRLSLRYEKEGKPSELAPIDIFVSTVDPMKEPPLITANTVLSILAVDYPVDKVCCYVSDDGAEMLTFEALTETCLFARKWVPFCKKHKIEPRAPEWYFAQKIDYLREKVHPEFVRERRAMKREYEEFKVRINAVVANSHKVPEGGWSLPEGGPW…	5840	13	12	986	112655	39.19	8.08	Stable
	SiCesA7	Si005742m.g	4	33138041	33144250	GCAGCAGCAGCCAGCAGCGACACTGCGGCATTGCAGCGAGCCGGGGAGGGATCCAGGGCATGTTGGTGGCCGCCGTTGCCGCTCCGATCTAGAGGCCCTCGCGGGCCGATCGGTCTCCGCCCCCTCGTCGGTCGCTGTCCGTGGAGGGGAGTGGGAAGGGAGCAGCGGAGATGGCGGCGAACAAGGGGATGGTGGCGGGCTCGCACAACCGCAACGAGTTCGTCACGATCCACCACGACGTCGACGCGCCCGCAGCGGTACGTTCGCCCCCCCTGCCCCCAATGCTGTCCTCGCTCCTCCAGATTCTGTTTGCGACGGCTCGTGCCGCGCGCGTGCGCGTGTCGGTGGATCTGGGCCGCGGCGTTGGTCTGGCTGTAACGCTCGGATTCGCCCCAATTG…	GCAGCAGCAGCCAGCAGCGACACTGCGGCATTGCAGCGAGCCGGGGAGGGATCCAGGGCATGTTGGTGGCCGCCGTTGCCGCTCCGATCTAGAGGCCCTCGCGGGCCGATCGGTCTCCGCCCCCTCGTCGGTCGCTGTCCGTGGAGGGGAGTGGGAAGGGAGCAGCGGAGATGGCGGCGAACAAGGGGATGGTGGCGGGCTCGCACAACCGCAACGAGTTCGTCACGATCCACCACGACGTCGACGCGCCCGCAGCGACTAAGCCCGCGAAGAGTGTGAATGGGCAAGTATGCCAAATTTGTGGTGACACTGTTGGTGTTTCAGCCACCGGCGATGTCTTTGTTGCCTGCAACGAGTGTGCCTTCCCTGTTTGCCGCCCTTGCTATGAGTATGAGCGCA…	ATGGCGGCGAACAAGGGGATGGTGGCGGGCTCGCACAACCGCAACGAGTTCGTCACGATCCACCACGACGTCGACGCGCCCGCAGCGACTAAGCCCGCGAAGAGTGTGAATGGGCAAGTATGCCAAATTTGTGGTGACACTGTTGGTGTTTCAGCCACCGGCGATGTCTTTGTTGCCTGCAACGAGTGTGCCTTCCCTGTTTGCCGCCCTTGCTATGAGTATGAGCGCAAGGAGGGTAACCAGTGCTGCCCTCAGTGCAAGACTAGGTACAAGAGACAGAAAGGTAGCCCTAGGGTTCACGGTGATGAGGAGGAGGAAGATGTTGATGACCTGGACAATGAATTCAACTATAAGCAAGGCAATGGGAAAGGCCCAGAGTGGCAGCTGCATGGTCAAGGA…	MAANKGMVAGSHNRNEFVTIHHDVDAPAATKPAKSVNGQVCQICGDTVGVSATGDVFVACNECAFPVCRPCYEYERKEGNQCCPQCKTRYKRQKGSPRVHGDEEEEDVDDLDNEFNYKQGNGKGPEWQLHGQGDDADLSSSARHEPHHRIPRLTSGQQISGEIPDASPDRHSIRSPTSSYVDPSVPVPVRIVDPSKDLNSYGLNSVDWKERVESWRVKQDKNMMQVTNKYPEARGGDMEGTGSNGEDMQMVDDARLPLSRIVPISSNQLNLYRIVIILRLIILCFFFQYRVTHPVRDAYGLWLVSVICEVWFALSWLLDQFPKWHPINRETYLDRLALRYDREGEPSQLAPIDVFVSTVDPLKEPPLITANTVLSILAVDYPVDKVSCYVSDDGSAMLT…	6209	14	13	1077	121448	39.29	6.4	Stable
	SiCesA8	Si007846m.g	4	34433701	34436816	ATGGACGAAGGGAGCCCAGAGATCGTGCCTGTCAACTCCCCGGCTTCCGACCTGGACCGAGAGCCTGAATCTTCAGAAAGGTGAGCACTGACGCTGACAATGGCGTGTTCACTGCAATCCTGCAAAAACCATCAGGTTTCATGTCGTGTAGAAGTGTACGCGAGCTCCTGGACCTTAGCGTATCTCGCCATGACTGAATTTGCAGCGGGGATGCCGGCGGCGATGGCCCTCCCGAGCCTCTCAGCGAGAAGCTGCCCGTCCCGCCCGCCGAGCTCGGTCTGTACCGCGCCGCCGTCGCGCTGCGCGTCCTCCTCCTCGCCGCCTTCTTCCGGTACCGCGTCACCCACCCGGTTCCCGACGCCCCCTGGCTGTGGCTTGCCGCGCTCGCCTGCGAGCTCA…	ATGGACGAAGGGAGCCCAGAGATCGTGCCTGTCAACTCCCCGGCTTCCGACCTGGACCGAGAGCCTGAATCTTCAGAAAGCGGGGATGCCGGCGGCGATGGCCCTCCCGAGCCTCTCAGCGAGAAGCTGCCCGTCCCGCCCGCCGAGCTCGGTCTGTACCGCGCCGCCGTCGCGCTGCGCGTCCTCCTCCTCGCCGCCTTCTTCCGGTACCGCGTCACCCACCCGGTTCCCGACGCCCCCTGGCTGTGGCTTGCCGCGCTCGCCTGCGAGCTCAGCCTCGCCCTCGCGTGGCTCCTCGGCCAGCTCCCCAAGCTCTCCCCGACCCACCGCGCCACGCACCCCGACAGGCTCGCGTCGCGGTACGGGAGCGACGGCGTCGGCGAGGAGCGGCTGCCGGGC…	ATGGACGAAGGGAGCCCAGAGATCGTGCCTGTCAACTCCCCGGCTTCCGACCTGGACCGAGAGCCTGAATCTTCAGAAAGCGGGGATGCCGGCGGCGATGGCCCTCCCGAGCCTCTCAGCGAGAAGCTGCCCGTCCCGCCCGCCGAGCTCGGTCTGTACCGCGCCGCCGTCGCGCTGCGCGTCCTCCTCCTCGCCGCCTTCTTCCGGTACCGCGTCACCCACCCGGTTCCCGACGCCCCCTGGCTGTGGCTTGCCGCGCTCGCCTGCGAGCTCAGCCTCGCCCTCGCGTGGCTCCTCGGCCAGCTCCCCAAGCTCTCCCCGACCCACCGCGCCACGCACCCCGACAGGCTCGCGTCGCGGTACGGGAGCGACGGCGTCGGCGAGGAGCGGCTGCCGGGC…	MDEGSPEIVPVNSPASDLDREPESSESGDAGGDGPPEPLSEKLPVPPAELGLYRAAVALRVLLLAAFFRYRVTHPVPDAPWLWLAALACELSLALAWLLGQLPKLSPTHRATHPDRLASRYGSDGVGEERLPGVDVLVTTAAAGAGREREPPLATANTVLSVLAVDYPAGRLACYVSDDGADMLAFEALFAAAAFARRWVPFCRRHAVEPRAPELYFARGVDYLRDRAAPSFVKERRAMKGRAVADREWVGLQREYEEFKVRINYLAAKARKVPEDGWVMSDGTPWPGNNPRDHPAMTQVLLGHPGDQDAEGNELPRLFYVSREKKPGFPHHGKAGALNALLRVSALLTNGAYVLNLDYDHCITNSSALGEAMCFLVDPEAGNRTCFVQFPLRIGVDDD…	3115	6	5	884	95593.6	50.62	6.49	Unstable
	SiCesA9	Si000133m.g	5	10251255	10258175	CTAACGCGCACTCGCACCGCCACCGGGATGCGTGCTGCGTAAGGAGCGAGCAGGAGAGGGGGGAGGCGGGCTGCGGCGGCGGCGGCGCGGTGAGGCTTGGCGCGGCGATGGCGGCGAACAGGGGGATGGTGGCTGGCTCCCGCGACGGGGTCGTCACGATCCGGCACGACGGCGACGGCGGCGCCACGGTGCGTTCCTTCCGCTGCGCTTCTCTGCTCTGCTCTGCGCCGGGCGGATTGAGTCGGCTCCGCGTCGGATTGGCTGGCCGTGCGGTCGTTGTGCGGGATGCCTAGGTATTATTGCGTTCCCGTGGGGGATTTCGTTGAGGCGTGCTGGTCGAGTGAGGAGTCGATTGGTTGCAGTCTTCGTCTCGCCGCCAGCGCGCGGTGGCGCCGTGGA…	CTAACGCGCACTCGCACCGCCACCGGGATGCGTGCTGCGTAAGGAGCGAGCAGGAGAGGGGGGAGGCGGGCTGCGGCGGCGGCGGCGCGGTGAGGCTTGGCGCGGCGATGGCGGCGAACAGGGGGATGGTGGCTGGCTCCCGCGACGGGGTCGTCACGATCCGGCACGACGGCGACGGCGGCGCCACGGCTAAGCAATTGAAAAATGCGAACGAACAAATATGTCAAATCTGTGGTGACACCGTGGGGCTCTCAGCTACGGGCGATGTCTTTGTCGCCTGCAACGAATGCGCCTTTCCGGTTTGTCGGCCATGCTATGAATATGAGCGCAAGGAGGGGAATCAGTGCTGTCCTCAGTGCAAGACTAGATACAAGCGGCACAAAGGGAGCCCTCGAGTTC…	ATGGCGGCGAACAGGGGGATGGTGGCTGGCTCCCGCGACGGGGTCGTCACGATCCGGCACGACGGCGACGGCGGCGCCACGGCTAAGCAATTGAAAAATGCGAACGAACAAATATGTCAAATCTGTGGTGACACCGTGGGGCTCTCAGCTACGGGCGATGTCTTTGTCGCCTGCAACGAATGCGCCTTTCCGGTTTGTCGGCCATGCTATGAATATGAGCGCAAGGAGGGGAATCAGTGCTGTCCTCAGTGCAAGACTAGATACAAGCGGCACAAAGGGAGCCCTCGAGTTCCGGGAGATGACGAGGAGGATGAAGTTGATGATTTGGATAACGAATTCAACTATACGCAAGGCAATGGCAAAGGTCCTCAATGGCAGCTGCAGGGACAAGGCGAAGAT…	MAANRGMVAGSRDGVVTIRHDGDGGATAKQLKNANEQICQICGDTVGLSATGDVFVACNECAFPVCRPCYEYERKEGNQCCPQCKTRYKRHKGSPRVPGDDEEDEVDDLDNEFNYTQGNGKGPQWQLQGQGEDVDISSSSRHEPHHRIPCLTSGQQISGDIPDASPDRHSIRSPTPSYVDPSIPVPVRIVDPSKDLNSYGVGSVDWKERVESWRVKQEKNMIQVTHKYAAEGKGDIEGTGSNGEDLQMADDARLPLSRIVPISPNELNLYRTVIVLRLIILCFFFQYRITHPVWDAYGLWLVSVICEVWFALSWLLDQFPKWYPINRETYLDRLALRYDREGEPSQLAPIDVFVSTVDPLKEPPLITANTVLSILAVDYPVDKVSCYVSDDGSAMLTFE…	6920	14	13	1075	120984	37.47	6.19	Stable
	SiCesA10	Si000179m.g	5	36917274	36922741	TTCTCCCACCCGGTGCCCCCCCTGGCTGCCGCGCGCACGCGGATCCCCAACCGAGGCTGCGCGTCGACCGCGGGGTGAGGAGGAGGAGGAGCCATGGTGGAGCCGGCGGCGGCGACCCAGCCCTGCGCGGCGTGCGGGGACGACGCGTGCGCTGCGTGCCGCGCGTGCAGCTACGCGCTCTGCAGGGCGTGCCTCGACGAGGACGCCGCCGAGGGGCGCACCACGTGCGCGCGCTGCGGCGGGGAGTACGCCGCCGCGACCGACCCAGGTGCGTCGCGCGTTGCGGGGATCGTTTTTCTTTTTTCTTTTGCCGGTTTGGGGGGAGGCAATGCAGATGCTAACGTGAATGCTCTCTGTTCCAGCGCATGGCAATGAGGGCGCTGAAGCGGAGGAGGTGGA…	TTCTCCCACCCGGTGCCCCCCCTGGCTGCCGCGCGCACGCGGATCCCCAACCGAGGCTGCGCGTCGACCGCGGGGTGAGGAGGAGGAGGAGCCATGGTGGAGCCGGCGGCGGCGACCCAGCCCTGCGCGGCGTGCGGGGACGACGCGTGCGCTGCGTGCCGCGCGTGCAGCTACGCGCTCTGCAGGGCGTGCCTCGACGAGGACGCCGCCGAGGGGCGCACCACGTGCGCGCGCTGCGGCGGGGAGTACGCCGCCGCGACCGACCCAGCGCATGGCAATGAGGGCGCTGAAGCGGAGGAGGTGGAGGACCACCACGCCGCCGGCGGCCTGCGTGAGAGGGTCACCATGGGCAGCCACCTCAATGATCGCCAGGATGAAGTAAGCCATGCCAGGACCATG…	ATGGTGGAGCCGGCGGCGGCGACCCAGCCCTGCGCGGCGTGCGGGGACGACGCGTGCGCTGCGTGCCGCGCGTGCAGCTACGCGCTCTGCAGGGCGTGCCTCGACGAGGACGCCGCCGAGGGGCGCACCACGTGCGCGCGCTGCGGCGGGGAGTACGCCGCCGCGACCGACCCAGCGCATGGCAATGAGGGCGCTGAAGCGGAGGAGGTGGAGGACCACCACGCCGCCGGCGGCCTGCGTGAGAGGGTCACCATGGGCAGCCACCTCAATGATCGCCAGGATGAAGTAAGCCATGCCAGGACCATGAGCAGCCTGTCGGGAATTGGTAGTGAACTGAATGATGAATCTGGGAAACCCATCTGGAAGAACAGGGTGGAGAGTTGGAAGGAGAAGAAGAAC…	MVEPAAATQPCAACGDDACAACRACSYALCRACLDEDAAEGRTTCARCGGEYAAATDPAHGNEGAEAEEVEDHHAAGGLRERVTMGSHLNDRQDEVSHARTMSSLSGIGSELNDESGKPIWKNRVESWKEKKNEKKASAKKAAAKAQPPPVEEQIMDEKDLTDAYEPLSRVIPISKNKLTPYRAVIIMRLVVLGLFFHYRITNPVYSAFGLWMTSVICEIWFAFSWILDQFPKWYPINRETYVDRLTARYGDGEDSGLAPVDFFVSTVDPLKEPPLITANTVLSILAVDYPVEKISCYVSDDGSAMLTFESLAETAEFARKWVPFCKKYAIEPRAPEFYFSQKIDYLKDKIHPSFVKERRAMKRDYEEYKVRINALVAKAQKTPEEGWIMQDGTPWPGN…	5467	13	12	983	110444	41.26	6.03	Unstable
	SiCesA11	Si034009m.g	9	1087917	1093521	GCCATGGACACCGGTGGCCTCGCCGCGGGCTCGCACCTGCGGGACGAGCTGCACGTCATGCGCGGCCACGAGGAGGCGCCGGCCGGCCGGAGCGCCGACGTGAAGACGTGCCGCGTGTGCGGGGACGAGGTCGGGGCGCGGGAGGACGGGCAGCCCTTCGTGGCGTGCTCCGAGTGCGGCTTCCCCGTCTGCCGGCCCTGCTACGAGTACGAGCGCGCCGAGGGCACGCAGTGCTGCCCCCAGTGCAACACCCGCTACAAGCGACACAAAGGTCAGTCCGTTGGCAGTTGGTAACACTACACCCCACCAATCACAACACCGAGAGCCACCAACTCACAGACGACAGTCTAGATTTCATTTCGAATACAGTTGCACCTTGCACGCCATGTTTGTCACCTA…	CAGCAGCAGCAGCAGCCCAGCCCCACACGGGCAGCCAGCCAGCCAGCCGCGCAACGCAACAAAGGAAAGGGAAGCAAGCGCGGCGCCCCTCCCTTCTCCCCCCACTCTCCTCTCTTCCTCGTTCCATTCTTTCCCCACCCCCCTTCCCTCCTGCAGCCGCCGCCGCCGCCGCCGCACGCGCGCGCGCCTTACTCCCTCGGTCGGTCGGCGGGGTAGACAGAGAGGAGGAACCCCCTGAGATCTGGAGATCTGGTAGGGCGAGGGGGATGGAGGCCAGCGCCGGGCTGGTCGCCGGCTCGCACAACCGGAACGAGCTCGTCGTCATCCGCCGCGATGGCGAGCCAGGGCCGAAGCCGATGAACCAGCAGAACGGGCAGGTGTGCCAGATTTGCGGCGACG…	ATGGAGGCCAGCGCCGGGCTGGTCGCCGGCTCGCACAACCGGAACGAGCTCGTCGTCATCCGCCGCGATGGCGAGCCAGGGCCGAAGCCGATGAACCAGCAGAACGGGCAGGTGTGCCAGATTTGCGGCGACGACGTGGGGCTCAACCCCGACGGGGAACCCTTCGTCGCCTGCAACGAGTGCGCCTTCCCCATCTGCCGGGACTGCTACGAGTACGAGCGCCGCGAGGGCACGCAGAACTGCCCCCAGTGCAAGACCCGCTTCAAGCGCCTCAAGGGGTGCGCGCGTGTCCCGGGGGATGAGGAGGAGGACGGCGTCGATGACCTGGAGAACGAGTTCAACTGGTCGGACAAGCACGACTCGCAGTATGTCGCCGAGTCCATACTCCACGCCCACATG…	MEASAGLVAGSHNRNELVVIRRDGEPGPKPMNQQNGQVCQICGDDVGLNPDGEPFVACNECAFPICRDCYEYERREGTQNCPQCKTRFKRLKGCARVPGDEEEDGVDDLENEFNWSDKHDSQYVAESILHAHMSYGRGADFDGVPQPFQPIPNVPLLTNGQMVDDIPPEQHALVPSFMGGGGKRIHPLPYADPNLPVQPRSMDPSKDLAAYGYGSVAWKERMESWKQKQERMHQMRNDGGGNDDGDDADLPLMDEARQPLSRKIPLPSSLINPYRMIIIIRLVVLGFFFHYRVMHPVPDAFALWLISVICEIWFAMSWILDQFPKWFPIERETYLDRLTLRFDKEGQPSQLAPVDFFVSTVDPLKEPPLVTANTVLSILAVDYPVDKVSCYVSDDGAAM…	5604	7	6	1090	123233	36.07	7.04	Stable
	SiCesA12	Si034016m.g	9	2474927	2480592	ATGTCGACGACATATGTAGCCAAGAAGAAATTTTGTGCTGCCTCCAATGACAAGGAGTCACCAGAAGATGAGAAGATGTCAGCCAGTGTCGAGAGACAGCTTGTCCGGACAGCAAAACTTTCAACAATCACCATCAAGCTATACAGGTAAGTAGTTATCCAAACATGGTTCTGTTTCCATCAACTTGAATCTATTTTTCTGTAATTCGAAACAGAGGGGACACTTTTCAGAATTTATTATTAGAGATGACGAGAATTGGGAAAATTAATATTGGATTTTAAAAACTATGTTACAAATAAAGAGCCTCCACACCAAGGGCTACAAATGGTTTCATGTGACCACCTTCACCTTCATATATTGATATGGCATGCAAATAATAAGAGAAGCAAAATATGTTCA…	GTCGCCGTCTCGCCGGTGCCGCGTCCCTTTCCTTTTCCTCTGGCCCCCGTCGCCGTCCCGCGCGAGCTCCCCCGCGTCTAATCCTCCGCGAGCTGGACGGTGCTCTCGCTGCCGCTAGTGCTGCTGCTGCTGCCACTGGGATTGGGGAGGCACCCCGTCGGCGCGCAAACCCGAGGCGAGGCGATTCGGTGCCGTGCCGATACGGGGGGTTCGTCCGGGTGCGAGGAAGCCGAGGAATGCGGTGAGTCGGCGGGGGCGAACCTCGCTCGGATTGGGGGTGGCCGGGGAGTGATCGGCGCGGGCGCCATGGACGGGGGCGGCCGAGACGCTGCGAATTCGGGGAAGCATAGGGCCGGTCAGGTGTGCCAGATCTGCGGCGACGGCGTGGGCACGGCGGCG…	ATGGACGGGGGCGGCCGAGACGCTGCGAATTCGGGGAAGCATAGGGCCGGTCAGGTGTGCCAGATCTGCGGCGACGGCGTGGGCACGGCGGCGGACGGCGAGCTCTTCACCGCCTGCGACGTCTGCGGCTTCCCGGTGTGCCGCCCCTGCTACGAGTACGAGCGCAAGGACGGCACCCAGGCCTGCCCGCAGTGCAAGACGAAGTACAAGCGCCACAAGGGGAGCCCTCCTGTGCATGGTGAGGAAAATGAGGATGTTGATACTGACGATGTGAGTGACTACAACTACCCAGCATCTGGCAACCAGGATCAGAAGCAGAAGATTGCTGAGAGAATGCTCACCTGGCGCACCAACTCACGGGGTAGTGATGTTGGCCTTGCTAAGTACGACAGTGGTGAG…	MDGGGRDAANSGKHRAGQVCQICGDGVGTAADGELFTACDVCGFPVCRPCYEYERKDGTQACPQCKTKYKRHKGSPPVHGEENEDVDTDDVSDYNYPASGNQDQKQKIAERMLTWRTNSRGSDVGLAKYDSGEIGHGKYDSGEIPRGYIPSLTHSQISGEIPGASPDHMMSPVGNIGRRGHQFPYVNHSPNPSREFSGSLGNVAWKERVDGWKMKDKGAIPMTNGTSIAPSEGRGVGDIDASTDYNMEDALLNDETRQPLSRKVPIPSSRINPYRMVIVLRLIVLCIFLHYRITNPVRNAYPLWLLSVICEIWFALSWILDQFPKWSPINRETYLDRLALRYDREGEPSQLAPVDIFVSTVDPMKEPPLVTANTVLSILAVDYPVDKVSCYVSDDGAAM…	5665	1	0	1079	121050	37.65	8.13	Stable
	SiCesA13	Si034020m.g	9	17170732	17174910	GCCATGGACACCGGTGGCCTCGCCGCGGGCTCGCACCTGCGGGACGAGCTGCACGTCATGCGCGGCCACGAGGAGGCGCCGGCCGGCCGGAGCGCCGACGTGAAGACGTGCCGCGTGTGCGGGGACGAGGTCGGGGCGCGGGAGGACGGGCAGCCCTTCGTGGCGTGCTCCGAGTGCGGCTTCCCCGTCTGCCGGCCCTGCTACGAGTACGAGCGCGCCGAGGGCACGCAGTGCTGCCCCCAGTGCAACACCCGCTACAAGCGACACAAAGGTCAGTCCGTTGGCAGTTGGTAACACTACACCCCACCAATCACAACACCGAGAGCCACCAACTCACAGACGACAGTCTAGATTTCATTTCGAATACAGTTGCACCTTGCACGCCATGTTTGTCACCTA…	GCCATGGACACCGGTGGCCTCGCCGCGGGCTCGCACCTGCGGGACGAGCTGCACGTCATGCGCGGCCACGAGGAGGCGCCGGCCGGCCGGAGCGCCGACGTGAAGACGTGCCGCGTGTGCGGGGACGAGGTCGGGGCGCGGGAGGACGGGCAGCCCTTCGTGGCGTGCTCCGAGTGCGGCTTCCCCGTCTGCCGGCCCTGCTACGAGTACGAGCGCGCCGAGGGCACGCAGTGCTGCCCCCAGTGCAACACCCGCTACAAGCGACACAAAGGGTGCCCGAGGGTAGAAGGGGACGAGGACGACGGCCCGGAGATGGACGACTTCGAGGAGGAGTTCCCCGCCGCCGTCAAGAGCCCCAAGAAGCCCCACGAGCCCGTCGCCTTCGACGTCTACTCGGAG…	ATGGACACCGGTGGCCTCGCCGCGGGCTCGCACCTGCGGGACGAGCTGCACGTCATGCGCGGCCACGAGGAGGCGCCGGCCGGCCGGAGCGCCGACGTGAAGACGTGCCGCGTGTGCGGGGACGAGGTCGGGGCGCGGGAGGACGGGCAGCCCTTCGTGGCGTGCTCCGAGTGCGGCTTCCCCGTCTGCCGGCCCTGCTACGAGTACGAGCGCGCCGAGGGCACGCAGTGCTGCCCCCAGTGCAACACCCGCTACAAGCGACACAAAGGGTGCCCGAGGGTAGAAGGGGACGAGGACGACGGCCCGGAGATGGACGACTTCGAGGAGGAGTTCCCCGCCGCCGTCAAGAGCCCCAAGAAGCCCCACGAGCCCGTCGCCTTCGACGTCTACTCGGAGAAC…	MDTGGLAAGSHLRDELHVMRGHEEAPAGRSADVKTCRVCGDEVGAREDGQPFVACSECGFPVCRPCYEYERAEGTQCCPQCNTRYKRHKGCPRVEGDEDDGPEMDDFEEEFPAAVKSPKKPHEPVAFDVYSENGEQPPQKWRTGGQTLSSFTGSVAGKDLEAEREMEGSMEWKDRIDKWKTKQEKRGKLNHDDSDDDDDKNDDEYMLLAEARQPLWRKVPIPSSQINPYRIVIVLRLVVLCFFLKFRITTPATDAVPLWLASVICELWFALSWILDQLPKWAPVTRETYLDRLALRYDREGDACRLSPIDFFVSTVDPLKEPPIITANTVLSILAVDYPVDRTSCYVSDDGASMLLFDTLSETAEFARRWVPFCKKFAVEPRAPEFYFSQKIDYLKDKV…	4178	6	5	1075	121155	39.7	7.39	Stable
Cellulose Synthase-like (Csl)	SiCslA1	Si016912m.g	1	5186307	5192967	CAACACACACGCCCACACCTCCCCCACAGCCCGCACCCCTCGCCGGCGGCCGCATTGCCCCTGCCCTGCCCTGCCCCCAGCCCGGACGGACGGACCGAGCGATGGACGCGGCGGCGGGGACGGCGGCGGCGCTGCCGGAGGCGTGGTCGCAGGTGCGCGCGCCGGTGATCGTACCGCTGCTGCGCCTGGCCGTGGCCGTCTGCCTCACCATGTCCGTGCTGCTCTTCCTCGAGCGGATGTACATGGCCGTCGTCATCGCCGTGGTGCGCCTCCTCCGCCTCCGCCCCGAGCGCCGGTACCGCTGCGAGCCGCTCCCCGAGGACGACCCCGAGCTCGGCTCCTCCGCGTTCCCCTCCGTGCTCGTCCAGATCCCCATGTTCAACGAGCGCGAGGTACATT…	CAACACACACGCCCACACCTCCCCCACAGCCCGCACCCCTCGCCGGCGGCCGCATTGCCCCTGCCCTGCCCTGCCCCCAGCCCGGACGGACGGACCGAGCGATGGACGCGGCGGCGGGGACGGCGGCGGCGCTGCCGGAGGCGTGGTCGCAGGTGCGCGCGCCGGTGATCGTACCGCTGCTGCGCCTGGCCGTGGCCGTCTGCCTCACCATGTCCGTGCTGCTCTTCCTCGAGCGGATGTACATGGCCGTCGTCATCGCCGTGGTGCGCCTCCTCCGCCTCCGCCCCGAGCGCCGGTACCGCTGCGAGCCGCTCCCCGAGGACGACCCCGAGCTCGGCTCCTCCGCGTTCCCCTCCGTGCTCGTCCAGATCCCCATGTTCAACGAGCGCGAGGTGTACC…	ATGGACGCGGCGGCGGGGACGGCGGCGGCGCTGCCGGAGGCGTGGTCGCAGGTGCGCGCGCCGGTGATCGTACCGCTGCTGCGCCTGGCCGTGGCCGTCTGCCTCACCATGTCCGTGCTGCTCTTCCTCGAGCGGATGTACATGGCCGTCGTCATCGCCGTGGTGCGCCTCCTCCGCCTCCGCCCCGAGCGCCGGTACCGCTGCGAGCCGCTCCCCGAGGACGACCCCGAGCTCGGCTCCTCCGCGTTCCCCTCCGTGCTCGTCCAGATCCCCATGTTCAACGAGCGCGAGGTGTACCAGCTGTCGATCGGCGCGGTGTGCGGGCTGTCGTGGCCGTCGGACCGGCTGGTGGTCCAGGTGCTCGACGACTCCACGGACGAAGTGATTAAGGAAATGGTG…	MDAAAGTAAALPEAWSQVRAPVIVPLLRLAVAVCLTMSVLLFLERMYMAVVIAVVRLLRLRPERRYRCEPLPEDDPELGSSAFPSVLVQIPMFNEREVYQLSIGAVCGLSWPSDRLVVQVLDDSTDEVIKEMVRMECERWARKGINITYQIRDDRRGYKAGALKAGMKHAYVRECEYVAIFDADFQPDPDFLKRTIPYLVHNPEIALVQARWRFVNADECLMTRMQEMSLDYHFTVEQEVSSSVCAFFGFNGTAGVWRIAAVNEAGGWKDRTTVEDMDLAIRASLKGWKFVYLGDVQVKSELPSTFKAFRFQQHRWSCGPANLFRKMLMEIVTNKKVTIWKKIHVIYNFFLIRKIIAHIITFSFYCLIIPATIFVPEVRIPKWGCVYIPSAITLLNSVG…	6660	9	8	521	59601.8	41	9.04	Unstable
	SiCslA2	Si016839m.g	1	37889983	37894059	GTCTCCCATGCCACAACCACCACCACAACCATTTCCTTCCTCCTCAGACGAGCAGCGCCTGAAGTGCAACGCCACTCGACGCAGCTAGCAGCCATGGAAGGTACACTTCAATTCACCCCTGTTCTCGCTAGGAGTAATTCCTTCTCTGCTCAATGGGCTAGTCTTTAATCCCGCTCCCGCCACTCGTGCACCGGTTCCCGATAATGCATGCAGGTGGCCACGCGCTGCGCGCCGCCGGCGACGTCTTCTTCCGCGCCTCCGATGATCAGCTCTCCATCTCCCCGGTGATCGCCGCCGCCGTCGTCGAGTGGTGCGTCCAGGCGTGGGGGAAGGTCAGGGCGGAGCTCCTCGTGCCGCTGCTTAGGGCCACGGTGGTGATGTGCATGGTCATGTCGGTGA…	GTCTCCCATGCCACAACCACCACCACAACCATTTCCTTCCTCCTCAGACGAGCAGCGCCTGAAGTGCAACGCCACTCGACGCAGCTAGCAGCCATGGAAGGTGGCCACGCGCTGCGCGCCGCCGGCGACGTCTTCTTCCGCGCCTCCGATGATCAGCTCTCCATCTCCCCGGTGATCGCCGCCGCCGTCGTCGAGTGGTGCGTCCAGGCGTGGGGGAAGGTCAGGGCGGAGCTCCTCGTGCCGCTGCTTAGGGCCACGGTGGTGATGTGCATGGTCATGTCGGTGATCGTGCTGGCGGAGAAGGTGTTCCTGGGGACGGTCAGCTCCGTGATGAAGCTGCGGCGGCGGCGGCCGTGGCGGATGTACAGGTGCGACCCCATCGCGCGCCCCGACGAGGAG…	ATGGAAGGTGGCCACGCGCTGCGCGCCGCCGGCGACGTCTTCTTCCGCGCCTCCGATGATCAGCTCTCCATCTCCCCGGTGATCGCCGCCGCCGTCGTCGAGTGGTGCGTCCAGGCGTGGGGGAAGGTCAGGGCGGAGCTCCTCGTGCCGCTGCTTAGGGCCACGGTGGTGATGTGCATGGTCATGTCGGTGATCGTGCTGGCGGAGAAGGTGTTCCTGGGGACGGTCAGCTCCGTGATGAAGCTGCGGCGGCGGCGGCCGTGGCGGATGTACAGGTGCGACCCCATCGCGCGCCCCGACGAGGAGGATGCTGGCTCCGAGGCATATCCCATGGTGCTCGTCCAGATCCCCATGTACAACGAGAAGGAGGTGTACCAGCTATCAATAGGGGCAGCATGT…	MEGGHALRAAGDVFFRASDDQLSISPVIAAAVVEWCVQAWGKVRAELLVPLLRATVVMCMVMSVIVLAEKVFLGTVSSVMKLRRRRPWRMYRCDPIARPDEEDAGSEAYPMVLVQIPMYNEKEVYQLSIGAACRLTWPVDRLIVQVLDDSTDAVIKELVKSECERWAAEGINIKYETRKDRAGYKAGNLKEGMRHAYVRGCEFVAMFDADFQPAPDFLVKTVPFLVHNPSVALVQTRWKFVNANDCLLTRMQEMSMDYHFKVEQEAGSSLCNFFGYNGTAGVWRTQAIVESGGWEERTTAEDMDLALRAGLLGWEFVYDGSIKVKSELPSTLKAYRSQQHRWSCGPALLFKKMFWEILSAKKVSVWKKLYMIYDFFIARRIVGTFFTLFFFSILIPLII…	4076	9	8	544	62201.7	38.84	7.51	Stable
	SiCslA3	Si032179m.g	2	16115171	16117707	ATGGCGCCGTGGAGCGGCTTCTGGGGCGCCAGGGCCGTCCTCGCCGGCGGCGACGCCTACCGCGGCGGCGGCACGCCGGTCGTCGTCAAGATGGAGAATCCCAACTGGTCCATCTCAGAGATCGACGCCGACGACGAAGATGGCTTCTTGGCCGGCTACGGCGCCGGCGGGCGGAGGAGGCGGAGGAGGGGCAAAAACGCCAAGCAGATCACCTGGGTGCTACTCCTCAAGGCGCACCGCGCCGCGGGCTGCCTTGCGTGGCTCGCCTCCTCGGCCGTTGCGCTCGGAGGCGCCGCGCGGCGCCGCGTCGCGGCCGGCCGCACGGACGCCGATGCCGCCGACGCTGAGGAGGAGGTGCCCGCGACCGCGCCAGCGCCCGCGCCGCCTCGGCGTTCCCGG…	ATGCGCGCGGCCTGGCAGGCGGTGCGGTGGCGCGTGGTGGTGCCGGCGCTGCAGCTGGCCGTGTACGTCTGCGCCGCCATGTCGCTGATGCTCTTCCTCGAGCGCCTCTACATGGCGGCCGTGGTCGCCGGGCTCTGGCTGCACCGGCGCCGCTGCAAGCGGCAGGCCTGGCGCCGCCTCGCCGACGCCGACGATCCCCGGCAGCGCGTGCAGGACGACGACGACGACCTGGAGGCCGGCGACGGCCACCGCTGCCCCATGGTCCTGGTCCAGATCCCCATGTTCAATGAAAGACAGGTGTACCGTCTGTCGATCGGGGCGGCGTGCGGGCTGTCGTGGCCATCGGAGCGGCTGGTGATCCAGGTGCTGGACGACTCGACGGACCCGGCGATCCGCGAG…	ATGCGCGCGGCCTGGCAGGCGGTGCGGTGGCGCGTGGTGGTGCCGGCGCTGCAGCTGGCCGTGTACGTCTGCGCCGCCATGTCGCTGATGCTCTTCCTCGAGCGCCTCTACATGGCGGCCGTGGTCGCCGGGCTCTGGCTGCACCGGCGCCGCTGCAAGCGGCAGGCCTGGCGCCGCCTCGCCGACGCCGACGATCCCCGGCAGCGCGTGCAGGACGACGACGACGACCTGGAGGCCGGCGACGGCCACCGCTGCCCCATGGTCCTGGTCCAGATCCCCATGTTCAATGAAAGACAGGTGTACCGTCTGTCGATCGGGGCGGCGTGCGGGCTGTCGTGGCCATCGGAGCGGCTGGTGATCCAGGTGCTGGACGACTCGACGGACCCGGCGATCCGCGAG…	MRAAWQAVRWRVVVPALQLAVYVCAAMSLMLFLERLYMAAVVAGLWLHRRRCKRQAWRRLADADDPRQRVQDDDDDLEAGDGHRCPMVLVQIPMFNERQVYRLSIGAACGLSWPSERLVIQVLDDSTDPAIRELVEVECARWVRKGVRIRYENRSNRNGYKAGAMREGLRKPYARDCEFVAIFDADFQPDADFLRRAVPPLLRDPGVALVQARWCFINAGDCILTRIQEMSLNYHFAVEQEVGSACHAFFGFNGTAGVWRVAALADAGGWKERTTVEDMDLAVRASLRGWRFVYAGDLAVRNELPSTFRAYRYQQHRWSCGPANLFRKVLPEVLRCDRVSPWKKLHLLYAFFFVRKVVAHLVTFLFYCVVIPACVLVQGDVHLPRYVAMYVPAAITLLN…	2536	7	6	527	59781.7	54.62	9.25	Unstable
	SiCslA4	Si029676m.g	2	46376360	46380941	ATGCGCGCGGCCTGGCAGGCGGTGCGGTGGCGCGTGGTGGTGCCGGCGCTGCAGCTGGCCGTGTACGTCTGCGCCGCCATGTCGCTGATGCTCTTCCTCGAGCGCCTCTACATGGCGGCCGTGGTCGCCGGGCTCTGGCTGCACCGGCGCCGCTGCAAGCGGCAGGCCTGGCGCCGCCTCGCCGACGCCGACGATCCCCGGCAGCGCGTGCAGGACGACGACGACGACCTGGAGGCCGGCGACGGCCACCGCTGCCCCATGGTCCTGGTCCAGATCCCCATGTTCAATGAAAGACAGGTGAGCGAGATTGCTCTGATTATTGCTCCGGATTCGCGTTCTGGTTCTTCTTTAATTCCAGCTGCTAATCGCCACGCTGAGTTAATGCCTGGCTCACTGGTA…	GGCTCATGGTGCGCTCTCTTCTCCTGCTTTTCTTCCGCAGCGGGCGTGCCGCTCGGGTTCCAGCAGGCGGTGTCCTGGCTCATCGGCGTCCTCGACGGCACGTCCTCCGCGGCGGCGGACGTGTACGGGGCGTGGGTGGCGGTGCGGGCCGGGGTGATCGCGCCGGTGCTGCAGGTGGCGGTGTGGGCTTGCATGGTGATGTCCGTGATGCTGGTGGTGGAGGCCGTGTACAACAGCGTGGTCAGCCTCGCCGTCAAGGCCATCGGGTGGCGGCCCGAGTGGAGGTTCAAGTGGGAGCCCCTCGACGGCGACGACGAGAAGGGGAGCGCCCACTACCCCTTGGTGCTGGTCCAGATACCCATGTACAATGAGCTGGAGGTGTACAGGCTGTCAATAGCG…	ATGGTGATGTCCGTGATGCTGGTGGTGGAGGCCGTGTACAACAGCGTGGTCAGCCTCGCCGTCAAGGCCATCGGGTGGCGGCCCGAGTGGAGGTTCAAGTGGGAGCCCCTCGACGGCGACGACGAGAAGGGGAGCGCCCACTACCCCTTGGTGCTGGTCCAGATACCCATGTACAATGAGCTGGAGGTGTACAGGCTGTCAATAGCGGCCGCATGTGAGCTGCAGTGGCCGAAGGACAGGATAATAGTCCAAGTGCTGGATGATTCCACCGATCCGTTCATCAAGAATTTGGTGGAGCTTGAATGTGAAAACTGGGCCAACAAAGGTGTCAACATTAACTATACCACAAGAACCAGCCGCAAGGGGTTCAAAGCAGGAGCTCTGAAGAAAGGAATGGAA…	MVMSVMLVVEAVYNSVVSLAVKAIGWRPEWRFKWEPLDGDDEKGSAHYPLVLVQIPMYNELEVYRLSIAAACELQWPKDRIIVQVLDDSTDPFIKNLVELECENWANKGVNINYTTRTSRKGFKAGALKKGMECDYARQSEYIAIFDADFQPEPDFLLRTVPFLVNNPEVALVQARWSFVNDTTSLLTRVQKMFFDYHFKVEQEAGSATFAFFSFNGTAGVWRTVAIKEAGGWKDRTTVEDMDLAVRATLKGWKFVYVGEVRVKSELPSTYKAYCRQQFRWSSGGANLFRKMAKDVLVAKDVSLLKKTYMLYSFFLVRRVIAPTAACILYNIILPISVTIPELYLPVWGIAYIPTVLTIVTAIRHPKNLHIMPFWILFESVMTVRRMRAALTGLLELEG…	4581	2	1	483	55234.3	39.85	8.89	Stable
	SiCslA5	Si006161m.g	4	8718319	8721240	ATGGCTGGCGCACCGGCGGGGGCCTCCTTGGCCGCGGTGGCAGCGGGGTGGCTCGACCTCGACGGGTCGACGTCGACGACGGCGACGACCCTGCTCCTTCGCCGGTGGTGGTGGCCGCCGCTGCCGCCGTCGGGCGCCGCCGAGGCGCTGCGGGCCGCGTGGGACGTGGCGCGAGCGGCGGCCGTGGCGCCGGCGCTGGCGGCCGCGTCGTGGGCGTGCCTGGCCCTGTCGGCCATGCTGCTCGCCGACGCCGTGTTCCTGGCCGCCGCCAGCCTCCTCGCGCCGCGTGGGCGGTACCGGGCGGCGGGCCCCGCCGCCGCCGCCGAGGAGGACGGGGACGAGGAGGCGAGCGGCCGCGCCGTCGGCGGCGGCGGCTACCCCATGGTGCTCATCCAAATC…	ATGGCTGGCGCACCGGCGGGGGCCTCCTTGGCCGCGGTGGCAGCGGGGTGGCTCGACCTCGACGGGTCGACGTCGACGACGGCGACGACCCTGCTCCTTCGCCGGTGGTGGTGGCCGCCGCTGCCGCCGTCGGGCGCCGCCGAGGCGCTGCGGGCCGCGTGGGACGTGGCGCGAGCGGCGGCCGTGGCGCCGGCGCTGGCGGCCGCGTCGTGGGCGTGCCTGGCCCTGTCGGCCATGCTGCTCGCCGACGCCGTGTTCCTGGCCGCCGCCAGCCTCCTCGCGCCGCGTGGGCGGTACCGGGCGGCGGGCCCCGCCGCCGCCGCCGAGGAGGACGGGGACGAGGAGGCGAGCGGCCGCGCCGTCGGCGGCGGCGGCTACCCCATGGTGCTCATCCAAATC…	ATGGCTGGCGCACCGGCGGGGGCCTCCTTGGCCGCGGTGGCAGCGGGGTGGCTCGACCTCGACGGGTCGACGTCGACGACGGCGACGACCCTGCTCCTTCGCCGGTGGTGGTGGCCGCCGCTGCCGCCGTCGGGCGCCGCCGAGGCGCTGCGGGCCGCGTGGGACGTGGCGCGAGCGGCGGCCGTGGCGCCGGCGCTGGCGGCCGCGTCGTGGGCGTGCCTGGCCCTGTCGGCCATGCTGCTCGCCGACGCCGTGTTCCTGGCCGCCGCCAGCCTCCTCGCGCCGCGTGGGCGGTACCGGGCGGCGGGCCCCGCCGCCGCCGCCGAGGAGGACGGGGACGAGGAGGCGAGCGGCCGCGCCGTCGGCGGCGGCGGCTACCCCATGGTGCTCATCCAAATC…	MAGAPAGASLAAVAAGWLDLDGSTSTTATTLLLRRWWWPPLPPSGAAEALRAAWDVARAAAVAPALAAASWACLALSAMLLADAVFLAAASLLAPRGRYRAAGPAAAAEEDGDEEASGRAVGGGGYPMVLIQIPMYNEREVYKLSIGAACRLAWPSDRVIVQVLDDSTDPTIKDLVELECKFWANKGKNVKYEVRNNRKGYKAGALKQGMLYDYVQQCDFVAVFDADFQPEPDFLVRTVPYLVHNPRIALVQARWEFVNPNEFLMTRIQKMTLDYHFKVEQEAGSSTFAFFGFNGTAGVWRISSIKEAGGWEDRTTVEDMDLAVRAGLKGWKFIYVGDVKVKSELPSNLKAYRRQQHRWTCGAANLFRKTGAEIILTKEVSLWRKLYLIYSFFFIRKVV…	2921	9	8	561	62272.2	36.44	8.35	Stable
	SiCslA6	Si008033m.g	4	32756777	32758489	ATGGCCGGAGCAACGTTGCTGGGGTGGGGGACAGTTCCGGCGTACCGCGGCGACGCGGCGGGGCAGGTCGCGGCGGTGTGGCAGCAGCTCAAGTCCCCCGTAGTGGTGCCCCTGCTGCGGCTGGCCGTGGCGCTGTGCTTGGCCATGTCCGTGATGCTGTTCGCGGAGAAGGTGTACCTGGCCGCGGTCGTCCTCGCCACGCGCCTCCTCGGCCGCCGCCCCGAGCTCCGGTACCGGTGGGAGCCCATCCGCGGCGGCGAGGACGGCGACCTCGAGGCCGCCGCCGGCGGGAGCGCGGCGTACCCCATGGTGCTCGTGCAGATCCCCATGTACAACGAGCGCGAGGTGTGTAAGTGTTTGCTCGCGGCCGCCGCCGCCGCCGTCGACCATACGTGGTCT…	ATGGCCGGAGCAACGTTGCTGGGGTGGGGGACAGTTCCGGCGTACCGCGGCGACGCGGCGGGGCAGGTCGCGGCGGTGTGGCAGCAGCTCAAGTCCCCCGTAGTGGTGCCCCTGCTGCGGCTGGCCGTGGCGCTGTGCTTGGCCATGTCCGTGATGCTGTTCGCGGAGAAGGTGTACCTGGCCGCGGTCGTCCTCGCCACGCGCCTCCTCGGCCGCCGCCCCGAGCTCCGGTACCGGTGGGAGCCCATCCGCGGCGGCGAGGACGGCGACCTCGAGGCCGCCGCCGGCGGGAGCGCGGCGTACCCCATGGTGCTCGTGCAGATCCCCATGTACAACGAGCGCGAGGTGTACGGGGTGTCGATCGGGGCGGCGTGCGGGCTATCGTGGCCGGCGGACCGG…	ATGGCCGGAGCAACGTTGCTGGGGTGGGGGACAGTTCCGGCGTACCGCGGCGACGCGGCGGGGCAGGTCGCGGCGGTGTGGCAGCAGCTCAAGTCCCCCGTAGTGGTGCCCCTGCTGCGGCTGGCCGTGGCGCTGTGCTTGGCCATGTCCGTGATGCTGTTCGCGGAGAAGGTGTACCTGGCCGCGGTCGTCCTCGCCACGCGCCTCCTCGGCCGCCGCCCCGAGCTCCGGTACCGGTGGGAGCCCATCCGCGGCGGCGAGGACGGCGACCTCGAGGCCGCCGCCGGCGGGAGCGCGGCGTACCCCATGGTGCTCGTGCAGATCCCCATGTACAACGAGCGCGAGGTGTACGGGGTGTCGATCGGGGCGGCGTGCGGGCTATCGTGGCCGGCGGACCGG…	MAGATLLGWGTVPAYRGDAAGQVAAVWQQLKSPVVVPLLRLAVALCLAMSVMLFAEKVYLAAVVLATRLLGRRPELRYRWEPIRGGEDGDLEAAAGGSAAYPMVLVQIPMYNEREVYGVSIGAACGLSWPADRIIVQVLDDSTDPAIRELVRAECERWASKGVNIRYEVRDSRRGYKAGALREGMKRGYARGCDMVAIFDADFQPEPDFLQRAVPFLVHNPDLALVQARWKFVVRDEMR*	1712	4	3	239	26438.6	44.95	8.34	Unstable
	SiCslA7	Si015800m.g	6	28191242	28193384	GATTTGGTGGAGATGGAGTGCCACAGATGGATGAGCAAAGGCGTGAACATAAAGTACGAGGTCAGGGGGAACCGGAAGGGGTACAAGGCTGGCGCGCTCAAGGAAGGATTGAAGCATGACTACGTCAAAGACTGCCAGTACATTGCCATGTTTGATGCCGACTTCCAGCCTGAGTCCGATTTTCTCCTCAGGACTATTCCGTTCCTCGTGCACAATCCGGAGATTGCCCTCGTCCAGACTCGCTGGAAATTTGGTTAGTACAGATGCGATCTCTTATGCAAAATGTTAGTTTGACAGCTGACAGAAATGATATATTGCGATAAACTTTACTTGTTCTAAGCGTCGGTGAACCATATGTGCAGTCAATTCTGATGAATGTCTGCTGACAAGATTCCAAGA…	GATTTGGTGGAGATGGAGTGCCACAGATGGATGAGCAAAGGCGTGAACATAAAGTACGAGGTCAGGGGGAACCGGAAGGGGTACAAGGCTGGCGCGCTCAAGGAAGGATTGAAGCATGACTACGTCAAAGACTGCCAGTACATTGCCATGTTTGATGCCGACTTCCAGCCTGAGTCCGATTTTCTCCTCAGGACTATTCCGTTCCTCGTGCACAATCCGGAGATTGCCCTCGTCCAGACTCGCTGGAAATTTGTCAATTCTGATGAATGTCTGCTGACAAGATTCCAAGAAATGTCTTTGGACTACCATTTTAAGTATGAGCAAGAGGCAGGATCGTCGGTGTACTCATTCTTCGGCTTCAATGGGACAGCTGGTGTCTGGAGGATTTCAGCGATTGAT…	GATTTGGTGGAGATGGAGTGCCACAGATGGATGAGCAAAGGCGTGAACATAAAGTACGAGGTCAGGGGGAACCGGAAGGGGTACAAGGCTGGCGCGCTCAAGGAAGGATTGAAGCATGACTACGTCAAAGACTGCCAGTACATTGCCATGTTTGATGCCGACTTCCAGCCTGAGTCCGATTTTCTCCTCAGGACTATTCCGTTCCTCGTGCACAATCCGGAGATTGCCCTCGTCCAGACTCGCTGGAAATTTGTCAATTCTGATGAATGTCTGCTGACAAGATTCCAAGAAATGTCTTTGGACTACCATTTTAAGTATGAGCAAGAGGCAGGATCGTCGGTGTACTCATTCTTCGGCTTCAATGGGACAGCTGGTGTCTGGAGGATTTCAGCGATTGAT…	DLVEMECHRWMSKGVNIKYEVRGNRKGYKAGALKEGLKHDYVKDCQYIAMFDADFQPESDFLLRTIPFLVHNPEIALVQTRWKFVNSDECLLTRFQEMSLDYHFKYEQEAGSSVYSFFGFNGTAGVWRISAIDDAGGWKDRTTVEDMDLAVRAMLRGWKFVYIGDIKVKSELPSTFKAYRFQQHRWSCGPANLFKKMMVEILESKKVSLWSKIHLCYDFFFVGKVAAHTVTFIYYCFAIPVSVLLPEIQIPLWGVVYVPTVITLLKALGTPSSFHLVILWVLFENVMSLHRIKAAVSGLLDAGGRVNEWVVTEKLGDANKTKPNINGSDSIKVIDVKLTEPDVKLTEPLVPKLVKKRTRFWERYHCSELFVGTCIILCGCYDVFYAKKGYYIFLFLQGI…	2142	7	6	417	47665.6	39.27	8.72	Stable
	SiCslA8	Si035204m.g	9	21337084	21343333	ATGCCGGCGCTCGCTGCCGCGGCGGTGGCGGCGGCGGCGTGGGCGCTGCGGGCGGCGGTGTGGGCGTGCCTCGCCGCGTCGGCCATGCTCGTCGCCGAGGCCGCGTACATGGGCCTCGCCAGCCTCGTCGCCGCCGCCGCGAGGCTGTGGCGCCGGCCAGAGCGGAGGAGGAGGTACCGGTGGGAGCCGTTGCCCGGTGGCGGCGACGTCGAGGCGGGCCCCGCGGCGGCGGCGGACTTCCCCATGGTGCTCGTGCAGATCCCCATGTACAACGAGAGGGAGGTGAGCCGTCTGCGTTTGCGTTTCAGAATCTCTGCTTCGATTCTCTGTAAATCATGCTGAATGTGCCCCCCTCCAGTTGCCGCTACACCTCGCGATCGCGAGGTTGTAGAGCCATCG…	ATGCCGGCGCTCGCTGCCGCGGCGGTGGCGGCGGCGGCGTGGGCGCTGCGGGCGGCGGTGTGGGCGTGCCTCGCCGCGTCGGCCATGCTCGTCGCCGAGGCCGCGTACATGGGCCTCGCCAGCCTCGTCGCCGCCGCCGCGAGGCTGTGGCGCCGGCCAGAGCGGAGGAGGAGGTACCGGTGGGAGCCGTTGCCCGGTGGCGGCGACGTCGAGGCGGGCCCCGCGGCGGCGGCGGACTTCCCCATGGTGCTCGTGCAGATCCCCATGTACAACGAGAGGGAGGTGTACAAGCTATCCATTGGTGCAGCGTGTGCTCTCACGTGGCCACCAGACCGTATTATAATACAAGTCTTGGATGATTCCACTGATCCGATTATTAAGGAACTAGTGGAGCTTGAA…	ATGCCGGCGCTCGCTGCCGCGGCGGTGGCGGCGGCGGCGTGGGCGCTGCGGGCGGCGGTGTGGGCGTGCCTCGCCGCGTCGGCCATGCTCGTCGCCGAGGCCGCGTACATGGGCCTCGCCAGCCTCGTCGCCGCCGCCGCGAGGCTGTGGCGCCGGCCAGAGCGGAGGAGGAGGTACCGGTGGGAGCCGTTGCCCGGTGGCGGCGACGTCGAGGCGGGCCCCGCGGCGGCGGCGGACTTCCCCATGGTGCTCGTGCAGATCCCCATGTACAACGAGAGGGAGGTGTACAAGCTATCCATTGGTGCAGCGTGTGCTCTCACGTGGCCACCAGACCGTATTATAATACAAGTCTTGGATGATTCCACTGATCCGATTATTAAGGAACTAGTGGAGCTTGAA…	MPALAAAAVAAAAWALRAAVWACLAASAMLVAEAAYMGLASLVAAAARLWRRPERRRRYRWEPLPGGGDVEAGPAAAADFPMVLVQIPMYNEREVYKLSIGAACALTWPPDRIIIQVLDDSTDPIIKELVELECLDWANKKINIKYEVRNNRKGFKAGALKKGMEHIYAQQCDFVAIFDADFQPESDFLLKTIPFLVHNPKIALVQARWEFVNYDVCLMTRIQKMSLDYHFKVEQESGSFVHSFFGFNGTAGVWRVSAINQSGGWKDRTTVEDMDLAVRASLKGFEFLYVGDIRVKSELPSTFQAYRHQQHRWTCGAANLFRKMAWEVVTNKEVSIWKKHHLLYSFFFVRRVIAPLVTFLFYCVVIPLSAIVPGVSIPVWGLVYIPTAITCMNAIRNPG…	6249	9	8	518	58504.3	42.69	8.18	Unstable
	SiCslA9	Si034919m.g	9	44293987	44298044	ATGGAGGAGGGGCTGTGGAGGCGGGCGCTCGCCGCCGCCGCCGCCGCGGCGTCGGGGGACCGGATCGCGGCGGCGTGGGCGGCTGTGCGCGCGCGCGCGGTGGCGCCGGCGCTGGAGGCCGCGGTGTGGCTGTGCCTGGCCATGTCGGTGATGCTCGTGCTCGAGGTGTGCTACATGAGCATCGTCAGCTTCGTCGCCGTCAAGCTGCTGCGGCGCGTCCCGGAGCGGCGGTACAAGTGGGAGCCCATGCCCATGCTCCCCGGGAGCGGCAAGGGCGAGGAGGACGAGGAGGCCGCGGCGGGCGGTGGCGGGGCGTACCCGACGGTGCTCGTGCAGATCCCCATGTACAATGAGAGGGAGGTGAGGCGCTTCCAGCTCGCTTTCTCGCTCCCCCATAGC…	ATGGAGGCCGGCGAAGCAGCGGGCGCCCTGCTCTTCGTCCTCGCCGTCGCGGCCGCCGTAGCAGCCGCCGCCGCCACCGGCGCCGTCAGCTTCACCTACCTGGCCTCGGTCGGCTCCGCCGGACCGTCACCCGCCTCCTCCAGCGGCGGGTGGCGGGGCGCGTGGGCGTGGGTGCGGTCCCGCGCGGTGGCGCCGGCGTTGCAGGCGGTGGTGTGGGCGTGCATGGTGATGTCGGTCATGCTGGTGGTGGAGGCTACCTACAACTGCGCCGTCAGCGTCGGCGTCAAGCTCCTGGGATGGAAGCCCGAGCGCCGGTTCAAGTGGGAGCCCCTCGCCGGCGACGGCGACGAGGAGAAGGGGGATGCTGCAGCAGCTGCTGCTGCTGCTTACCCCATGGTC…	ATGGAGGCCGGCGAAGCAGCGGGCGCCCTGCTCTTCGTCCTCGCCGTCGCGGCCGCCGTAGCAGCCGCCGCCGCCACCGGCGCCGTCAGCTTCACCTACCTGGCCTCGGTCGGCTCCGCCGGACCGTCACCCGCCTCCTCCAGCGGCGGGTGGCGGGGCGCGTGGGCGTGGGTGCGGTCCCGCGCGGTGGCGCCGGCGTTGCAGGCGGTGGTGTGGGCGTGCATGGTGATGTCGGTCATGCTGGTGGTGGAGGCTACCTACAACTGCGCCGTCAGCGTCGGCGTCAAGCTCCTGGGATGGAAGCCCGAGCGCCGGTTCAAGTGGGAGCCCCTCGCCGGCGACGGCGACGAGGAGAAGGGGGATGCTGCAGCAGCTGCTGCTGCTGCTTACCCCATGGTC…	MEAGEAAGALLFVLAVAAAVAAAAATGAVSFTYLASVGSAGPSPASSSGGWRGAWAWVRSRAVAPALQAVVWACMVMSVMLVVEATYNCAVSVGVKLLGWKPERRFKWEPLAGDGDEEKGDAAAAAAAAYPMVMVQIPMYNELEVYKLSIGAACELKWPKERLIVQVLDDSTDPSIKNLVEKECENWSSKGVNVKYATRIGHKGFKAGALKKGMEWDYAKQCEYIALFDADYQPEPDFLLRTVPFLMHNSNVALVQARWVFVNDRASLLTRIQKTFLDYHFKVEQEAGSATFAFFSFNGTAGVWRREAINDAGGWKDRTTVEDMDLAVRATLKGWKFVYVGDVRVKSELPSTYEAYCRQQFRWACGSANLFRKMAWKVLVAKQVSPLKKFYMIYSFFLV…	4057	8	7	569	63159.5	42.12	8.89	Unstable
	SiCslA10	Si035500m.g	9	55257489	55261012	ATGGAGGAGGGGCTGTGGAGGCGGGCGCTCGCCGCCGCCGCCGCCGCGGCGTCGGGGGACCGGATCGCGGCGGCGTGGGCGGCTGTGCGCGCGCGCGCGGTGGCGCCGGCGCTGGAGGCCGCGGTGTGGCTGTGCCTGGCCATGTCGGTGATGCTCGTGCTCGAGGTGTGCTACATGAGCATCGTCAGCTTCGTCGCCGTCAAGCTGCTGCGGCGCGTCCCGGAGCGGCGGTACAAGTGGGAGCCCATGCCCATGCTCCCCGGGAGCGGCAAGGGCGAGGAGGACGAGGAGGCCGCGGCGGGCGGTGGCGGGGCGTACCCGACGGTGCTCGTGCAGATCCCCATGTACAATGAGAGGGAGGTGAGGCGCTTCCAGCTCGCTTTCTCGCTCCCCCATAGC…	ATGGAGGAGGGGCTGTGGAGGCGGGCGCTCGCCGCCGCCGCCGCCGCGGCGTCGGGGGACCGGATCGCGGCGGCGTGGGCGGCTGTGCGCGCGCGCGCGGTGGCGCCGGCGCTGGAGGCCGCGGTGTGGCTGTGCCTGGCCATGTCGGTGATGCTCGTGCTCGAGGTGTGCTACATGAGCATCGTCAGCTTCGTCGCCGTCAAGCTGCTGCGGCGCGTCCCGGAGCGGCGGTACAAGTGGGAGCCCATGCCCATGCTCCCCGGGAGCGGCAAGGGCGAGGAGGACGAGGAGGCCGCGGCGGGCGGTGGCGGGGCGTACCCGACGGTGCTCGTGCAGATCCCCATGTACAATGAGAGGGAGGTCTACAAGCTCTCCATTGGAGCAGCATGTGCCCTCACA…	ATGGAGGAGGGGCTGTGGAGGCGGGCGCTCGCCGCCGCCGCCGCCGCGGCGTCGGGGGACCGGATCGCGGCGGCGTGGGCGGCTGTGCGCGCGCGCGCGGTGGCGCCGGCGCTGGAGGCCGCGGTGTGGCTGTGCCTGGCCATGTCGGTGATGCTCGTGCTCGAGGTGTGCTACATGAGCATCGTCAGCTTCGTCGCCGTCAAGCTGCTGCGGCGCGTCCCGGAGCGGCGGTACAAGTGGGAGCCCATGCCCATGCTCCCCGGGAGCGGCAAGGGCGAGGAGGACGAGGAGGCCGCGGCGGGCGGTGGCGGGGCGTACCCGACGGTGCTCGTGCAGATCCCCATGTACAATGAGAGGGAGGTCTACAAGCTCTCCATTGGAGCAGCATGTGCCCTCACA…	MEEGLWRRALAAAAAAASGDRIAAAWAAVRARAVAPALEAAVWLCLAMSVMLVLEVCYMSIVSFVAVKLLRRVPERRYKWEPMPMLPGSGKGEEDEEAAAGGGGAYPTVLVQIPMYNEREVYKLSIGAACALTWPPDRIIIQVLDDSTDPFIRELVELECKDWASKNINIKYEIRESRKGYKAGALRKGMEHSYAQECDFSQFLVHNLKIALVRTRWEFVNYDVCLMTRIQKMSLDYHFKVEQESGSSVHAFFGFNGTAGVWRVSAISEAGGWKDRTTVEDMDLAVRASLKGWQFLYVGDIRVKSELPSTLKAYRHQQHRWTCGATSLFRKMAPGIVRSKGVSVWKKFHLLYSFFFVRRVIAPILTFLFYCIVIPLSVMVPEVSIPIWGMFYIPTSITI…	3523	9	8	473	53684.8	45.47	8.81	Unstable
	SiCslC1	Si000541m.g	5	37836851	37840519	ATGGAGCAATGGTTGGGGCGGGAGGCGCGGGGTGGCGGCGGGAGCGGGACGTCGGTGGTGGTGAAGATGGAGAGCCCGGACTGGGCCGTCCCGCGGTCGGAGGCGGCGGCGGGGGCGGGTGCCGCGGGCGGCAAGGCGGGGCGCGGCAAGAACGCGCGCCAGATCACGTGGGTGCTGCTGCTCAAGGCGCACCGCGCCGCGGGGAAGCTCACGGGCGCCGCCTCCGCCGCGCTGTCCGTGGCCGCCGCCGCGCGGAGGCGGGTAGCGGCGGGGCGGACCGACGCCGACGCCGGCGCCGCGCCGCCCGGGGAGAGCCCCGCCCTGCGCACCAGGTTCTACGGCTTCCTCCGCGCCTTCCTCCTCCTGTCCATGCTCCTCCTCGCCGTCGACGTCGCCGCG…	ATGGAGCAATGGTTGGGGCGGGAGGCGCGGGGTGGCGGCGGGAGCGGGACGTCGGTGGTGGTGAAGATGGAGAGCCCGGACTGGGCCGTCCCGCGGTCGGAGGCGGCGGCGGGGGCGGGTGCCGCGGGCGGCAAGGCGGGGCGCGGCAAGAACGCGCGCCAGATCACGTGGGTGCTGCTGCTCAAGGCGCACCGCGCCGCGGGGAAGCTCACGGGCGCCGCCTCCGCCGCGCTGTCCGTGGCCGCCGCCGCGCGGAGGCGGGTAGCGGCGGGGCGGACCGACGCCGACGCCGGCGCCGCGCCGCCCGGGGAGAGCCCCGCCCTGCGCACCAGGTTCTACGGCTTCCTCCGCGCCTTCCTCCTCCTGTCCATGCTCCTCCTCGCCGTCGACGTCGCCGCG…	ATGGAGCAATGGTTGGGGCGGGAGGCGCGGGGTGGCGGCGGGAGCGGGACGTCGGTGGTGGTGAAGATGGAGAGCCCGGACTGGGCCGTCCCGCGGTCGGAGGCGGCGGCGGGGGCGGGTGCCGCGGGCGGCAAGGCGGGGCGCGGCAAGAACGCGCGCCAGATCACGTGGGTGCTGCTGCTCAAGGCGCACCGCGCCGCGGGGAAGCTCACGGGCGCCGCCTCCGCCGCGCTGTCCGTGGCCGCCGCCGCGCGGAGGCGGGTAGCGGCGGGGCGGACCGACGCCGACGCCGGCGCCGCGCCGCCCGGGGAGAGCCCCGCCCTGCGCACCAGGTTCTACGGCTTCCTCCGCGCCTTCCTCCTCCTGTCCATGCTCCTCCTCGCCGTCGACGTCGCCGCG…	MEQWLGREARGGGGSGTSVVVKMESPDWAVPRSEAAAGAGAAGGKAGRGKNARQITWVLLLKAHRAAGKLTGAASAALSVAAAARRRVAAGRTDADAGAAPPGESPALRTRFYGFLRAFLLLSMLLLAVDVAAHLQGWHLAVDVPDLLTVEGLFASGYASWVRIRLEYLAPALQFLANACVVLFLIQSADRLILCLGCLWIKLRGVKPVAKAGGKGSDDVESGAGEFPMVLVQIPMCNEKEVYQQSIGAVCSLDWPRSNFLVQVLDDSDDAATSALIKEEVEKWQREGVRILYRHRVIRDGYKAGNLKSAMNCSYVKDYEFVVIFDADFQPQPDFLKRTVPHFKGNEDVGLVQARWSFVNKDENLLTRLQNINLCFHFEVEQQVNGIFLNFFGFNGTAG…	3668	5	4	686	76542.9	36.68	8.99	Stable
	SiCslC2	Si032804m.g	2	1951845	1955090	ATGGCGCCGTGGAGCGGCTTCTGGGGCGCCAGGGCCGTCCTCGCCGGCGGCGACGCCTACCGCGGCGGCGGCACGCCGGTCGTCGTCAAGATGGAGAATCCCAACTGGTCCATCTCAGAGATCGACGCCGACGACGAAGATGGCTTCTTGGCCGGCTACGGCGCCGGCGGGCGGAGGAGGCGGAGGAGGGGCAAAAACGCCAAGCAGATCACCTGGGTGCTACTCCTCAAGGCGCACCGCGCCGCGGGCTGCCTTGCGTGGCTCGCCTCCTCGGCCGTTGCGCTCGGAGGCGCCGCGCGGCGCCGCGTCGCGGCCGGCCGCACGGACGCCGATGCCGCCGACGCTGAGGAGGAGGTGCCCGCGACCGCGCCAGCGCCCGCGCCGCCTCGGCGTTCCCGG…	ATGGCGCCGTGGAGCGGCTTCTGGGGCGCCAGGGCCGTCCTCGCCGGCGGCGACGCCTACCGCGGCGGCGGCACGCCGGTCGTCGTCAAGATGGAGAATCCCAACTGGTCCATCTCAGAGATCGACGCCGACGACGAAGATGGCTTCTTGGCCGGCTACGGCGCCGGCGGGCGGAGGAGGCGGAGGAGGGGCAAAAACGCCAAGCAGATCACCTGGGTGCTACTCCTCAAGGCGCACCGCGCCGCGGGCTGCCTTGCGTGGCTCGCCTCCTCGGCCGTTGCGCTCGGAGGCGCCGCGCGGCGCCGCGTCGCGGCCGGCCGCACGGACGCCGATGCCGCCGACGCTGAGGAGGAGGTGCCCGCGACCGCGCCAGCGCCCGCGCCGCCTCGGCGTTCCCGG…	ATGGCGCCGTGGAGCGGCTTCTGGGGCGCCAGGGCCGTCCTCGCCGGCGGCGACGCCTACCGCGGCGGCGGCACGCCGGTCGTCGTCAAGATGGAGAATCCCAACTGGTCCATCTCAGAGATCGACGCCGACGACGAAGATGGCTTCTTGGCCGGCTACGGCGCCGGCGGGCGGAGGAGGCGGAGGAGGGGCAAAAACGCCAAGCAGATCACCTGGGTGCTACTCCTCAAGGCGCACCGCGCCGCGGGCTGCCTTGCGTGGCTCGCCTCCTCGGCCGTTGCGCTCGGAGGCGCCGCGCGGCGCCGCGTCGCGGCCGGCCGCACGGACGCCGATGCCGCCGACGCTGAGGAGGAGGTGCCCGCGACCGCGCCAGCGCCCGCGCCGCCTCGGCGTTCCCGG…	MAPWSGFWGARAVLAGGDAYRGGGTPVVVKMENPNWSISEIDADDEDGFLAGYGAGGRRRRRRGKNAKQITWVLLLKAHRAAGCLAWLASSAVALGGAARRRVAAGRTDADAADAEEEVPATAPAPAPPRRSRLYAFIRALLLLSLFLLAVELAAHANGRRLAAPAAVAFGALHAAWVCFRAAYVAPPLQLLADACVVLFLVQSADRLVQSLGCFYIHLKRLKPRPVSPALPDAEDPDAGYYPMVLVQIPMCNEKEVYQQSIAAVCNLDWPRSNILVQVLDDSDDPITQALIREEVEKWQQHGARIVYHHRVLREGYKAGNLKSAMSCSYVKDYEYVAIFDADFQPYPDFLKRTVPHFKDNEELGLVQARWSFVNKDENLLTRLQNINLCFHFEVEQQV…	3245	5	4	704	79110.8	51.32	8.87	Unstable
	SiCslC3	Si029148m.g	2	31321104	31323956	GGCTCATGGTGCGCTCTCTTCTCCTGCTTTTCTTCCGCAGCGGGCGTGCCGCTCGGGTTCCAGCAGGCGGTGTCCTGGCTCATCGGCGTCCTCGACGGCACGTCCTCCGCGGCGGCGGACGTGTACGGGGCGTGGGTGGCGGTGCGGGCCGGGGTGATCGCGCCGGTGCTGCAGGTGGCGGTGTGGGCTTGCATGGTGATGTCCGTGATGCTGGTGGTGGAGGCCGTGTACAACAGCGTGGTCAGCCTCGCCGTCAAGGCCATCGGGTGGCGGCCCGAGTGGAGGTTCAAGTGGGAGCCCCTCGACGGCGACGACGAGAAGGGGAGCGCCCACTACCCCTTGGTGCTGGTCCAGATACCCATGTACAATGAGCTGGAGGTGAGAAGAGACCAGCACAGA…	ATGGCGCCGGGCCTGGGGCTGGCCTACCCGTGGGGGAGGGATGTCCGGCGGGGAACGCCGGTGGTGGTGACCATGGAGAACCCCAACTACTCGGTGGTGGAGATCGACGAGCCCGAGGCGGAGGCGCTCCGGGCCGGCCTGCCGCCCATGGACAAGGACCGGGGCCGGAGCGCCAAGCAGTTCACCTGGGTGCTGCTCCTTCGCGCCCACCGCGCCGCCGGCTGTCTCACCTCGCTCGTCGCCATCGCCTGGGCGCTGCCGTCGGCCGTCGCGAAGCGGTTCCGGCGGGCCGCCGCCGCCACCGCCACCGAGGGCCCCGGGCACGGGCGGGGCTGGCTGCTCTACATGTTCATCAAGGGGTTCTTGGCGCTCTCCTTGCTCGCGCTCGCCGTGGAGTTC…	ATGGCGCCGGGCCTGGGGCTGGCCTACCCGTGGGGGAGGGATGTCCGGCGGGGAACGCCGGTGGTGGTGACCATGGAGAACCCCAACTACTCGGTGGTGGAGATCGACGAGCCCGAGGCGGAGGCGCTCCGGGCCGGCCTGCCGCCCATGGACAAGGACCGGGGCCGGAGCGCCAAGCAGTTCACCTGGGTGCTGCTCCTTCGCGCCCACCGCGCCGCCGGCTGTCTCACCTCGCTCGTCGCCATCGCCTGGGCGCTGCCGTCGGCCGTCGCGAAGCGGTTCCGGCGGGCCGCCGCCGCCACCGCCACCGAGGGCCCCGGGCACGGGCGGGGCTGGCTGCTCTACATGTTCATCAAGGGGTTCTTGGCGCTCTCCTTGCTCGCGCTCGCCGTGGAGTTC…	MAPGLGLAYPWGRDVRRGTPVVVTMENPNYSVVEIDEPEAEALRAGLPPMDKDRGRSAKQFTWVLLLRAHRAAGCLTSLVAIAWALPSAVAKRFRRAAAATATEGPGHGRGWLLYMFIKGFLALSLLALAVEFTAYWKGWHFRRPNLTVPELHVPEVEEIQGWAHLAYLTWMSFRADYIRRPIEFLSKACILLFVVQSLDRLVLCLGCFWIKLKKIKPRIEGDPFKEGSGYLHPMVLVQIPMCNEKEVLDDSSDESIQMLIKAEVSKWSQLGVNIVYRHRVLRTGYKAGNLKSAMSCDYVKNYEFVAIFDADFQPSPDFLKKTIPHFEGNPELGLVQARWSFVNKDENLLTRLQNINLCFHFEVEQQVNGVFLNFFGFNGTAGVWRIQALEESGGWLER…	2852	4	3	667	76116.6	43.57	8.66	Unstable
	SiCslC4	Si021376m.g	3	13776534	13780154	GCCGTGTGCCAATGGCGCCGTCGTGGTGGGGGAGGGACGCGAGGGCCAATGGCGGCGGCGGCGGTGGCGGGACGCCTGTGGTGGTGAAGATGGAGAACCCCAACTGGTCCATCTCCGAGGTCTCCGCGTCGGAGGTGGCGGCGCCGGACTCGCCGGCGGGCGGCGGCGGGGGCAAGGCCGGCCGGGGCAAGAATGCGCGCCAGATCACATGGGTGCTGCTCCTCAAGGCGCACCGCGCCGCGGGGCGGCTCACGGGAGCGGCCTCCGCGGCGCTCGCCGTGGCGGCGGCCGCGCGACGGAGGGTGGCGGCGGGGCGGACGGACTCGGACGTGGCCCCCGGGGAGAACACGGCGCTGCGCGCGCGCTTCTACGGCTGCATCCGGGTGTTCCTCGTGCTCT…	GCCGTGTGCCAATGGCGCCGTCGTGGTGGGGGAGGGACGCGAGGGCCAATGGCGGCGGCGGCGGTGGCGGGACGCCTGTGGTGGTGAAGATGGAGAACCCCAACTGGTCCATCTCCGAGGTCTCCGCGTCGGAGGTGGCGGCGCCGGACTCGCCGGCGGGCGGCGGCGGGGGCAAGGCCGGCCGGGGCAAGAATGCGCGCCAGATCACATGGGTGCTGCTCCTCAAGGCGCACCGCGCCGCGGGGCGGCTCACGGGAGCGGCCTCCGCGGCGCTCGCCGTGGCGGCGGCCGCGCGACGGAGGGTGGCGGCGGGGCGGACGGACTCGGACGTGGCCCCCGGGGAGAACACGGCGCTGCGCGCGCGCTTCTACGGCTGCATCCGGGTGTTCCTCGTGCTCT…	ATGGCGCCGTCGTGGTGGGGGAGGGACGCGAGGGCCAATGGCGGCGGCGGCGGTGGCGGGACGCCTGTGGTGGTGAAGATGGAGAACCCCAACTGGTCCATCTCCGAGGTCTCCGCGTCGGAGGTGGCGGCGCCGGACTCGCCGGCGGGCGGCGGCGGGGGCAAGGCCGGCCGGGGCAAGAATGCGCGCCAGATCACATGGGTGCTGCTCCTCAAGGCGCACCGCGCCGCGGGGCGGCTCACGGGAGCGGCCTCCGCGGCGCTCGCCGTGGCGGCGGCCGCGCGACGGAGGGTGGCGGCGGGGCGGACGGACTCGGACGTGGCCCCCGGGGAGAACACGGCGCTGCGCGCGCGCTTCTACGGCTGCATCCGGGTGTTCCTCGTGCTCTCCCTGCTGCTG…	MAPSWWGRDARANGGGGGGGTPVVVKMENPNWSISEVSASEVAAPDSPAGGGGGKAGRGKNARQITWVLLLKAHRAAGRLTGAASAALAVAAAARRRVAAGRTDSDVAPGENTALRARFYGCIRVFLVLSLLLLAVEVAAWLQGWHLEVDAGLLAVDGLFAAAYAGWMRARLDYLAPPLQFLTNACVVLFLIQSVDRLVLCLGCFWIRLKGIKPVPLAADKEDVEAGAEDFPMVLVQMPMCNEREVYQQSIGAVCSLDWPRSNFLVQVLDDSDDATTSALIKEEVEKWQREGVRIIYRHRVIRDGYKAGNLKSAMNCSYVKDYEFVVIFDADFQPQPDFLKRTVPHFKGKDDVGLVQARWSFVNKDENLLTRLQNINLCFHFEVEQQVNGAFLNFFGFN…	3620	5	4	690	77079.4	36.32	8.7	Stable
	SiCslC5	Si013296m.g	6	9766824	9770731	CTGGAGCCTGTAGTACAGCAGTAGCACAGTTTGGTGGTGACACTCGAGCTCAGCTACTCACTACTACTCTCCACTGTATCTCTACTATCCTCAAACTCAACCAGCTAGCCACTGTGTGAGCTCATCTCTAGACACCAGAGTGTGTGCTCTTGTGAGAGTGTGCGTGTGGAAGTCCGTGTGTGACTCTCTGTGCATCGCCTCGTCCGAGGCGCGGTACGTCCTCGTCACACCTTTCTCGGATCTGAAGCTCATCAGAACGAAGAAGGCTTCTCTCATCAGGTTACAAGGTCAGTAATAATCCCTGGCTCTTTAATTTGCTCTTTGGATTCTGTTTTGCAGTTTATTAAGGTTCATTTTTTCGGTATATAATGATGTGTGCAGGTGATTAAGTTCACCAAG…	CTGGAGCCTGTAGTACAGCAGTAGCACAGTTTGGTGGTGACACTCGAGCTCAGCTACTCACTACTACTCTCCACTGTATCTCTACTATCCTCAAACTCAACCAGCTAGCCACTGTGTGAGCTCATCTCTAGACACCAGAGTGTGTGCTCTTGTGAGAGTGTGCGTGTGGAAGTCCGTGTGTGACTCTCTGTGCATCGCCTCGTCCGAGGCGCGGTACGTCCTCGTCACACCTTTCTCGGATCTGAAGCTCATCAGAACGAAGAAGGCTTCTCTCATCAGGTTACAAGGTGATTAAGTTCACCAAGAGGTAAGAACTGAAGATCTAGACAGCAGCAGCTGCTAGCACCATCACTTCACTAGCACAATAACCCAAGGTCTCCGAGGGCCAAGTGGAAGAGG…	ATGGCACCGCCGAGCTCGTGGTGGGGCGGCGAGGAGCAGCGTGGCACACCGGTGGTGGTGAAGATGGACAACCCCTACTCCCTGGTGGAGATCGACGGGCCCGGCATGCCGGCCTCCGACAAGGCCCGCGGCAAGAACGCCAAGCAGTTCACGTGGGTCCTCCTCCTCCGGGCGCACCGCGCCGTGGGCTGCGTCGCCTGGCTCGCCGCGGGGTTCTGGGGTGTCCTGGGCGCCGTCAACCGCCGCGTGCGCCGCGGCCGCGACGCCGACGAGGAGCCCGACGCCGAGGCCTCCGGGCGCGGCCGCGCCATGCTTCGGTTCCTCCGCGCCTTCCTCCTGCTCTCCCTCGCCCTCCTCGCCCTGGAGACCGTCGCCCACCTCAAGGGGTGGCAGTTCCCG…	MAPPSSWWGGEEQRGTPVVVKMDNPYSLVEIDGPGMPASDKARGKNAKQFTWVLLLRAHRAVGCVAWLAAGFWGVLGAVNRRVRRGRDADEEPDAEASGRGRAMLRFLRAFLLLSLALLALETVAHLKGWQFPQHLPGNLQELEEQLQHLPEHLQHLPEHLRHLPENLRQLPEHLRVPERREIQGWLHRAYVAWLEFRVDYIAWAIQKLSTFCILLFMVQSVDRIVQCLACFWIKIRGIKPRIATAAASGKRRGKKKSADVENGDADDAAAGGYFPMVLIQMPMCNEKEVYETSISHVCQMDWPRDRLLIQVLDDSDDEVCQMLIKAEVTKWSQRGVNIIYRHRLSRTGYKAGNLKSAMSCDYVKDYEFVAIFDADFQPNPDFLKLTVPHFKGNPELGL…	3907	5	4	763	86639.7	37.65	8.82	Stable
	SiCslC6	Si034503m.g	9	4400783	4404628	CGGCTCTATCCATCCTCCCTCCCTTTCTTCATAAGCTCACTCACAAACGGAAGTGGAGCGGAGCCAGCTGCAGAGTAGTAGAAGGCTAGAAGTAGCAAGCATTGGGGGTTTCGTGTGAGAGGGATTGCTGGGGGGTGGCAAAAGGAAAGGGAGGCCCAGGATTAGCGTGTGGCGGAGTGGGAGGCTATTTTGGGAGCGGGGAGGACGAGAGGCGTGGCCTTGGCCGGGGGAGGCGGCGGCTTCTTGGACCGGCCATAGATGGCGCCGTGGAGCGGCTTGTGGGGCGGCAAGGCCGGCGGCGACGCCTACCGGGGCACGCCGGTGGTGGTCAAGATGGAGAACCCAAACTGGTCCATCTCCGAGATCTCCTCGCCGGAGGATGACGACGAGGAAATCTTG…	CGGCTCTATCCATCCTCCCTCCCTTTCTTCATAAGCTCACTCACAAACGGAAGTGGAGCGGAGCCAGCTGCAGAGTAGTAGAAGGCTAGAAGTAGCAAGCATTGGGGGTTTCGTGTGAGAGGGATTGCTGGGGGGTGGCAAAAGGAAAGGGAGGCCCAGGATTAGCGTGTGGCGGAGTGGGAGGCTATTTTGGGAGCGGGGAGGACGAGAGGCGTGGCCTTGGCCGGGGGAGGCGGCGGCTTCTTGGACCGGCCATAGATGGCGCCGTGGAGCGGCTTGTGGGGCGGCAAGGCCGGCGGCGACGCCTACCGGGGCACGCCGGTGGTGGTCAAGATGGAGAACCCAAACTGGTCCATCTCCGAGATCTCCTCGCCGGAGGATGACGACGAGGAAATCTTG…	ATGGCGCCGTGGAGCGGCTTGTGGGGCGGCAAGGCCGGCGGCGACGCCTACCGGGGCACGCCGGTGGTGGTCAAGATGGAGAACCCAAACTGGTCCATCTCCGAGATCTCCTCGCCGGAGGATGACGACGAGGAAATCTTGGCCGCCGGCGCCCGCCGCAAGGGGGGCCGCACCAAGAACGCCAAGCAGATCAGGTGGGTGCTGCTGCTCAAGGCGCACCGTGCCGCCGGGTGCCTCGCCTCGCTCGCCTCCGCCGCCGTCGCGCTGGGCGGCGCCGCCAGGCGAAGGGTGGCCGCGGGGAGGACCGACGCCGAGGCCGGAGTGGTGGCCGCCACCGGTGAGAGTCCCGTCGTGCGCTCCAGATTCTACGCCTTCATCAAGGCCTTCCTCGTCGTCTCC…	MAPWSGLWGGKAGGDAYRGTPVVVKMENPNWSISEISSPEDDDEEILAAGARRKGGRTKNAKQIRWVLLLKAHRAAGCLASLASAAVALGGAARRRVAAGRTDAEAGVVAATGESPVVRSRFYAFIKAFLVVSLLLLAVEVAAYINGWDLADSALALPVIGLESLYASWLRFRAAYVAPGIQFLTDACVVLFLIQSADRLIQCLGCFYIRLKRIKPKPKSPALPDAEDPDGGYYPMVLVQIPMCNEKEVYQQSIAAVCNLDWPKSNFLVQVLDDSDDPLTQTLIREEVAKWQQQGARIVYRHRVLRDGYKAGNLKSAMSCSYVKDYEFVAIFDADFQPNPDFLKRTVPHFKDNDELGLVQARWSFVNRDENLLTRLQYINLCFHFEVEQQVNGVFLNFF…	3845	5	4	692	77835.5	40.73	8.64	Unstable
	SiCslD1	Si021011m.g	3	43244776	43248888	ATGTCGCGGCGGCTGTCGCTGCCGGCGGGGTCGCAGGTCACGGTAACGGTGTCGCCGACGAGGGGCGGCAAGGCGGTGGAGAGCCCCGGCGGCGGCGATGCGGTGGTGAAGAGGGGCGCCGGCGGGATCGGGATCACCAGCCCGGCGCCGCGGCACTCGCTCGGGGGCGCGGGGTCGTCGTCCGCCACGCTGCAGCTCTCGCCCGTGCGCCGGAGCGGGGGGAGCCGGTACGCGTCGCGGGACGGCGGCGGCGGCGTCGACGAGAGCGCCGAGTTCGTGCACTACACCGTGCACATCCCGCCCACGCCGGAGCGGGCCGTGGCGGCGTCCGCGGACTCCGTCGACGCGCCGGCGCCAGCGGCGTCGGAGGAGGGCGCCGGCGCAGATGAGGTGCGGGCG…	ATGTCGCGGCGGCTGTCGCTGCCGGCGGGGTCGCAGGTCACGGTAACGGTGTCGCCGACGAGGGGCGGCAAGGCGGTGGAGAGCCCCGGCGGCGGCGATGCGGTGGTGAAGAGGGGCGCCGGCGGGATCGGGATCACCAGCCCGGCGCCGCGGCACTCGCTCGGGGGCGCGGGGTCGTCGTCCGCCACGCTGCAGCTCTCGCCCGTGCGCCGGAGCGGGGGGAGCCGGTACGCGTCGCGGGACGGCGGCGGCGGCGTCGACGAGAGCGCCGAGTTCGTGCACTACACCGTGCACATCCCGCCCACGCCGGAGCGGGCCGTGGCGGCGTCCGCGGACTCCGTCGACGCGCCGGCGCCAGCGGCGTCGGAGGAGGGCGCCGGCGCAGATGAGGTGCGGGCG…	ATGTCGCGGCGGCTGTCGCTGCCGGCGGGGTCGCAGGTCACGGTAACGGTGTCGCCGACGAGGGGCGGCAAGGCGGTGGAGAGCCCCGGCGGCGGCGATGCGGTGGTGAAGAGGGGCGCCGGCGGGATCGGGATCACCAGCCCGGCGCCGCGGCACTCGCTCGGGGGCGCGGGGTCGTCGTCCGCCACGCTGCAGCTCTCGCCCGTGCGCCGGAGCGGGGGGAGCCGGTACGCGTCGCGGGACGGCGGCGGCGGCGTCGACGAGAGCGCCGAGTTCGTGCACTACACCGTGCACATCCCGCCCACGCCGGAGCGGGCCGTGGCGGCGTCCGCGGACTCCGTCGACGCGCCGGCGCCAGCGGCGTCGGAGGAGGGCGCCGGCGCAGATGAGGTGCGGGCG…	MSRRLSLPAGSQVTVTVSPTRGGKAVESPGGGDAVVKRGAGGIGITSPAPRHSLGGAGSSSATLQLSPVRRSGGSRYASRDGGGGVDESAEFVHYTVHIPPTPERAVAASADSVDAPAPAASEEGAGADEVRAQRSFISGTIFTGGLNQATRGHVLNNTSGTGGAAAAASANMSCKMRGCDMPAFLTSGAGGGPCDCGFMICRECYVDCEPYSAGSDTDDGGEDDDEAVSSSEERDQLPLTSMAKRFSLVHSMKFPSGNAGCAAGVGGGGKPAEFDHARWLFETKGTYGYGNALWPKDGGHGGGATGFAGFEEPPNFGSRCRRPLTRKTSVSQAIISPYRLLIAIRLVALGFFLTWRIRHPNPEAVWLWAMSVTCEVWFAFSWLLDSLPKLCPVQRAAD…	4112	4	3	1217	132295	48.75	8.09	Unstable
	SiCslD2	Si005721m.g	4	582110	587195	TCAGACTTGTTCATCCAAGAGAGGAGGAGGAGGACTGGAGGAGGCATCCGCCGCCATTACTCTCACCTCACCTGCTTGCGCGTTTGACTCGTCCTCGACTCGGAGTCGAATGGTAAGAAACCGCTGGCGCTAGCTCTTGTGTTCTCGAATCTGCATCTGCGGGCTCGTGGGTGCCTGGTTATCGATTCGTTCATCCGTGGGAGTGTTGTTGTAATCTTGGGGGATTTTTTTTTCAGTTAAAAGGTGGGGTTTTTATTTCCGTTCGAGTGGCGTTTGTGCTCGTGCTCCTTTCTTGCTTTGGATTGCGCGCAGCGGCGAGGCGACGCCTTTTGTCGTCAGATTTGTGCGGCCCCGTCATTCATTCCTCCGTGTCGTTTCGCTGCCCAAATTTGAATCTTG…	TCAGACTTGTTCATCCAAGAGAGGAGGAGGAGGACTGGAGGAGGCATCCGCCGCCATTACTCTCACCTCACCTGCTTGCGCGTTTGACTCGTCCTCGACTCGGAGTCGAATGATCAACCACTGACCGATACGAGCTCCACTTCCCCCATGGCCTCCAACGGCGGCGGCGGCGGCGTCCTCCGCCACAGCAACAGCAGCCGCCTCTCGCGCATGTCCTACTCCGGCGAGGACGGCCGCGGCGCCCAGGCCCCCGCCGGCGACCGCCCCATGGTCACCTTCGCCCGCCGCACCCACTCCGGACGCTACGTCAGCTACTCCCGCGACGACCTCGACAGCGAGGTCGGCGGCATCGGCGACTTCTCCCCCGAGCACCAGGAGTTCCTCAGCTACCACGTCCAC…	ATGGCCTCCAACGGCGGCGGCGGCGGCGTCCTCCGCCACAGCAACAGCAGCCGCCTCTCGCGCATGTCCTACTCCGGCGAGGACGGCCGCGGCGCCCAGGCCCCCGCCGGCGACCGCCCCATGGTCACCTTCGCCCGCCGCACCCACTCCGGACGCTACGTCAGCTACTCCCGCGACGACCTCGACAGCGAGGTCGGCGGCATCGGCGACTTCTCCCCCGAGCACCAGGAGTTCCTCAGCTACCACGTCCACATCCCGGCCACCCCCGACAACCAGCCCATGGATCCCGCCATCTCCGCCCGCGTCGAGGAGCAGTACGTCTCCAACTCCCTCTTCACCGGCGGCTTCAACAGCGTCACGCGCGCCCACCTCATGGACAAGGTCATCGAGTCCGAGGCC…	MASNGGGGGVLRHSNSSRLSRMSYSGEDGRGAQAPAGDRPMVTFARRTHSGRYVSYSRDDLDSEVGGIGDFSPEHQEFLSYHVHIPATPDNQPMDPAISARVEEQYVSNSLFTGGFNSVTRAHLMDKVIESEASHPQMAGAKGSSCAINGCDAKVMSDERGEDILPCECDFKICAECFGDAVKNGGGVCPGCKEPYKNTELEDVVGGAAGARATLSLPPPPGAGGAAASRMERRLSIMRSQKALTRSQTGDWDHNRWLFETKGTYGYGNAIWPKENEVESGGGGGGGLGGADGQPAEFTTKPWRPLTRKLSIPAGILSPYRLLILIRMAVLGLFLTWRIRHKNEDAIWLWGMSVVCELWFGFSWLLDQLPKLCPVNRATDLAVLKDKFETPTPSNPTGR…	5085	3	2	1175	130536	43.88	7.29	Unstable
	SiCslD3	Si008500m.g	4	24068487	24071828	ATGTCATCGTCCTCGTCGTCGGCGTGGAAGCCACCCGTCAGTTCAACGAGGACGCCGTCGGGCGGGCGCCGTCCTAGCAGCATCTCCAACGACGTCGAGATCGACGACGCGCCGGACCTCACCTCCACCATGTCCGGCGGCGGCAGCGATTATGCCAACTACACCGTCCTCATGCCGCCCACACCGGACAATCAGCCCTACAGCGGCGGTGGTGGCGGTGGCGCGCCTTCCTCGACGTCCGCGGGTGGCACCAAGCCGGACGATCACCCCTTGCCTCCCTACGGCCCGTCCGCGTCCTCTAAGCTCGTGAACCGGCGCGGCGGCGCCGACGGGGACGACGGCGCGGGCGCTGCCAGCGGCAAGATGGATCGGCGGCTGTCGACGGCGCGCGTGCCGGCG…	ATGTCATCGTCCTCGTCGTCGGCGTGGAAGCCACCCGTCAGTTCAACGAGGACGCCGTCGGGCGGGCGCCGTCCTAGCAGCATCTCCAACGACGTCGAGATCGACGACGCGCCGGACCTCACCTCCACCATGTCCGGCGGCGGCAGCGATTATGCCAACTACACCGTCCTCATGCCGCCCACACCGGACAATCAGCCCTACAGCGGCGGTGGTGGCGGTGGCGCGCCTTCCTCGACGTCCGCGGGTGGCACCAAGCCGGACGATCACCCCTTGCCTCCCTACGGCCCGTCCGCGTCCTCTAAGCTCGTGAACCGGCGCGGCGGCGCCGACGGGGACGACGGCGCGGGCGCTGCCAGCGGCAAGATGGATCGGCGGCTGTCGACGGCGCGCGTGCCGGCG…	ATGTCATCGTCCTCGTCGTCGGCGTGGAAGCCACCCGTCAGTTCAACGAGGACGCCGTCGGGCGGGCGCCGTCCTAGCAGCATCTCCAACGACGTCGAGATCGACGACGCGCCGGACCTCACCTCCACCATGTCCGGCGGCGGCAGCGATTATGCCAACTACACCGTCCTCATGCCGCCCACACCGGACAATCAGCCCTACAGCGGCGGTGGTGGCGGTGGCGCGCCTTCCTCGACGTCCGCGGGTGGCACCAAGCCGGACGATCACCCCTTGCCTCCCTACGGCCCGTCCGCGTCCTCTAAGCTCGTGAACCGGCGCGGCGGCGCCGACGGGGACGACGGCGCGGGCGCTGCCAGCGGCAAGATGGATCGGCGGCTGTCGACGGCGCGCGTGCCGGCG…	MSSSSSSAWKPPVSSTRTPSGGRRPSSISNDVEIDDAPDLTSTMSGGGSDYANYTVLMPPTPDNQPYSGGGGGGAPSSTSAGGTKPDDHPLPPYGPSASSKLVNRRGGADGDDGAGAASGKMDRRLSTARVPAPSKSLLVRSQTGDFDHNRWLFETKGTYGIGNAYWPQDSSGAYADDVGGGGPVKMEDLVDKPWKPLSRKVPIPPGILSPYRLLVLVRFISLFLFLIWRATNPNLDAMWLWGISIVCEFWFAFSWLLDQMPKLNPINRAVDLAALREKFESVTPSNPTGRSDLPGLDVFISTADPYKEPPLTTANSLLSILGTEYPVEKLFVYISDDGGALLTFEAMAEACEFAKVWVPFCRKHAIEPRNPDSYFNQKGDPTKGKKRPDFVKDRRWIK…	3341	3	2	1060	117242	43.47	7.58	Unstable
	SiCslD4	Si015820m.g	6	20451682	20455230	ATGTCGAACCCGCCGCCGAAGAAGGCGATCCGGAACCCCGGCCCCGGCGCCGGCGGGCCGTCGTCGGCGGGGGGCGGCGGACCGCGAGGGCCGGCGGGGAACACGGTGAAGTTCGCGCGGCGGACGTCGAGCGGGCGGTACGTGAGCCTGTCCCGCGAGGACATCGACATGGAGGGCGAGCTCGCCGCGGACTACACCAACTACACGGTGCAGATCCCGCCCACGCCCGACAACCAGCCGATGGGGGACGGCGCGGAGGCGGCGGCGTCCGTGGCCATGCGCGCCGAGGAGCAGTATGTCTCCAACTCCCTCTTCACCGGCGGCTTCAACAGCGTCACGCGCGCCCACCTCATGGACAAGGTGATCGAGTCCGAGGTCACCCACCCGCAGATGGCGGGT…	ATGTCGAACCCGCCGCCGAAGAAGGCGATCCGGAACCCCGGCCCCGGCGCCGGCGGGCCGTCGTCGGCGGGGGGCGGCGGACCGCGAGGGCCGGCGGGGAACACGGTGAAGTTCGCGCGGCGGACGTCGAGCGGGCGGTACGTGAGCCTGTCCCGCGAGGACATCGACATGGAGGGCGAGCTCGCCGCGGACTACACCAACTACACGGTGCAGATCCCGCCCACGCCCGACAACCAGCCGATGGGGGACGGCGCGGAGGCGGCGGCGTCCGTGGCCATGCGCGCCGAGGAGCAGTATGTCTCCAACTCCCTCTTCACCGGCGGCTTCAACAGCGTCACGCGCGCCCACCTCATGGACAAGGTGATCGAGTCCGAGGTCACCCACCCGCAGATGGCGGGT…	ATGTCGAACCCGCCGCCGAAGAAGGCGATCCGGAACCCCGGCCCCGGCGCCGGCGGGCCGTCGTCGGCGGGGGGCGGCGGACCGCGAGGGCCGGCGGGGAACACGGTGAAGTTCGCGCGGCGGACGTCGAGCGGGCGGTACGTGAGCCTGTCCCGCGAGGACATCGACATGGAGGGCGAGCTCGCCGCGGACTACACCAACTACACGGTGCAGATCCCGCCCACGCCCGACAACCAGCCGATGGGGGACGGCGCGGAGGCGGCGGCGTCCGTGGCCATGCGCGCCGAGGAGCAGTATGTCTCCAACTCCCTCTTCACCGGCGGCTTCAACAGCGTCACGCGCGCCCACCTCATGGACAAGGTGATCGAGTCCGAGGTCACCCACCCGCAGATGGCGGGT…	MSNPPPKKAIRNPGPGAGGPSSAGGGGPRGPAGNTVKFARRTSSGRYVSLSREDIDMEGELAADYTNYTVQIPPTPDNQPMGDGAEAAASVAMRAEEQYVSNSLFTGGFNSVTRAHLMDKVIESEVTHPQMAGSRGSRCAMPACDGKVMRDERGEDIDPCECRFKICRDCYLDAQKDGCLCPGCKEHYKIGEYADDDPADASAGKHYLPAPGGGMSANSKSLLARNQNGEFDHNRWLFESSGTYGYGNAFWPKGGMYDDDLNDEGGPGGGGGGDLPEQKPFKPLTRKIPMPTSIISPYRIFIVIRMFVLLFYLTWRIQNPNMEALWLWGMSIVCELWFAFSWLLDMLPKVNPVNRSTDLAVLKEKFETPSPSNPHGRSDLPGLDVFVSTADPEKEPVLT…	3548	2	1	1155	128043	43.98	6.61	Unstable
	SiCslD5	Si033974m.g	9	35462150	35466630	GTCGCCGTCTCGCCGGTGCCGCGTCCCTTTCCTTTTCCTCTGGCCCCCGTCGCCGTCCCGCGCGAGCTCCCCCGCGTCTAATCCTCCGCGAGCTGGACGGTGCTCTCGCTGCCGCTAGTGCTGCTGCTGCTGCCACTGGGATTGGGGAGGCACCCCGTCGGCGCGCAAACCCGAGGCGAGGCGATTCGGTGCCGTGCCGATACGGGGGGTTCGTCCGGGTGCGAGGAAGCCGAGGAATGCGGTGAGTCGGCGGGGGCGAACCTCGCTCGGATTGGGGGTGGCCGGGGAGTGATCGGCGCGGGCGCCATGGACGGGGGCGGCCGAGACGCTGCGGTGAGTGGCAGGCATTTCGGTCAGGGGATGGGGAATATCACAGGGTGTTTTTCTCTACTGCGGTTT…	ATGGCGTCCAAGGGGATCCTCAAGAACAGCGCCTCCAGCCGCATGCCGCCGCAGGGCGCCGGCAAGCCGCCCACCGCGCCCACCTCGGCGCCGACGGTCGTCTTCGGCCGCCGGACCGACTCCGGGCGGTTCATCAGCTACTCGCGCGACGACCTCGACTCGGAGATCAGCAGCGTCGACTTCCAGGACTACCACGTCCACATCCCCATGACGCCCGACAACCAGCCCATGGACGACGAGGACGGCGGCGCCGCCAGAGCCGAGGAGCGCTACGTCTCCGGCTCCCTCTTCACCGGCGGCTTCAACAGCGTCACCCGGGCGCACGTCATGGACAAGCAGGACAGCGGCGCCGGCGCCGGCGGCCGCCGCGGCCGCGGCAAGGGCGCCAGCGCCTGCATG…	ATGGCGTCCAAGGGGATCCTCAAGAACAGCGCCTCCAGCCGCATGCCGCCGCAGGGCGCCGGCAAGCCGCCCACCGCGCCCACCTCGGCGCCGACGGTCGTCTTCGGCCGCCGGACCGACTCCGGGCGGTTCATCAGCTACTCGCGCGACGACCTCGACTCGGAGATCAGCAGCGTCGACTTCCAGGACTACCACGTCCACATCCCCATGACGCCCGACAACCAGCCCATGGACGACGAGGACGGCGGCGCCGCCAGAGCCGAGGAGCGCTACGTCTCCGGCTCCCTCTTCACCGGCGGCTTCAACAGCGTCACCCGGGCGCACGTCATGGACAAGCAGGACAGCGGCGCCGGCGCCGGCGGCCGCCGCGGCCGCGGCAAGGGCGCCAGCGCCTGCATG…	MASKGILKNSASSRMPPQGAGKPPTAPTSAPTVVFGRRTDSGRFISYSRDDLDSEISSVDFQDYHVHIPMTPDNQPMDDEDGGAARAEERYVSGSLFTGGFNSVTRAHVMDKQDSGAGAGGRRGRGKGASACMVEGCDARAMRDARGDDVLPCECDFRICADCFTDAVKAGGAACPGCKEPYKNTEWEDLAGAAEVTRALSLPRGPAGANGHKMERRLSLVKQTNVNQSGEFDHNRWLFETKGTYGYGNAIWPQDGTDDDADGGAPAGPGHPKELLAKPWRPLTRKLRIPAAVISPYRLLVLIRLVALAFFLMWRIKHQNDDAIWLWGMSIVCELWFAFSWVLDQLPKLCPINRATDLSVLKEKFEMPTPSNPTGKSDLPGIDIFVSTADPEKEPVLVT…	4480	9	8	1157	128672	42.07	8.05	Unstable
	SiCslE1	Si016995m.g	1	36746983	36750776	CTTCCATTCCCGGCGCTGCGCAGGCAATCGAGGGAGCAAGCGGTGGCCATGGCCGGGAGCAGCGTATCCAGCGGCGGCCGGCCGCCGCTGTTCGCGACGGAGAAACCAGCTCGGGTGGCGGCGTACGCGTACCGGCTGTTCGCGGGCACGGTCCTCGCGGGGCTCCTCCTGGTATGGCTGTACAGGGCCACGCACCTGCCGCCGAGGAGCAGCGGCGCGCGGTGGTGGGCGTGGATCGGGCTCTCCGCCGCCGAGCTCTGGTTCGGTTTCTACTGGGTGCTGACGCTGTCCGTGCGGTGGAGCCCCGTCTACCGCCGCGCCTTCCCCGACCGGCTCACCCGAAGGTACTCAACCTGGAGCGGCTGTTTGCCATGCGGCTAAAAAGTAAAAACTGAATTA…	CTTCCATTCCCGGCGCTGCGCAGGCAATCGAGGGAGCAAGCGGTGGCCATGGCCGGGAGCAGCGTATCCAGCGGCGGCCGGCCGCCGCTGTTCGCGACGGAGAAACCAGCTCGGGTGGCGGCGTACGCGTACCGGCTGTTCGCGGGCACGGTCCTCGCGGGGCTCCTCCTGGTATGGCTGTACAGGGCCACGCACCTGCCGCCGAGGAGCAGCGGCGCGCGGTGGTGGGCGTGGATCGGGCTCTCCGCCGCCGAGCTCTGGTTCGGTTTCTACTGGGTGCTGACGCTGTCCGTGCGGTGGAGCCCCGTCTACCGCCGCGCCTTCCCCGACCGGCTCACCCGAAGGTATAAGGAAGAGGAGCTTCCCGGGGTGGACATATTTGTGTGCACAGCAGACCCA…	ATGCATAAAGATTTAACTGATCGGGTGAATTCAGTTGTAGATTCAGGCAAGATCCCGGAGGCTCCAGAATGCAAAGTTAGGGGCTTCACCCAGTGGAATGAGGATACAACTTATAGAGATCACCCTTCAATAGTGCAGATTTTAATTGATGGAAACCAACGAAAGACAGCTGATATCGATGGAAATGCATTACCAACACTTGTGTATATGGCACGTGAGAAGAGACTTCATGAACATCATCACTTCAAAGCTGGATCACTGAATGCTTTGATTAGGGTATCATCAGTGATAAGCAACAGCCCAATCATAATGAATGTGGACTGCGATATGTACTCCAACAATTCAGGGTCTATCAGAGATGCATTGTGCTTCTTCCTAGATGAAGAGCAAGGCCAAGAT…	MHKDLTDRVNSVVDSGKIPEAPECKVRGFTQWNEDTTYRDHPSIVQILIDGNQRKTADIDGNALPTLVYMAREKRLHEHHHFKAGSLNALIRVSSVISNSPIIMNVDCDMYSNNSGSIRDALCFFLDEEQGQDIAFVQYPQNFENVVHDDIYGNPINTVNELDHPCLDGWGGMCYYGTGCFHSREALCGRIYSQDYNKDWRMVRKTEEVDELERLAKSLATCTHEHNTLWGIEKGVRYGCPLEDVITGLQIQCRGWKSVYYNPARKGFLGMAPTSLGQILVQHKRWTEGFLQISLSKYSPFLLGHRKIKLGLQMGYSVCGFWALNSFPTLYYVTIPSLCFLNGMSLFPEWWNAQRMWLFRRISSYLLAAIDTIRRMMGISESGFALTAKVTDSEASERY…	3793	6	5	499	56373.1	36.02	6.88	Stable
	SiCslE2	Si033086m.g	2	34757479	34759217	ATGGCGTCCAAGGGGATCCTCAAGAACAGCGCCTCCAGCCGCATGCCGCCGCAGGGCGCCGGCAAGCCGCCCACCGCGCCCACCTCGGCGCCGACGGTCGTCTTCGGCCGCCGGACCGACTCCGGGCGGTTCATCAGCTACTCGCGCGACGACCTCGACTCGGAGATCAGCAGCGTCGACTTCCAGGACTACCACGTCCACATCCCCATGACGCCCGACAACCAGCCCATGGACGACGAGGACGGCGGCGCCGCCAGAGCCGAGGAGCGCTACGTCTCCGGCTCCCTCTTCACCGGCGGCTTCAACAGCGTCACCCGGGCGCACGTCATGGACAAGCAGGACAGCGGCGCCGGCGCCGGCGGCCGCCGCGGCCGCGGCAAGGGCGCCAGCGCCTGCATG…	ATGAAAAATCCACAAACAGAGCCACCAAGTCTCGTCATCTCCACGGTCCTATCAGTCATGGCGTATAATTACCCAGCTGAGAAATTAAGCATGTATCTCTCAGATGATGGATGCTCGATTCTCACTTTCTATGCTCTATGGGAGGCTTCCGTGTTCGCAGAGCATTGGCTACCATTCTGCAAGAGATGTAACATTGAGCCTAGGTCACCAGCTGCTTACTTCTCAGAGTCAGATAATTCTAACGATTTGTACATCTCAAAAGAATGTTCATTCATCAAGATTCTTATAAACGTGAAAGATATAAATGCAGCTGACAGTGAAGAAAATGTGCTACCAACACTGGTATACATGGCACATGCATTATGCTTCTTCCTTGATGAAGAAATGGGTCACAAGATT…	ATGAAAAATCCACAAACAGAGCCACCAAGTCTCGTCATCTCCACGGTCCTATCAGTCATGGCGTATAATTACCCAGCTGAGAAATTAAGCATGTATCTCTCAGATGATGGATGCTCGATTCTCACTTTCTATGCTCTATGGGAGGCTTCCGTGTTCGCAGAGCATTGGCTACCATTCTGCAAGAGATGTAACATTGAGCCTAGGTCACCAGCTGCTTACTTCTCAGAGTCAGATAATTCTAACGATTTGTACATCTCAAAAGAATGTTCATTCATCAAGATTCTTATAAACGTGAAAGATATAAATGCAGCTGACAGTGAAGAAAATGTGCTACCAACACTGGTATACATGGCACATGCATTATGCTTCTTCCTTGATGAAGAAATGGGTCACAAGATT…	MKNPQTEPPSLVISTVLSVMAYNYPAEKLSMYLSDDGCSILTFYALWEASVFAEHWLPFCKRCNIEPRSPAAYFSESDNSNDLYISKECSFIKILINVKDINAADSEENVLPTLVYMAHALCFFLDEEMGHKIGFVQYPQNYYN*	1738	1	0	144	16476.7	67.71	4.61	Unstable
	SiCslE3	Si029066m.g	2	34760317	34764865	CCCATACATACTACATGCCACACTCCGAGTAGCTACTCCACATCGGGGAGGAGATGGAGAGGCTGTTCGCCACCGAGAAGCTCGGGGGCAGGGCGCTGTACAAGCTCCACGCCACAACCCTGTTCGTGGGGATATGCCTGGTGCTCTGCTACAGGGCCACGCACGTCCCGGCGGCCGGCAGGGCGGCGTGGCTGGGGATGCTGGCGGCGGAGCTGTGGTTCGGCTTCTACTGGGTCATCACGCAGTCCGCGCGGTGGTGCCCCAGCCGCCGCTGCGCCTTCAAGGACAGGCTCGCTGCCAGGTCTTTCAGTCCTGCCACATATTTATATATTCCACGTACTTCTTGTATCTGCTAGTTATTATTACTATTTGTTTTGATTTTTTCAGATACATAATAAT…	CCCATACATACTACATGCCACACTCCGAGTAGCTACTCCACATCGGGGAGGAGATGGAGAGGCTGTTCGCCACCGAGAAGCTCGGGGGCAGGGCGCTGTACAAGCTCCACGCCACAACCCTGTTCGTGGGGATATGCCTGGTGCTCTGCTACAGGGCCACGCACGTCCCGGCGGCCGGCAGGGCGGCGTGGCTGGGGATGCTGGCGGCGGAGCTGTGGTTCGGCTTCTACTGGGTCATCACGCAGTCCGCGCGGTGGTGCCCCAGCCGCCGCTGCGCCTTCAAGGACAGGCTCGCTGCCAGGTACGGGGAGCGGCTACCCTGCGTGGACATCTTCGTCTGCACTGCAGATCCGCAGTCGGAGCCACCAAGCCTCGTCATGGCCACAGTCCTCTCACTCA…	ATGGAGAGGCTGTTCGCCACCGAGAAGCTCGGGGGCAGGGCGCTGTACAAGCTCCACGCCACAACCCTGTTCGTGGGGATATGCCTGGTGCTCTGCTACAGGGCCACGCACGTCCCGGCGGCCGGCAGGGCGGCGTGGCTGGGGATGCTGGCGGCGGAGCTGTGGTTCGGCTTCTACTGGGTCATCACGCAGTCCGCGCGGTGGTGCCCCAGCCGCCGCTGCGCCTTCAAGGACAGGCTCGCTGCCAGGTACGGGGAGCGGCTACCCTGCGTGGACATCTTCGTCTGCACTGCAGATCCGCAGTCGGAGCCACCAAGCCTCGTCATGGCCACAGTCCTCTCACTCATGGCGTACAATTACCCACCTGAGAAACTGAACGTGTACCTCTCCGACGACGGT…	MERLFATEKLGGRALYKLHATTLFVGICLVLCYRATHVPAAGRAAWLGMLAAELWFGFYWVITQSARWCPSRRCAFKDRLAARYGERLPCVDIFVCTADPQSEPPSLVMATVLSLMAYNYPPEKLNVYLSDDGGSILTFYALWETSAFAKHWLPFCRRYKIEPRSPAAYFAQSDKPSDPRALEEWSFVKGLYEEMTERIDSAVRSGKVPEQIRVNHKGFSEWNTGANSKDHQPIVQILIDGKDRDAVDNEGNVLPTLVYMAREKRPQYHHNFKAGAMNALIRVSSVISNSPIIMNVDCDMYSNNSDSIREALCFFLDEETGHKIAFVQYPQNYNNMTKNNIYGNSLNVINKVEMGGMDTWGGPLYIGTGCFHRREALCGRTFTKDYKEDWDRGIKTQQG…	4548	7	6	721	81535.1	43.17	8.15	Unstable
	SiCslE4	Si029057m.g	2	34768795	34771790	CCCATACATACTACATGCCACACTCCGAGTAGCTACTCCACATCGGGGAGGAGATGGAGAGGCTGTTCGCCACCGAGAAGCTCGGGGGCAGGGCGCTGTACAAGCTCCACGCCACAACCCTGTTCGTGGGGATATGCCTGGTGCTCTGCTACAGGGCCACGCACGTCCCGGCGGCCGGCAGGGCGGCGTGGCTGGGGATGCTGGCGGCGGAGCTGTGGTTCGGCTTCTACTGGGTCATCACGCAGTCCGCGCGGTGGTGCCCCAGCCGCCGCTGCGCCTTCAAGGACAGGCTCGCTGCCAGGTCTTTCAGTCCTGCCACATATTTATATATTCCACGTACTTCTTGTATCTGCTAGTTATTATTACTATTTGTTTTGATTTTTTCAGATACATAATAAT…	CGTTTGAGATGGAGAGGCTGTTCGCCACGGAGAAGCTCGGGGGCAGGTCGCTGTACCGGTTCCAAGCCGTCACGGTGCTCGTGGGGATATGCCTGGTGCTCTGCTACAGGGCGACGCACTTCCCGGCGGCCGGGTCCGGCGCCGGCAGGGTGGCGTGGCTGGGGATGCTGGCGGCGGAGCTGTGGTTCGGCTTCTACTGGGTCATCACGCAGTCCGTGCGGTGGCGCCCCGTCCGACGACGAACCTTCAAGGACAGGCTCGCCGCCAGGTATGGAGAACAGCTACCCAGCGTGGACATCTTCATCTGCACTGCAGATCCGCAGTCGGAGCCGCCAAGCCTCGTCGTCGCCACAGTCCTGTCGCTCATGGCATACAATTACCCACCTGAGAAACTGAACG…	ATGGAGAGGCTGTTCGCCACGGAGAAGCTCGGGGGCAGGTCGCTGTACCGGTTCCAAGCCGTCACGGTGCTCGTGGGGATATGCCTGGTGCTCTGCTACAGGGCGACGCACTTCCCGGCGGCCGGGTCCGGCGCCGGCAGGGTGGCGTGGCTGGGGATGCTGGCGGCGGAGCTGTGGTTCGGCTTCTACTGGGTCATCACGCAGTCCGTGCGGTGGCGCCCCGTCCGACGACGAACCTTCAAGGACAGGCTCGCCGCCAGGTATGGAGAACAGCTACCCAGCGTGGACATCTTCATCTGCACTGCAGATCCGCAGTCGGAGCCGCCAAGCCTCGTCGTCGCCACAGTCCTGTCGCTCATGGCATACAATTACCCACCTGAGAAACTGAACGTTTACCTC…	MERLFATEKLGGRSLYRFQAVTVLVGICLVLCYRATHFPAAGSGAGRVAWLGMLAAELWFGFYWVITQSVRWRPVRRRTFKDRLAARYGEQLPSVDIFICTADPQSEPPSLVVATVLSLMAYNYPPEKLNVYLSDDGGSILTFYALWEASAFAKRWLPFCKRHNIEPRSPAAYFAELEEPRDPSISKEWSFIKGLYDEMTERIDSAVRSDNVPEEIRVNHKGFSEWSTGITSKNHQPIVQVLIDGKDRDAVDEEGNVLPTLVYMAREKRPQYHHNFKAGAMNALIRVSSVISNGPIILNVDCDMYSNNSDAIRDAMCFFLDEEMGHKIAFVQHPQNYNNMTKNNIYGNSFTVLSHVELRGFDGVDGPLYIGTGCFHRRESLCGRRFTNDYKEDWDRGIN…	2995	7	6	732	83480.2	47.02	8.42	Unstable
	SiCslF1	Si028873m.g	2	42864026	42868577	CTAGGAGTTCACCGTTCAAGATTGATGGCCGCCGCAGCGGTGACTCGCCGGATCAATGCCGGACTCCACGTCGAGGCCGCAACCGGCAACGGCGTGGCCGACGGGGAGAACCGCCGCAACAGCGCAGCAGCTTACTCACCCACGGCCAAGCGGATCAGCGACGCCAAGGACAACGATGCCTGGGTGGCCGTCCAGGAGGGAGACATGCCTGCTGGCGACTCCAGCCGACCCCTGCTGTTCCGGACCATGAAGGTTAAGGGCAGCATCCTGCACCCTTACAGGTTGGTGTGGCGTCCTACTAGACTGTCAAAGAATCCTGACTCGAAACCACCATTACATGCTCTTCTGAAACTGACTGCTACCAAATTAATGTGTCTGCCCGTTATCATATCTGTCAGG…	CTTCAGTTTGTTTGCTCAGTCCAGTCTCCTCGTCGAGCTCAGGGCAGGCGCAGCTAGCGCGCTGGTAGGCGGCAGCCGCTGCCCTGCTGTTCTTAGAACCAGGCTGCGGGCATGCCGTCGCCGGCGGCCGGTGACGATGCCGGCCTCACCGACCCGCTGCTGGCCAACGGCGGCGGCACGGGGCGTTGGGCCGGCGCCAGCGGCAAGGACAACCGGAAGTACTGGGTGCCCGCTGACGAGGAGGAGACGGTGGCCGCCGGGGAAGAACGCGGCGGCGAGGACAGCCGGCCGCTGCTGTACCGGACCTTCAAGGTCAAGGGCATTATCCTGCATCCTTACAGGTTAATAAACCTGGCCAGATTGATTGTCATCACCCAGTTTTTCATCTGGCGCGTGAGG…	ATGCCGTCGCCGGCGGCCGGTGACGATGCCGGCCTCACCGACCCGCTGCTGGCCAACGGCGGCGGCACGGGGCGTTGGGCCGGCGCCAGCGGCAAGGACAACCGGAAGTACTGGGTGCCCGCTGACGAGGAGGAGACGGTGGCCGCCGGGGAAGAACGCGGCGGCGAGGACAGCCGGCCGCTGCTGTACCGGACCTTCAAGGTCAAGGGCATTATCCTGCATCCTTACAGGTTAATAAACCTGGCCAGATTGATTGTCATCACCCAGTTTTTCATCTGGCGCGTGAGGCACCCCGACTCGGACACCATGGTCCTCTGGTGGGTCACGGTGGTCGGCGACTTCTGGTTCGGCGTCAGCTGGCTCCTGAACCAGGCCTCCAAGCTCAACCCTATCCGGCGC…	MPSPAAGDDAGLTDPLLANGGGTGRWAGASGKDNRKYWVPADEEETVAAGEERGGEDSRPLLYRTFKVKGIILHPYRLINLARLIVITQFFIWRVRHPDSDTMVLWWVTVVGDFWFGVSWLLNQASKLNPIRRVPDLALLNQRFDPPGGGGGGSSSSSQLPAVDVFINTVDPVDEPVLCTMNSVLSILATDYPVDRHATYFSDDGGSLVHYEALLETARFAALWAPFCRKHRVEPRAPESYFAAKAEDAPYAGDAPREFVGDRRHLRREYEEFKARVDALFTVIPRRSEAYGRDSAKGATPTYMADGTYWPGTWIEPAENHKKGQHAAIVQVVLNHPGDEPQLGVPASSGSPLDLSGVDVRLPMLVYIAREKRPGHDHQKKAGAMNVQLRVSALLSNAP…	4551	3	2	891	97348.3	41.53	6.67	Unstable
	SiCslF2	Si028860m.g	2	42871665	42876507	CTTCAGTTTGTTTGCTCAGTCCAGTCTCCTCGTCGAGCTCAGGGCAGGCGCAGCTAGCGCGCTGGTAGGCGGCAGCCGCTGCCCTGCTGTTCTTAGAACCAGGCTGCGGGCATGCCGTCGCCGGCGGCCGGTGACGATGCCGGCCTCACCGACCCGCTGCTGGCCAACGGCGGCGGCACGGGGCGTTGGGCCGGCGCCAGCGGCAAGGACAACCGGAAGTACTGGGTGCCCGCTGACGAGGAGGAGACGGTGGCCGCCGGGGAAGAACGCGGCGGCGAGGACAGCCGGCCGCTGCTGTACCGGACCTTCAAGGTCAAGGGCATTATCCTGCATCCTTACAGGTACGTTCTCTGTCCTGCACTGATCGGAAACAATGCCGAATCAAACCACACGTCCACA…	ATGGCTCCTCCTCAGGCGCCGGCGAACGGCGGCGCCGGCAACGGAAGCGTCGTCGTTGCCGGCGGCACGGCGGCGTCGGTGCTGGAGGTGGAGAGCAATGGTGCCGGCGGCGACCATAACGGGGTCAGCGACAACGGCGGCGGCGGGGCGGCGCCGTCGGTGGCGGCGAACGGCAACGGCAAGCAGGGGGCGGAGAGGAGGCGGAGGAGTAAGAAGAAGAAGCCAGCGGTCAGCCCGAAGGACAGGTACTGGACGCCGATCGACGGGAAGGAGGCAGCGGCGGCTCTGGAGGACGGCGGCGAGGATGGGCGGCGGCCGCTGCTGTTCCGGACGTACAGGGTCAAGGGCATCCTCCTGCATCCCTACAGGTTACTGACCCTGCTCAGGTTGATTGCTATC…	ATGGCTCCTCCTCAGGCGCCGGCGAACGGCGGCGCCGGCAACGGAAGCGTCGTCGTTGCCGGCGGCACGGCGGCGTCGGTGCTGGAGGTGGAGAGCAATGGTGCCGGCGGCGACCATAACGGGGTCAGCGACAACGGCGGCGGCGGGGCGGCGCCGTCGGTGGCGGCGAACGGCAACGGCAAGCAGGGGGCGGAGAGGAGGCGGAGGAGTAAGAAGAAGAAGCCAGCGGTCAGCCCGAAGGACAGGTACTGGACGCCGATCGACGGGAAGGAGGCAGCGGCGGCTCTGGAGGACGGCGGCGAGGATGGGCGGCGGCCGCTGCTGTTCCGGACGTACAGGGTCAAGGGCATCCTCCTGCATCCCTACAGGTTACTGACCCTGCTCAGGTTGATTGCTATC…	MAPPQAPANGGAGNGSVVVAGGTAASVLEVESNGAGGDHNGVSDNGGGGAAPSVAANGNGKQGAERRRRSKKKKPAVSPKDRYWTPIDGKEAAAALEDGGEDGRRPLLFRTYRVKGILLHPYRLLTLLRLIAIVLFFIWRIRHPHADGMWLWWISMVGDLWFGVTWLLNQVAKLNPIKRVPDLALLKQQFDDLPDGNSNLPRLDVFINTVDPINEPMIYTMNSILSILAVDYPVDRTATYLSDDGGSIIHYEGLLETANFALLWVPFCRKHCIEPRAPESYFAVKSRPYTGNVPDEFVDDHRRMSREYDEFKVRLDALFTKIPERSDAYNAEAKEGAKATWMADGTQWPGTWFDPAENHKKGQHAGIVKVMLNHPGDEPQFGAPASAANPLDFSAVDVR…	4842	4	3	916	102358	35.61	7.31	Stable
	SiCslF3	Si028885m.g	2	42888559	42891436	CGTTTGAGATGGAGAGGCTGTTCGCCACGGAGAAGCTCGGGGGCAGGTCGCTGTACCGGTTCCAAGCCGTCACGGTGCTCGTGGGGATATGCCTGGTGCTCTGCTACAGGGCGACGCACTTCCCGGCGGCCGGGTCCGGCGCCGGCAGGGTGGCGTGGCTGGGGATGCTGGCGGCGGAGCTGTGGTTCGGCTTCTACTGGGTCATCACGCAGTCCGTGCGGTGGCGCCCCGTCCGACGACGAACCTTCAAGGACAGGCTCGCCGCCAGGTCTGTCCTCTGCCGCGACAGGAAGCTTTGAGAAGTATGGCTTAAGCCCTTAACTCATGTACCATGGCGATGTCATCTGGAGCAGGTATGGAGAACAGCTACCCAGCGTGGACATCTTCATCTGCACTGCA…	CTAGGAGTTCACCGTTCAAGATTGATGGCCGCCGCAGCGGTGACTCGCCGGATCAATGCCGGACTCCACGTCGAGGCCGCAACCGGCAACGGCGTGGCCGACGGGGAGAACCGCCGCAACAGCGCAGCAGCTTACTCACCCACGGCCAAGCGGATCAGCGACGCCAAGGACAACGATGCCTGGGTGGCCGTCCAGGAGGGAGACATGCCTGCTGGCGACTCCAGCCGACCCCTGCTGTTCCGGACCATGAAGGTTAAGGGCAGCATCCTGCACCCTTACAGGTTCGTGATTCTTCTGCGACTGATCGCCGTCATCGCATTCTTCGTATGGCGTATTCGGCACAGGAACCATGACGGCGTGTGGCTCTGGGCCATGTCCATGGTTGGGGACGTCTGGTTC…	ATGGCCGCCGCAGCGGTGACTCGCCGGATCAATGCCGGACTCCACGTCGAGGCCGCAACCGGCAACGGCGTGGCCGACGGGGAGAACCGCCGCAACAGCGCAGCAGCTTACTCACCCACGGCCAAGCGGATCAGCGACGCCAAGGACAACGATGCCTGGGTGGCCGTCCAGGAGGGAGACATGCCTGCTGGCGACTCCAGCCGACCCCTGCTGTTCCGGACCATGAAGGTTAAGGGCAGCATCCTGCACCCTTACAGGTTCGTGATTCTTCTGCGACTGATCGCCGTCATCGCATTCTTCGTATGGCGTATTCGGCACAGGAACCATGACGGCGTGTGGCTCTGGGCCATGTCCATGGTTGGGGACGTCTGGTTCGGCTTCTCATGGGCCCTCAACCAG…	MAAAAVTRRINAGLHVEAATGNGVADGENRRNSAAAYSPTAKRISDAKDNDAWVAVQEGDMPAGDSSRPLLFRTMKVKGSILHPYRFVILLRLIAVIAFFVWRIRHRNHDGVWLWAMSMVGDVWFGFSWALNQIPKLNPIKRVPDIAAIRDQYESSTSGESKLPGIDVFVTTVDPVDEPILYTVNSILSILATDYPVEKYACYLSDDGGTLVHYEAMFEVANFAKLWVPFCRKHSVEPRAPENYFGVKRQPYMGSMQEEFMSDHRRVRREYEEFKVRIDSLFNTIYQRSEAYNRKNTKEDGVKATWMADGTQWPGTWIDQAENHRKGHHAGIVKVVLNHPSHKPQLGSPTSIDNPFDFSNVDIRLPMLVYLSREKRPGYNHQKKAGAMNVMLRVSALLS…	2877	2	1	882	99705.9	40.7	8.5	Unstable
	SiCslF4	Si031960m.g	2	42913962	42917330	ATGGCTTCGCCGGCGCCGGCAGCCGGTGCCGTCTATGTGGCCAATGGCGGCCTCACCGACCCGCTTCTAGCGAGCGCGAACGGCCATGGTGCCGCCGCGAAGAAGGCCGGCCACGGTGCCAAGGGCAAGTACTGGGTGGCCTCCGACAAGGCGGAGAGGCGGGCGGCGAAGGAGTCCGGCGGTGAGGACGGCCGCGCGCTGCTGTTCCGGAGGTACAAGGTCAAAGGCGCCCTCCTGCAGCCCTACAGGTAAGCCAGCTCAGCTATTTTTTTTAATGGGTGGCGTGCATAGGAATAGTAGATACAGCTCGCTGTGTAAATAGTTTCTATTTGCTTTGGATATGTCTTTAGTTACAGCTCGCTGTGTAAATAGTTTCTATTTGCTTTGAAGATGTGCATT…	ATGGCTTCGCCGGCGCCGGCGGCCACCGGCGCTGTCAGTGTGGGCGATGGCGGCCTCGCCGATCCACTTCTCGCGGTTGGCAGCGGCGCCACAAAGCAGGAGTCCGGCGCCGACGGCAAGGTGGGCGCGGACGAGGCGGAGAGGCTGGCGGCGACCGAGTGCGGCCGAGAGGACGGCCGGCCGCTGCTGTTCCGGACGTACAAGCTCAGGGGCGCCATCCTGCATCCTTACAGGGCACCGATCTTTGTCCGCTTAATAGCCGTCCTACTGTTCTTCGTTTGGCGCATCAGGCACAACAAATCCAATGTCATGTGGTTCTGGACCTTGTCCGTTGCCGGGGACGCCTGGTTTGATGTCTTTGTCACCACCGCCGACCCCGTCAGTGAGCCGATAATCTAC…	ATGGCTTCGCCGGCGCCGGCGGCCACCGGCGCTGTCAGTGTGGGCGATGGCGGCCTCGCCGATCCACTTCTCGCGGTTGGCAGCGGCGCCACAAAGCAGGAGTCCGGCGCCGACGGCAAGGTGGGCGCGGACGAGGCGGAGAGGCTGGCGGCGACCGAGTGCGGCCGAGAGGACGGCCGGCCGCTGCTGTTCCGGACGTACAAGCTCAGGGGCGCCATCCTGCATCCTTACAGGGCACCGATCTTTGTCCGCTTAATAGCCGTCCTACTGTTCTTCGTTTGGCGCATCAGGCACAACAAATCCAATGTCATGTGGTTCTGGACCTTGTCCGTTGCCGGGGACGCCTGGTTTGATGTCTTTGTCACCACCGCCGACCCCGTCAGTGAGCCGATAATCTAC…	MASPAPAATGAVSVGDGGLADPLLAVGSGATKQESGADGKVGADEAERLAATECGREDGRPLLFRTYKLRGAILHPYRAPIFVRLIAVLLFFVWRIRHNKSNVMWFWTLSVAGDAWFDVFVTTADPVSEPIIYTINSILSILATDYPVDRLACYVSDDSGALILYEALVEVAKFATLWVPFCHKHCIETGAPENYFELELPPLIGRASEEFMNDYKWVQMEYDDFKIRLDNLPDTIRKRSVVYNSMRTPEGDAEATWMANGMQWPGTWIDPTDNHRKGDYTGIVKVVMDHPIHGDHHGPQVNAERNPSFNTTDVRLPMLVYVSREKNPSYDHNKKAGALNALLRVSALLSNAQFIINFDCDHYINNSQALRAAVCFMLDQREGDNTAFVQFPQRFNNVD…	3368	5	4	769	86360	37.23	6.63	Stable
	SiCslF5	Si032230m.g	2	42919181	42923105	ATGGCTTCGCCGGCGCCGGCAGCCGGTGCCGTCTATGTGGCCAATGGCGGCCTCACCGACCCGCTTCTAGCGAGCGCGAACGGCCATGGTGCCGCCGCGAAGAAGGCCGGCCACGGTGCCAAGGGCAAGTACTGGGTGGCCTCCGACAAGGCGGAGAGGCGGGCGGCGAAGGAGTCCGGCGGTGAGGACGGCCGCGCGCTGCTGTTCCGGAGGTACAAGGTCAAAGGCGCCCTCCTGCAGCCCTACAGGTAAGCCAGCTCAGCTATTTTTTTTAATGGGTGGCGTGCATAGGAATAGTAGATACAGCTCGCTGTGTAAATAGTTTCTATTTGCTTTGGATATGTCTTTAGTTACAGCTCGCTGTGTAAATAGTTTCTATTTGCTTTGAAGATGTGCATT…	ATGGCTTCGCCGGCGCCGGCAGCCGGTGCCGTCTATGTGGCCAATGGCGGCCTCACCGACCCGCTTCTAGCGAGCGCGAACGGCCATGGTGCCGCCGCGAAGAAGGCCGGCCACGGTGCCAAGGGCAAGTACTGGGTGGCCTCCGACAAGGCGGAGAGGCGGGCGGCGAAGGAGTCCGGCGGTGAGGACGGCCGCGCGCTGCTGTTCCGGAGGTACAAGGTCAAAGGCGCCCTCCTGCAGCCCTACAGGTTGCTGATCATCATACGCTTGATCGCCGTCCTTCTCTTCTTCGCATGGCGCATCAGGCACAACAAATCCGACGTCATGTGGTTCTGGACCATGTCGATCGTCGGCGACGTTTGGTTTGGCTTCTCGTGGCTCCTCAACCAGCTCCCGAAG…	ATGGCTTCGCCGGCGCCGGCAGCCGGTGCCGTCTATGTGGCCAATGGCGGCCTCACCGACCCGCTTCTAGCGAGCGCGAACGGCCATGGTGCCGCCGCGAAGAAGGCCGGCCACGGTGCCAAGGGCAAGTACTGGGTGGCCTCCGACAAGGCGGAGAGGCGGGCGGCGAAGGAGTCCGGCGGTGAGGACGGCCGCGCGCTGCTGTTCCGGAGGTACAAGGTCAAAGGCGCCCTCCTGCAGCCCTACAGGTTGCTGATCATCATACGCTTGATCGCCGTCCTTCTCTTCTTCGCATGGCGCATCAGGCACAACAAATCCGACGTCATGTGGTTCTGGACCATGTCGATCGTCGGCGACGTTTGGTTTGGCTTCTCGTGGCTCCTCAACCAGCTCCCGAAG…	MASPAPAAGAVYVANGGLTDPLLASANGHGAAAKKAGHGAKGKYWVASDKAERRAAKESGGEDGRALLFRRYKVKGALLQPYRLLIIIRLIAVLLFFAWRIRHNKSDVMWFWTMSIVGDVWFGFSWLLNQLPKFNPVKTIPDLVALKRHFDLPDGTSRLPGIDVFVTTANPVDEPILYTMNCVLSILAVDYPVNRLACYLSDDSGALVLYEALVEVGKFAPLWVPFCRKYCIEPRAPESYFEMVAPPQAGRESQEFLNDYRRVQMEYDEFKVRLDKLPDTIRKRSDMYNSMRTAEGDAKATWMANGTQWPGTWIDSTETHGKGHHDPIAKVVLDHPSRGHSQPNAEGIPSIGATDERLPMLVYVSREKNPSYDHNKKAGALNAQLRASALLTNAQLIIN…	3924	4	3	888	99941.4	36.38	8.55	Stable
	SiCslF6	Si013204m.g	6	4099554	4106215	CCACCTTGGCTTCCTTCCTTCTCCCCCTCTAGAGAAGCGGAGAGCTCCTCTCTCCCCTTCCCTCCACCACCACCATCCCCAGAGGCCAGAGCACAGAGCTAGCACGCAGAGGTCGCTTGCTCGCTTCCCATTCTTGGTTCCCTCTTTCCTTCCCCGGCCGGTCTCTTCTCTCTTGCCTCGAGAGAGAAGAGCCACCACCACCAAGGAGGAGGAGGAGGAGGAGGAGCAGGCGGCGGGCATTATGGCGCCCGGCGGCGGAGACGGCCGGCGGAACAACGGCGAGCAGGCGAACGGTAACAACAGGCACGGGTGCGTGTGCGGGTTCCCCGTGTGCGCGTGCGCGGGCGCGGCGGCGGTGGCCTCCGCGGCGTCGTCCGCCGACATGGACCGCGTGGTGGC…	CCACCTTGGCTTCCTTCCTTCTCCCCCTCTAGAGAAGCGGAGAGCTCCTCTCTCCCCTTCCCTCCACCACCACCATCCCCAGAGGCCAGAGCACAGAGCTAGCACGCAGAGGTCGCTTGCTCGCTTCCCATTCTTGGTTCCCTCTTTCCTTCCCCGGCCGGTCTCTTCTCTCTTGCCTCGAGAGAGAAGAGCCACCACCACCAAGGAGGAGGAGGAGGAGGAGGAGCAGGCGGCGGGCATTATGGCGCCCGGCGGCGGAGACGGCCGGCGGAACAACGGCGAGCAGGCGAACGGTAACAACAGGCACGGGTGCGTGTGCGGGTTCCCCGTGTGCGCGTGCGCGGGCGCGGCGGCGGTGGCCTCCGCGGCGTCGTCCGCCGACATGGACCGCGTGGTGGC…	ATGGCGCCCGGCGGCGGAGACGGCCGGCGGAACAACGGCGAGCAGGCGAACGGTAACAACAGGCACGGGTGCGTGTGCGGGTTCCCCGTGTGCGCGTGCGCGGGCGCGGCGGCGGTGGCCTCCGCGGCGTCGTCCGCCGACATGGACCGCGTGGTGGCGGTGGCCGCCACCGAGGGCCAGATCGGCGCTGTCAACGACGAGAGCTGGGTGGCCGTCGACCTCAGCGACGACCTCTCCGGCGATGGCGGCGACGACGGCGTCGCCATCGAGGACCGCCCCGTCTTCCGCACCGAGAAGATCAAGGGCGTCCTCCTCCACCCATACAGGGTGCTCATCTTCGTGCGCCTGATCGCGTTCACGCTGTTCGTGATCTGGCGTATCTCGCACCGGAACCCGGAC…	MAPGGGDGRRNNGEQANGNNRHGCVCGFPVCACAGAAAVASAASSADMDRVVAVAATEGQIGAVNDESWVAVDLSDDLSGDGGDDGVAIEDRPVFRTEKIKGVLLHPYRVLIFVRLIAFTLFVIWRISHRNPDAQWLWVTSIAGEFWFGFSWLLDQLPKLNPINRVPDLAVLRQRFDRADGTSRLPGLDIFVTTADPFKEPILSTANSILSILAADYPVEKNTCYLSDDSGMLLTYEAMVEAAKFATVWVPFCRKHGIEPRGPESYFELKSHPYMGRSQEDFVNDRRRVRKEYDEFKARINGLEHDIKQRSDAYNAARGLKDGEPRATWMADGNQWEGTWVEPSENHRKGDHTGIVLVLVNHPSHGRQFGPPASADNPLDFSMVDVRLPMLVYVSREKR…	6661	3	2	956	105950	31.44	8.54	Stable
	SiCslF7	Si034259m.g	9	24565440	24568994	ATGTCGACGACATATGTAGCCAAGAAGAAATTTTGTGCTGCCTCCAATGACAAGGAGTCACCAGAAGATGAGAAGATGTCAGCCAGTGTCGAGAGACAGCTTGTCCGGACAGCAAAACTTTCAACAATCACCATCAAGCTATACAGGTAAGTAGTTATCCAAACATGGTTCTGTTTCCATCAACTTGAATCTATTTTTCTGTAATTCGAAACAGAGGGGACACTTTTCAGAATTTATTATTAGAGATGACGAGAATTGGGAAAATTAATATTGGATTTTAAAAACTATGTTACAAATAAAGAGCCTCCACACCAAGGGCTACAAATGGTTTCATGTGACCACCTTCACCTTCATATATTGATATGGCATGCAAATAATAAGAGAAGCAAAATATGTTCA…	ATGTCGACGACATATGTAGCCAAGAAGAAATTTTGTGCTGCCTCCAATGACAAGGAGTCACCAGAAGATGAGAAGATGTCAGCCAGTGTCGAGAGACAGCTTGTCCGGACAGCAAAACTTTCAACAATCACCATCAAGCTATACAGGCTCGTGATCATTGTTCGGATGGGCATCTTCGTTCTGTTTTTCAAGTGGCGAATCAGCACAGCCCGTGCGATAATGAGCTCCCCTGCCACCGATGCCACAGGTACAGTTCGTGCAATGTGGACGGTGTCCATCGCCGGGGAGCTCTGGTTCGCACTGATGTGGGTGCTCGACCAGGTGCCCAAGATGCAGCCTGTCCGGCGCGATGTCGCCATCACCGCGCTCGACGGGTCGCTGCTTCCGTCCATGGATGTG…	ATGTCGACGACATATGTAGCCAAGAAGAAATTTTGTGCTGCCTCCAATGACAAGGAGTCACCAGAAGATGAGAAGATGTCAGCCAGTGTCGAGAGACAGCTTGTCCGGACAGCAAAACTTTCAACAATCACCATCAAGCTATACAGGCTCGTGATCATTGTTCGGATGGGCATCTTCGTTCTGTTTTTCAAGTGGCGAATCAGCACAGCCCGTGCGATAATGAGCTCCCCTGCCACCGATGCCACAGGTACAGTTCGTGCAATGTGGACGGTGTCCATCGCCGGGGAGCTCTGGTTCGCACTGATGTGGGTGCTCGACCAGGTGCCCAAGATGCAGCCTGTCCGGCGCGATGTCGCCATCACCGCGCTCGACGGGTCGCTGCTTCCGTCCATGGATGTG…	MSTTYVAKKKFCAASNDKESPEDEKMSASVERQLVRTAKLSTITIKLYRLVIIVRMGIFVLFFKWRISTARAIMSSPATDATGTVRAMWTVSIAGELWFALMWVLDQVPKMQPVRRDVAITALDGSLLPSMDVFVTTADPEKEPPLVTANTILSILAADYPADKITCYVSDDGGSLLTREAVAEAARFAGLWVPFCRKHGVEPRNPEAYFSPGGAASVHGGVKARAVARGDYKGRAWAELARDRRRVRREYEELRLRIDALQAGDMRHQRWSLADGSCWRHGTAEDHAGVVEVLVSPPSRTPQLGASAIDAATNLLDFSSVDVRVPAVVYMCREKRHGRAHHRKAGAMNALLRASAVLSNAPFVLNLDCDHYVNNSQALRAGVCHMLDRGGSSVAFVQF…	3554	2	1	834	91285.4	44.65	9.32	Unstable
	SiCslH1	Si016419m.g	1	34226863	34230205	ATGGCGAGCCTCAAACTGCAAGAGAGGGTCCCGATCCGCCGCACGGCGTGGAAGCTAGCTGACCTCACCGTCTTCTCCCTGCTCCTCGCCCTCCTCACCAACCGTGCTACCTCGCTGTTAGGTGGCGCCGGCGCAGCGCAGCGCTTCTGGCTTGCGGTCGCGGCGCTTGCCTGCGAGGCGTGGTTCACGCTCCTGTGGCTCCTCAACATGAACTGCAAGTGGAATCCCGTCCGGTTCGAGACGTACACCGGCCGTCTCTCCGAAAGGTAGCAGGCTAGCAGCGCAACATGCCGCCGTTCATGTGTCTGGACATAGTTCTCACGTGCTGACTTCTTTTCTTAGGGGCGACGAGCTCCCGGCGGTGGACGTGTTCGTGACCACGGCGGATCCGGAGCTGGA…	ATGGCGAGCCTCAAACTGCAAGAGAGGGTCCCGATCCGCCGCACGGCGTGGAAGCTAGCTGACCTCACCGTCTTCTCCCTGCTCCTCGCCCTCCTCACCAACCGTGCTACCTCGCTGTTAGGTGGCGCCGGCGCAGCGCAGCGCTTCTGGCTTGCGGTCGCGGCGCTTGCCTGCGAGGCGTGGTTCACGCTCCTGTGGCTCCTCAACATGAACTGCAAGTGGAATCCCGTCCGGTTCGAGACGTACACCGGCCGTCTCTCCGAAAGGGGCGACGAGCTCCCGGCGGTGGACGTGTTCGTGACCACGGCGGATCCGGAGCTGGAGCCCCCGGTTGTGACAGTGAACACCGTGCTCTCTCTTCTAGCTCTGGACTACCCGGCCGGCAAGCTGGCGTGCTAC…	ATGGCGAGCCTCAAACTGCAAGAGAGGGTCCCGATCCGCCGCACGGCGTGGAAGCTAGCTGACCTCACCGTCTTCTCCCTGCTCCTCGCCCTCCTCACCAACCGTGCTACCTCGCTGTTAGGTGGCGCCGGCGCAGCGCAGCGCTTCTGGCTTGCGGTCGCGGCGCTTGCCTGCGAGGCGTGGTTCACGCTCCTGTGGCTCCTCAACATGAACTGCAAGTGGAATCCCGTCCGGTTCGAGACGTACACCGGCCGTCTCTCCGAAAGGGGCGACGAGCTCCCGGCGGTGGACGTGTTCGTGACCACGGCGGATCCGGAGCTGGAGCCCCCGGTTGTGACAGTGAACACCGTGCTCTCTCTTCTAGCTCTGGACTACCCGGCCGGCAAGCTGGCGTGCTAC…	MASLKLQERVPIRRTAWKLADLTVFSLLLALLTNRATSLLGGAGAAQRFWLAVAALACEAWFTLLWLLNMNCKWNPVRFETYTGRLSERGDELPAVDVFVTTADPELEPPVVTVNTVLSLLALDYPAGKLACYVSDDGCSPLTCYALREAAAFARQWVPFCRRHGVGVRAPFAYFSSGPPEDRMADKEFFREWTFMKNEYEKLVGRIENAEENSLLQSDNELADFVGADRRNHPTIIKILWDNSKSKTGEGFPSLIYVSREKSPKFHHHFKAGAMNVLTRVSAVLTNAPIMLNVDCDMFANNPQVILHAMCLLLGFDDEVHSGFVQAPQIFYNALQDDPFGNQTEVMYKKLGYGFAGLQGIYYNGTGCFHRRKVIYSMPPDSHIIIPTGGILSGSPSWE…	3342	9	8	755	83568.4	40.66	7.47	Unstable
	SiCslH2	Si009413m.g	7	20147355	20151144	TTCTCGCGTTGCTACTGCTGAGTGCGCGGAGTGACCAGGTCTGCTCGACGCAGCCATGGCCGGCGCCACGAAGCTGCAGCTGCAGGAGAGGGTCCCGCTCCCCCGCACGGCGTGGAAGCTGGCCGACCTCACCGTGCTCTCCCTGCTCCTCGCCCTCCTCGCCCGCCGTGCGGCCTCGGTGCTGGCGGTGGCCAGCGGCGGCGGCGGCGCGGCGCCGCCGTCGTGCACGTGGTGCTGGCTCGCCGCGCTCGTCTGCGAGGCGTGGTTCACCGTCGTGTGGCTCCTCAACGTGAACTGCAAGTGGAACCCCGTCCGGTTCGACACCCACCCCGAACGCCTCGCCGGAAGGCAAGTAGCAACCGCAACGTCACGCCGCTAGATGTTCCTGTTACGTAGTAA…	TTCTCGCGTTGCTACTGCTGAGTGCGCGGAGTGACCAGGTCTGCTCGACGCAGCCATGGCCGGCGCCACGAAGCTGCAGCTGCAGGAGAGGGTCCCGCTCCCCCGCACGGCGTGGAAGCTGGCCGACCTCACCGTGCTCTCCCTGCTCCTCGCCCTCCTCGCCCGCCGTGCGGCCTCGGTGCTGGCGGTGGCCAGCGGCGGCGGCGGCGCGGCGCCGCCGTCGTGCACGTGGTGCTGGCTCGCCGCGCTCGTCTGCGAGGCGTGGTTCACCGTCGTGTGGCTCCTCAACGTGAACTGCAAGTGGAACCCCGTCCGGTTCGACACCCACCCCGAACGCCTCGCCGGAAGGACCGAGGAGGAGCTGCCGGCGGTCGACATGTTCGTGACGACGGCAGACCC…	ATGGCCGGCGCCACGAAGCTGCAGCTGCAGGAGAGGGTCCCGCTCCCCCGCACGGCGTGGAAGCTGGCCGACCTCACCGTGCTCTCCCTGCTCCTCGCCCTCCTCGCCCGCCGTGCGGCCTCGGTGCTGGCGGTGGCCAGCGGCGGCGGCGGCGCGGCGCCGCCGTCGTGCACGTGGTGCTGGCTCGCCGCGCTCGTCTGCGAGGCGTGGTTCACCGTCGTGTGGCTCCTCAACGTGAACTGCAAGTGGAACCCCGTCCGGTTCGACACCCACCCCGAACGCCTCGCCGGAAGGACCGAGGAGGAGCTGCCGGCGGTCGACATGTTCGTGACGACGGCAGACCCGAGGCTGGAGCCGCCGGCGGTGACGGTGAACACGGTCCTGTCGCTGCTCGCGCTG…	MAGATKLQLQERVPLPRTAWKLADLTVLSLLLALLARRAASVLAVASGGGGAAPPSCTWCWLAALVCEAWFTVVWLLNVNCKWNPVRFDTHPERLAGRTEEELPAVDMFVTTADPRLEPPAVTVNTVLSLLALDYPAGKLACYVSDDGCSPVTCFALREAAEFARLWVPFCRKHGVGVRAPFVYFSSSSSGGPPERGGGGAADDKFQRDWTAMKSEYEKLASRIENADEESLLRRGDGEFAEFVGADRRDHPTIIKVLWDNGKAGDGHGIPSLIYISREKGPRHPHHFKAGAMNVLTRVSAVVTNAPIMLNMDCDMFANNPQVALHAMCLLLGFDDELQSGFVQAPQKFYGTLKDDPFGNQMEVLFEKIGFGIAGLQGMFYGGTGCFHRRKVIYGVPPE…	3789	9	8	780	84559.4	44.88	7.46	Unstable
	SiCslJ1	Si024965m.g	3	42498683	42501441	ATGGCTGCTGGCGAGACGACGACACCACCGTTCAGTTCCGTGCACGTGAACAGGCGCCTGGCCACCGCCAACCGCCTCATGGCGGCCGTCCACGCAGCGCTCGCCGCCGCGGCCATCGCCCACCGCGCCCTGCACCTGCATCAGCTCAGCGGCGGCGTGGCCCGCAACGCCGCCATGGTTGCGGCGGACCTGACGCTCCTGTTCCTGTGGACGCTGTCGCAGTCGGGCCTGTGGCGGCCCGTCTCGCGCGCCGCGTTCCCGGACCGGCTGCTGGAGTCCCGGCGGCGCGGGGACCTCCCGGCCGTGGACGTGCTGGTGGTGACGGCGGACCCAGACAAGGAGCCAGCGTTGGGGGTGATGAACACGGTGGTGTCGGCCATGGCGCTGGACTACCACGGC…	ATGGCTGCTGGCGAGACGACGACACCACCGTTCAGTTCCGTGCACGTGAACAGGCGCCTGGCCACCGCCAACCGCCTCATGGCGGCCGTCCACGCAGCGCTCGCCGCCGCGGCCATCGCCCACCGCGCCCTGCACCTGCATCAGCTCAGCGGCGGCGTGGCCCGCAACGCCGCCATGGTTGCGGCGGACCTGACGCTCCTGTTCCTGTGGACGCTGTCGCAGTCGGGCCTGTGGCGGCCCGTCTCGCGCGCCGCGTTCCCGGACCGGCTGCTGGAGTCCCGGCGGCGCGGGGACCTCCCGGCCGTGGACGTGCTGGTGGTGACGGCGGACCCAGACAAGGAGCCAGCGTTGGGGGTGATGAACACGGTGGTGTCGGCCATGGCGCTGGACTACCACGGC…	ATGGCTGCTGGCGAGACGACGACACCACCGTTCAGTTCCGTGCACGTGAACAGGCGCCTGGCCACCGCCAACCGCCTCATGGCGGCCGTCCACGCAGCGCTCGCCGCCGCGGCCATCGCCCACCGCGCCCTGCACCTGCATCAGCTCAGCGGCGGCGTGGCCCGCAACGCCGCCATGGTTGCGGCGGACCTGACGCTCCTGTTCCTGTGGACGCTGTCGCAGTCGGGCCTGTGGCGGCCCGTCTCGCGCGCCGCGTTCCCGGACCGGCTGCTGGAGTCCCGGCGGCGCGGGGACCTCCCGGCCGTGGACGTGCTGGTGGTGACGGCGGACCCAGACAAGGAGCCAGCGTTGGGGGTGATGAACACGGTGGTGTCGGCCATGGCGCTGGACTACCACGGC…	MAAGETTTPPFSSVHVNRRLATANRLMAAVHAALAAAAIAHRALHLHQLSGGVARNAAMVAADLTLLFLWTLSQSGLWRPVSRAAFPDRLLESRRRGDLPAVDVLVVTADPDKEPALGVMNTVVSAMALDYHGGRLSVYLSDDAGSPLTLMAARKAYAFARAWVPFCRRHSVQCPWPDRYFAGDDGQDDGGDRCGEAAEERRRMKKMYETFKGDIEEASKENSISRSWTKEKRQDHDAYIITAGEEDDDQQGEETMPLLVYVSREKRRASPHHFKAGALNALLRVSSLVSNAPYLLVLDCDMSCNSRSSALEAMCFHLDRSPPAPESLAFVQFPQMFHNLSPNDIYTNDLRSFFATRWIGQDGLRGPLLVGTGFYVRRDALYGAMPSAATSLPAHGAEF…	2758	5	4	763	83308.4	55.73	8.28	Unstable
	SiCslJ2	Si021430m.g	3	42528663	42531387	ACCTTGCCGAGCAATTACCACACATGGCTGCCGGCGAGACGACGACACCGCCGTTCAGTTCCGTGCACGTGAACAGGCGCCTGGCCACCGCCAACCGCCTCATGGCGGCCGTCCACGCAGCGCTCGCCGCCGCGGCCATCGCCCACCGCGCCCTGCACCTGCATCAGCTCAGCGGCGGCGTGGCCCGCAACGCCGCCATGGTCGCGGCGGACCTGACGCTCCTGTTCCTGTGGACGCTGTCGCAGTCGGGCCTGTGGCGGCCCGTCTCGCGCGCCGCGTTCCCGGACCGGCTGCTGGAGTCCCGGCGGCGCGGGGACCTCCCGGCCGTGGACGTGCTGGTGGTGACGGCGGACCCGGACAAGGAGCCGGCGTTGGGGGTGATGAACACGGTGGTGTCGG…	ACCTTGCCGAGCAATTACCACACATGGCTGCCGGCGAGACGACGACACCGCCGTTCAGTTCCGTGCACGTGAACAGGCGCCTGGCCACCGCCAACCGCCTCATGGCGGCCGTCCACGCAGCGCTCGCCGCCGCGGCCATCGCCCACCGCGCCCTGCACCTGCATCAGCTCAGCGGCGGCGTGGCCCGCAACGCCGCCATGGTCGCGGCGGACCTGACGCTCCTGTTCCTGTGGACGCTGTCGCAGTCGGGCCTGTGGCGGCCCGTCTCGCGCGCCGCGTTCCCGGACCGGCTGCTGGAGTCCCGGCGGCGCGGGGACCTCCCGGCCGTGGACGTGCTGGTGGTGACGGCGGACCCGGACAAGGAGCCGGCGTTGGGGGTGATGAACACGGTGGTGTCGG…	ATGGCTGCCGGCGAGACGACGACACCGCCGTTCAGTTCCGTGCACGTGAACAGGCGCCTGGCCACCGCCAACCGCCTCATGGCGGCCGTCCACGCAGCGCTCGCCGCCGCGGCCATCGCCCACCGCGCCCTGCACCTGCATCAGCTCAGCGGCGGCGTGGCCCGCAACGCCGCCATGGTCGCGGCGGACCTGACGCTCCTGTTCCTGTGGACGCTGTCGCAGTCGGGCCTGTGGCGGCCCGTCTCGCGCGCCGCGTTCCCGGACCGGCTGCTGGAGTCCCGGCGGCGCGGGGACCTCCCGGCCGTGGACGTGCTGGTGGTGACGGCGGACCCGGACAAGGAGCCGGCGTTGGGGGTGATGAACACGGTGGTGTCGGCCATGGCGCTGGATTACCACGGC…	MAAGETTTPPFSSVHVNRRLATANRLMAAVHAALAAAAIAHRALHLHQLSGGVARNAAMVAADLTLLFLWTLSQSGLWRPVSRAAFPDRLLESRRRGDLPAVDVLVVTADPDKEPALGVMNTVVSAMALDYHGGRLSVYLSDDAGSPLTLMAARKAYAFARAWVPFCRRYSVQCPWPDRYFAGDDGQDDGGDRCGEAAEERRRMKKMYETFKGDIEEASKEKSISRSWTKEKRQDHDAYVEIITAGEEEDDDQQGEETMPLLVYVSREKRRASPHHFKAGALNALLRVSSLVSNAPYLLVLDCDMSCNSRSSALEAMCFHLDRSPPAPESLAFVQFPQMFHNLSPNDIYTNDLRYIFATRWIGQDGLRGPLLAGTGFYVRRDALYGAMPSAATSLPAHG…	2724	5	4	650	71944	59.59	8.34	Unstable
Glucan Synthase-like (Gsl)	SiGsl1	Si016150m.g	1	1689244	1699317	CAAAGCTTAGAGCCTCCTAGGGAAGGCGAGCAGGTTGTTTATCAATCTGCCATTGTGTTCTTAGCCAATCAACTAGCCATATCACTTTTTCTCCTTATGCGAACTCTATTTTTTTTTTCAAATGATTCCCTGTTTTCAGAAAGTAGGTAAAGCTGAAAGACTCGACCCGACGAAGTTTGCTTTGGTTTGGAACCAGATAATACTCAGCTTCCGTTCAGAGGACTTAATAAGCAATAGAGAGATGGATTTGATGACGATGCCCATGTCACTAGAGCATAGTCCTGGTTCTATTCGTTGGCCATTGTTTCTACTTGCTAAAAAGTTTTCAGAAGCAGTAGATATGGTAGCAAATTTTACTGGAAAAAGTGCTCAACTATTCTGGAAAATTAAGAAGGATGG…	ATGATTCCCTGTTTTCAGAAAGTAGGTAAAGCTGAAAGACTCGACCCGACGAAGTTTGCTTTGGTTTGGAACCAGATAATACTCAGCTTCCGTTCAGAGGACTTAATAAGCAATAGAGAGATGGATTTGATGACGATGCCCATGTCACTAGAGCATAGTCCTGGTTCTATTCGTTGGCCATTGTTTCTACTTGCTAAAAAGTTTTCAGAAGCAGTAGATATGGTAGCAAATTTTACTGGAAAAAGTGCTCAACTATTCTGGAAAATTAAGAAGGATGGCTACATGTTTTGCTCTATCAACGATTTCTACCAATTGACAAAAACTATTTTCAAATTTCTCATCATTGGTGAGACAGAGAAGAGGGTGGTAGCTGCCATATTCGATGAAATAGAAAAGAGT…	MIPCFQKVGKAERLDPTKFALVWNQIILSFRSEDLISNREMDLMTMPMSLEHSPGSIRWPLFLLAKKFSEAVDMVANFTGKSAQLFWKIKKDGYMFCSINDFYQLTKTIFKFLIIGETEKRVVAAIFDEIEKSILKSSLLTDFKMDHLPSLFSKFDRLAELLFINKQEHRYEVTILLQDIVDILIQDMIVDSQSILDVINSSERLISDDDGAFGYYQPELFASVSSITNIRYPFLDGQQKEQVKRLYLLLNTKEKVVEIPSNSEARRRISFFATSLFMDMPAAPKVRSMLSFSIVTPYFMEEVKFSDEELHSNQDEASILSYMQKIYPDQWKNFLERLGSKATNEEIRYWASYRGQTLSRTVRGMMYYRRALRLQAFLDRTSDQELYKGPLATEQGKNK…	CAAAGCTTAGAGCCTCCTAGGGAAGGCGAGCAGGTTGTTTATCAATCTGCCATTGTGTTCTTAGCCAATCAACTAGCCATATCACTTTTTCTCCTTATGCGAACTCTATTTTTTTTTTCAAATGATTCCCTGTTTTCAGAAAGTAGGTAAAGCTGAAAGACTCGACCCGACGAAGTTTGCTTTGGTTTGGAACCAGATAATACTCAGCTTCCGTTCAGAGGACTTAATAAGCAATAGGTACACTTTGATTACTCTGCTCTGCTGCAACTTAGGTTTCATCAGCCCTGTAAAGAAAAACAATGTTTTCCAGAGAGATGGATTTGATGACGATGCCCATGTCACTAGAGCATAGTCCTGGTTCTATTCGTTGGCCATTGTTTCTACTTGCTAAAAAGGTAA…	10073	20	19	1125	130162	43.47	9.1	Unstable
	SiGsl2	Si016067m.g	1	42017703	42033495	ATGACCACGCCGCGCGCCGCCCAGCGCCGCGCGGCCGCCCCGGCGGCGGCCGCGGGCGGCGAGCCCTACAACATCCTGCCCATCCACGATCTCCTCGCCGACCACCCGTCGCTGCGGTTCCCCGAGGTGCGGGCGGCCGCGGCGGCGCTGCGGGCGGTGGGGGGCCTCCGCCCGCCGCCCTTCTCGCAGTGGCGCGCCGACCACGACATCATGGACTGGCTCGGCGCCTTTTTCGGCTTCCAGCGCGACAACGTCAGGAACCAGCGGGAGCACCTCGTGCTCCTCCTCGCCAACGCGCAGATGCACCTCACCTCCGCCGACTTCTCCGACACGCTCGACCCCCGCATCGCGCGCCAAATCCGGAGGAAGCTGCTCCGCAACTACACCTCCTGGTGCGGC…	ATGACCACGCCGCGCGCCGCCCAGCGCCGCGCGGCCGCCCCGGCGGCGGCCGCGGGCGGCGAGCCCTACAACATCCTGCCCATCCACGATCTCCTCGCCGACCACCCGTCGCTGCGGTTCCCCGAGGTGCGGGCGGCCGCGGCGGCGCTGCGGGCGGTGGGGGGCCTCCGCCCGCCGCCCTTCTCGCAGTGGCGCGCCGACCACGACATCATGGACTGGCTCGGCGCCTTTTTCGGCTTCCAGCGCGACAACGTCAGGAACCAGCGGGAGCACCTCGTGCTCCTCCTCGCCAACGCGCAGATGCACCTCACCTCCGCCGACTTCTCCGACACGCTCGACCCCCGCATCGCGCGCCAAATCCGGAGGAAGCTGCTCCGCAACTACACCTCCTGGTGCGGC…	MTTPRAAQRRAAAPAAAAGGEPYNILPIHDLLADHPSLRFPEVRAAAAALRAVGGLRPPPFSQWRADHDIMDWLGAFFGFQRDNVRNQREHLVLLLANAQMHLTSADFSDTLDPRIARQIRRKLLRNYTSWCGFLGRRPNVHVPDGDPRADLLFTGLYLLVWGEAANLRFVPECLCYIYHHMALELHRILEGYTDVATGRPANPAVHGENAFLTRVVTPIYGVIRAEVLSSRGGTAPHAAWRNYDDINEYFWRRDVFDRLGWPMEQARQFFRTPPDRTRVRKTGFVEVRSFWNIYRSFDRLWVMLVLYLQAAAIVAWEGAKWPWDDLISSQGSRSKDTQVRVLTIFITWAALRFLQSLLDIGTQFRRAFRDGRMLAVRMVLKVIAAAAWVLAFAVLYKG…	ATGACCACGCCGCGCGCCGCCCAGCGCCGCGCGGCCGCCCCGGCGGCGGCCGCGGGCGGCGAGCCCTACAACATCCTGCCCATCCACGATCTCCTCGCCGACCACCCGTCGCTGCGGTTCCCCGAGGTGCGGGCGGCCGCGGCGGCGCTGCGGGCGGTGGGGGGCCTCCGCCCGCCGCCCTTCTCGCAGTGGCGCGCCGACCACGACATCATGGACTGGCTCGGCGCCTTTTTCGGCTTCCAGCGCGACAACGTCAGGAACCAGCGGGAGCACCTCGTGCTCCTCCTCGCCAACGCGCAGATGCACCTCACCTCCGCCGACTTCTCCGACACGCTCGACCCCCGCATCGCGCGCCAAATCCGGAGGAAGCTGCTCCGCAACTACACCTCCTGGTGCGGC…	15792	1	0	1779	205610	39.35	9.44	Stable
	SiGsl3	Si032541m.g	2	1512780	1516075	ATGAGCCTCCGCCGCAACCGCCGCTCCGCCGCCGCGGCGGCGGCGGCGGCGGTGGGAGGTGCGGGGTACCCGGAGCCGGCGGCGTACAACATCATCCCGATCCAGGACGTGGTGATGCACGGGGAGCACCCGTCGCTGCGGTTCCCGGAGGTGCGCGCGGCCGTGGAGGCGCTGGCGCACGCCGCGGACCTGCCGCCGCCGCCGCTCGCCCGCGACTGGGATGCCTTCCGCGCCGACCTCTTCGACTGGCTCGGCGCCACCTTCGGCTTCCAGCTCCACAACGTCCGCAACCAGCGGGAGCACCTCATGCTCCTCCTCGCCAACGCGCAGCTCCGCGCCGGCGGGACCCTCCCCACCGACCACCCCGCCGACGTGCTGCACCACTCCGTCGCGCGCGGC…	ATGAGCCTCCGCCGCAACCGCCGCTCCGCCGCCGCGGCGGCGGCGGCGGCGGTGGGAGGTGCGGGGTACCCGGAGCCGGCGGCGTACAACATCATCCCGATCCAGGACGTGGTGATGCACGGGGAGCACCCGTCGCTGCGGTTCCCGGAGGTGCGCGCGGCCGTGGAGGCGCTGGCGCACGCCGCGGACCTGCCGCCGCCGCCGCTCGCCCGCGACTGGGATGCCTTCCGCGCCGACCTCTTCGACTGGCTCGGCGCCACCTTCGGCTTCCAGCTCCACAACGTCCGCAACCAGCGGGAGCACCTCATGCTCCTCCTCGCCAACGCGCAGCTCCGCGCCGGCGGGACCCTCCCCACCGACCACCCCGCCGACGTGCTGCACCACTCCGTCGCGCGCGGC…	MSLRRNRRSAAAAAAAAVGGAGYPEPAAYNIIPIQDVVMHGEHPSLRFPEVRAAVEALAHAADLPPPPLARDWDAFRADLFDWLGATFGFQLHNVRNQREHLMLLLANAQLRAGGTLPTDHPADVLHHSVARGIRKKLLKNYKSWCSYLGKRPHVYVPSGGRRVQGVGPDTRRDLLYTALYLLIWGEAANLRFMPECLCYIFHYMALDLNHVIDQSVDVETGRPSIPAVHGEDAFLEKVVTPIYNVLKAEVEFSRNGTKPHSAWRNYDDVNEYFWSRRVFRRLQWPLSPTRNFFIPPGNSGRIGKTGFVEQRSFWNVYRSFDRVWVMLILFFQAAMIVAWDGRKPWDSLRYRDIQVRVLSVFITWAALRIVQAVLDAGTQYSLVRRETTLLAVRMVLKV…	ATGAGCCTCCGCCGCAACCGCCGCTCCGCCGCCGCGGCGGCGGCGGCGGCGGTGGGAGGTGCGGGGTACCCGGAGCCGGCGGCGTACAACATCATCCCGATCCAGGACGTGGTGATGCACGGGGAGCACCCGTCGCTGCGGTTCCCGGAGGTGCGCGCGGCCGTGGAGGCGCTGGCGCACGCCGCGGACCTGCCGCCGCCGCCGCTCGCCCGCGACTGGGATGCCTTCCGCGCCGACCTCTTCGACTGGCTCGGCGCCACCTTCGGCTTCCAGCTCCACAACGTCCGCAACCAGCGGGAGCACCTCATGCTCCTCCTCGCCAACGCGCAGCTCCGCGCCGGCGGGACCCTCCCCACCGACCACCCCGCCGACGTGCTGCACCACTCCGTCGCGCGCGGC…	3295	1	0	1789	207534	39.73	9.22	Stable
	SiGsl4	Si008368m.g	4	3791625	3808662	ATGAGTGGGCTAACTTCTTAGAACGAATTGACCGAGGTGAATCATCAGAAGATGATTTTAAGGATAACCCAAGTGACACCTTGGAACTCCGGTTTTGGGTGTCCTATCGTGGCCAAACTTTGGCAAGGACAGTGCGTGGTATGATGTACTATAGAAGAGCTTTGATGTTACAAAGTTACCTGGAGAAGCGATACCTTGGAGGTATTGAAGATGGCAATTCTGCAGCACAATATATTGACACTCAAGGCTATGAGTTGTCTCCTGATGCTCGGGCCCAAGCAGATATAAAATTTACTTATGTCGTTTCATGCCAAATATATGGACAGCAGAAACAAATGAAAAAACAAGAGGCTGCTGATATTGCTCTCTTACTGCAAAGAAACGAGGCTCTTCGGGTTG…	ATGATGTACTATAGAAGAGCTTTGATGTTACAAAGTTACCTGGAGAAGCGATACCTTGGAGGTATTGAAGATGGCAATTCTGCAGCACAATATATTGACACTCAAGGCTATGAGTTGTCTCCTGATGCTCGGGCCCAAGCAGATATAAAATTTACTTATGTCGTTTCATGCCAAATATATGGACAGCAGAAACAAATGAAAAAACAAGAGGCTGCTGATATTGCTCTCTTACTGCAAAGAAACGAGGCTCTTCGGGTTGCTTTCATACATGAAGAGGATAGTGTGTCAAATGATGGACATGCTACAAAAGAGTATTATTCCAAGCTTGTAAAGGCCGATGTTCACGGCAAAGATCAAGAAATATACTCCATCAAACTGCCTGGGAACCCCAAGCTTGGT…	MMYYRRALMLQSYLEKRYLGGIEDGNSAAQYIDTQGYELSPDARAQADIKFTYVVSCQIYGQQKQMKKQEAADIALLLQRNEALRVAFIHEEDSVSNDGHATKEYYSKLVKADVHGKDQEIYSIKLPGNPKLGEGKPENQNHAIIFTRGDAIQTIDMNQDNYLEEAMKMRNLLEEFRNAHGNHGIRDPTILGVREHVFTGSVSSLASFMSKQETSFVTLGQRVLAYLKVRMHYGHPDVFDRIFHITRGGISKASRVINISEDIYAGFNSTLRQGNITHHEYIQVGKGRDVGLNQIALFEGKVAGGNGEQVLSRDVYRLGQLFDFFRMLTFFFTTVGYYVCTMMTVLTVYIFLYGRVYLALSGLDYSISRQARFLGNTALDAALNAQFLVQIGVFTAVPM…	ATGAGTGGGCTAACTTCTTAGAACGAATTGACCGAGGTGAATCATCAGAAGATGATTTTAAGGATAACCCAAGTGACACCTTGGAACTCCGGTTTTGGGTGTCCTATCGTGGCCAAACTTTGGCAAGGACAGGTAAGCCTATTTTTTTCATTTCTTTTCGTTGTAGTAGATGATTAAGTATCAAAAAAATAATTTGATGCGCAATAAACAAGTTACATGTTAGGCCGAAAATCTTTATTCTGATATGCTTATCTGCATGGTTTTGCTTTTTCTTTATTTCTATGTTCATTTACTTATTTTGCGGAGGCAGTGCGTGGTATGATGTACTATAGAAGAGCTTTGATGTTACAAAGTTACCTGGAGAAGCGATACCTTGGAGGTGGGTATATAGCTTTGTGT…	17037	19	18	765	86981.8	30.63	9.22	Stable
	SiGsl5	Si005663m.g	4	40020270	40033905	CTCCACTACAGCTTGCTGGGCCACCCTCCCGGCTCGCGCAGACAGCTCCAGATCGCGCGGCCACTGCTGCCTGGGAGAGAGTGACCTAGTCGGGCAGAGGCCGCCGCCGCGGCGCGGGCGCGGCGATGTCGTCGTCCAGGCGCCGGAGGGGCGGGGGCCCCGAGCGGGCGGCGGACAACTGGGAGCGCCTCGTGCGGGCCGCGCTCAAGCGGGACCGGGACCACCTCCGCGCCGGCGGGGCGGCAGGAGGGTTGGGGCTGGCCGCCGCCGTGCCGGCCTCGCTCGGCCGGACCACCAACATCGAGCAGATCCTGCAGGCCGCAGACGACATCGAGGACGAGGACCCCAACGTCGCGCGGATCCTTTGTGAACAAGCCTATACACTGGCTCAAAATCTTG…	ATGTCGTCGTCCAGGCGCCGGAGGGGCGGGGGCCCCGAGCGGGCGGCGGACAACTGGGAGCGCCTCGTGCGGGCCGCGCTCAAGCGGGACCGGGACCACCTCCGCGCCGGCGGGGCGGCAGGAGGGTTGGGGCTGGCCGCCGCCGTGCCGGCCTCGCTCGGCCGGACCACCAACATCGAGCAGATCCTGCAGGCCGCAGACGACATCGAGGACGAGGACCCCAACGTCGCGCGGATCCTTTGTGAACAAGCCTATACACTGGCTCAAAATCTTGATCCCAGCAGCGCGGGGAGAGGGATGCTTCAGTTCAAGACAGGTTTACAATCTGTTATTAAGCAAAAACTTGCTAAGAAGGACGGGGCTGCGATAGACCGGCAAAATGACATTCAAGTTCTATGG…	MSSSRRRRGGGPERAADNWERLVRAALKRDRDHLRAGGAAGGLGLAAAVPASLGRTTNIEQILQAADDIEDEDPNVARILCEQAYTLAQNLDPSSAGRGMLQFKTGLQSVIKQKLAKKDGAAIDRQNDIQVLWNFYLDYKSRRRVDDMQREQERLRESGTFSTEMGARAMEMKKVYVTLRALLDVLEILVGQSPTDRLHRQILEEIKKIKRSDAALRGELIPYNIVPLDAPSSVTNIIGFFPEVRAATTAIQNCEDLPRFPYDAPQLRQKDIFDLLQYVFGFQDDNIRNQRENVVLTLANAQSRLGLLVETEPKIDEKAVTEVFCKVLDNYMKWCRYLGKRVAWTSLEAVNKNRKIILVALYFLIWGEAANVRFLPECLCYIFHNMAKELDGILDSSEA…	CTCCACTACAGCTTGCTGGGCCACCCTCCCGGCTCGCGCAGACAGCTCCAGATCGCGCGGCCACTGCTGCCTGGGAGAGAGTGACCTAGTCGGGCAGAGGCCGCCGCCGCGGCGCGGGCGCGGCGATGTCGTCGTCCAGGCGCCGGAGGGGCGGGGGCCCCGAGCGGGCGGCGGACAACTGGGAGCGCCTCGTGCGGGCCGCGCTCAAGCGGGACCGGGACCACCTCCGCGCCGGCGGGGCGGCAGGAGGGTTGGGGCTGGCCGCCGCCGTGCCGGCCTCGCTCGGCCGGACCACCAACATCGAGCAGATCCTGCAGGCCGCAGACGACATCGAGGACGAGGACCCCAACGTCGCGCGGATCCGTAAGCCCAGAACCTCCCCTCTCCTCCCTCCCTCAC…	13635	32	31	1184	134434	50.23	7.52	Unstable
	SiGsl6	Si000059m.g	5	24116753	24126281	AAAATTATGAGCATAAAGTTAACGAGGACCTCTTGGATTGGCTGCAAGCTATGTTTGGCTTTCAGACAGATAGTGTTTCAAATCAGAGGGAACATTTGATTTTACTTCTCGCTAACATACATATACGAAGAAATCCGAAGACTGATCAACAATCTAAGTTGGATGACAACGCGCTGAATGATGTGATGAAAAGATTGTTTAAGAACTACAAGAAGTGGTGCAAATATCTTGGTCGCAAGAGCAGCCTTTGGTTGCCAACAATTCAGCAGGAGATGCAACAACGAAAATTACTGTATATGGGTCTGTACCTTCTCATTTGGGGTGAAGCTGCAAACCTGCGATTCATGCCAGAATGCATTTGCTACATATATCACCATATGGCATTTGAAATGTATGGCA…	ATGTTTGGCTTTCAGACAGATAGTGTTTCAAATCAGAGGGAACATTTGATTTTACTTCTCGCTAACATACATATACGAAGAAATCCGAAGACTGATCAACAATCTAAGTTGGATGACAACGCGCTGAATGATGTGATGAAAAGATTGTTTAAGAACTACAAGAAGTGGTGCAAATATCTTGGTCGCAAGAGCAGCCTTTGGTTGCCAACAATTCAGCAGGAGATGCAACAACGAAAATTACTGTATATGGGTCTGTACCTTCTCATTTGGGGTGAAGCTGCAAACCTGCGATTCATGCCAGAATGCATTTGCTACATATATCACCATATGGCATTTGAAATGTATGGCATGTTAGCTGGAAATGTGAGTGCTTTGACGGGTGAATATGTGAAGCCAGCC…	MFGFQTDSVSNQREHLILLLANIHIRRNPKTDQQSKLDDNALNDVMKRLFKNYKKWCKYLGRKSSLWLPTIQQEMQQRKLLYMGLYLLIWGEAANLRFMPECICYIYHHMAFEMYGMLAGNVSALTGEYVKPAYGGEKEAFLRKVVTPIYHTIAKEAERSKREKGNHSEWRNYDDLNEYFWSADCFRLGWPMRADADFFYQPSNLPDERNESTRKGKQKGKVNFVELRSFWHIFRSFYRLWSFFILALQVMIILAWNGGSLANIFDYTVFKKILSIFITSAILNLGQATLDIIFNWKARRTMEFAVKLRYVLKFTMAALWVVLLPVTYAYTWENPSGIIRAIKNWFGNGRNHPPLFVLSVVLYLSPSMLAAILFLLPFLRRKLESSDFKLVRLIMWWSQ…	AAATTATGAGCATAAAGTTAACGAGGACCTCTTGGATTGGCTGCAAGCTATGTTTGGCTTTCAGGCAAGGCAAACTACATTTTTGTTGGTTATTGTATAAGGCTTAACCAATTCATTTTCTTTTCTTTAATATTTTGTCAACTTCTTGACATGCAGACAGATAGTGTTTCAAATCAGAGGGAACATTTGATTTTACTTCTCGCTAACATACATATACGAAGAAATCCGAAGACTGATCAACAATCTAAGGTTTTCTTTCTTCTGTAATATTCAAATACTAGCTCAATCTTCGTTTCAAAAAACACTAGCTCAATCTGATATTAAAGTTCTTCTTCTATATGTTCCACAACATTTGTCTTTTTTTCCCTTCCTTTTGATATTGCCTTTTAATTTTCTCTG…	9528	36	35	1701	197546	37.89	9.08	Stable
	SiGsl7	Si005112m.g	5	24134551	24141849	ATGTCGAGGGCGGAGGCCAACTGGGAGCGGCTGGTGCGGGCGGCGCTGCGCGGGGAGCGGCTCGCCGGCGGCTACGGCCACCCGGTCACCGGCATCGCCGGGGTCGTGCCGTCGTCGCTCGGCAACAACGTGCACATCGAGGAGGTGCTCCGCGCCGCCGACGAGATCCAGGATGAGGACCCCACCGTCGCGAGGATTCTTTGTGAGCATGCTTACGCACTAGCCCAGAATTTAGATCCAAATAGCGAAGGAAGAGGAGTATTGCAATTCAAAACAGGTTTGATGTCAGTAATCAGGCAAAAACTAGCAAAGAGGGATGGCGGTGCTATAGACCGAAGTCAGGATATCGCTAAACTGCAAGAATTTTACAAGCTTTATAGAGAAAAGCATAAAGTGGAT…	ATGTCGAGGGCGGAGGCCAACTGGGAGCGGCTGGTGCGGGCGGCGCTGCGCGGGGAGCGGCTCGCCGGCGGCTACGGCCACCCGGTCACCGGCATCGCCGGGGTCGTGCCGTCGTCGCTCGGCAACAACGTGCACATCGAGGAGGTGCTCCGCGCCGCCGACGAGATCCAGGATGAGGACCCCACCGTCGCGAGGATTCTTTGTGAGCATGCTTACGCACTAGCCCAGAATTTAGATCCAAATAGCGAAGGAAGAGGAGTATTGCAATTCAAAACAGGTTTGATGTCAGTAATCAGGCAAAAACTAGCAAAGAGGGATGGCGGTGCTATAGACCGAAGTCAGGATATCGCTAAACTGCAAGAATTTTACAAGCTTTATAGAGAAAAGCATAAAGTGGAT…	MSRAEANWERLVRAALRGERLAGGYGHPVTGIAGVVPSSLGNNVHIEEVLRAADEIQDEDPTVARILCEHAYALAQNLDPNSEGRGVLQFKTGLMSVIRQKLAKRDGGAIDRSQDIAKLQEFYKLYREKHKVDELIEDEMKLRESAVFSGNLGELERKTLKRKKVLATLKVLWSVIEDMTKEISPEDAKNLISEEMKKVMQKDAARTEDVVPYNIIPLDALSTTTNAIVTFPEVRAAISILQYHRDLPRLPGTFSVPDARNSDMLDLLQCVFGFQEGNVKNQREHIIHLLANEQSRVGKPSGNEPKIDDGAVHAVFSKALDNYIKWCNYLPTRGWEQCRRYVIWRGTCNGRIEGTGVSDQLGHGSPLACKHFFSYTYVSFMITPCPHYLARELEEILRK…	ATGTCGAGGGCGGAGGCCAACTGGGAGCGGCTGGTGCGGGCGGCGCTGCGCGGGGAGCGGCTCGCCGGCGGCTACGGCCACCCGGTCACCGGCATCGCCGGGGTCGTGCCGTCGTCGCTCGGCAACAACGTGCACATCGAGGAGGTGCTCCGCGCCGCCGACGAGATCCAGGATGAGGACCCCACCGTCGCGAGGATTCGTAAGTTTTGCTACCATTTCAGTTCCGACGGAGTTTGGGGGCAGAACACGTAGCCGCGTCCGTATTTAGGTAGTGTTTGGTTGGCTCAAATGTAACGTAATTTGATTACTGAAGGTAACGAATCCCATTACATATGTTTGGTTGCAGTGGTTTGTAACCAATTGACACTGTAATCGAATCCCTTACCTAAATAATATCTA…	7298	50	49	1844	210230	37.4	8.75	Stable
	SiGsl8	Si000023m.g	5	32798706	32805320	TCCGGACAAAGGAGGAGGAAAAGCAGCAGCAAGCAGCGGCGGCGGCGAGCCCTTCTTCTTCTTCGCCACCAGCACCCCCCACCCCCCACTTTCCCCACTCCGTCCTAGGGACTAGGGCTTCGCTCTTCCTGCTGCTGCTACCCCATCCATTGCAGAGCCATGGCGTCCTCCTCGGGGGGGCGCAGGATGGCCCCCGGGGGTGACTCCTCCTCCGCCTCCCCCGCCTCCGCCGGCGCTGGCGCTGGACCCAGGAGGATCCTCCGCACCCAGACCGCAGGCAACCTCGGCGAGTCCATCTTCGACAGCGAGGTCGTCCCGTCCTCGCTCGTCGAGATCGCGCCCATCCTAAGGGTGGCCAACGAGGTGGAGGCAAGCAACCCCAGAGTAGCCTACCTATGC…	ATGGCGTCCTCCTCGGGGGGGCGCAGGATGGCCCCCGGGGGTGACTCCTCCTCCGCCTCCCCCGCCTCCGCCGGCGCTGGCGCTGGACCCAGGAGGATCCTCCGCACCCAGACCGCAGGCAACCTCGGCGAGTCCATCTTCGACAGCGAGGTCGTCCCGTCCTCGCTCGTCGAGATCGCGCCCATCCTAAGGGTGGCCAACGAGGTGGAGGCAAGCAACCCCAGAGTAGCCTACCTATGCCGCTTCTACGCCTTCGAGAAGGCGCATCGCCTCGACCCGACCTCCAGCGGCCGAGGTGTCCGCCAGTTCAAAACCGCGCTCCTGCAGAGGCTCGAGAGGGAGAACGACCCCACGCTCAAGGGCAGGGTCAAGCAGAGTGACGCCAGAGAAATGCAGAGC…	MASSSGGRRMAPGGDSSSASPASAGAGAGPRRILRTQTAGNLGESIFDSEVVPSSLVEIAPILRVANEVEASNPRVAYLCRFYAFEKAHRLDPTSSGRGVRQFKTALLQRLERENDPTLKGRVKQSDAREMQSFYQHYYKKYIQALQNAADKADRAQLTKAYQTAAVLFEVLKAVNVSQKIEVDQSILETHNQVEEKKKLYLPYNILPLDPDSANQAIMRYPEIQAAFHALRNTRGLPWPKEHEKKPDADLLGWLQAMFGFQKDNVSNQREHLILLLANVHIRQIPKPDQQPKLDDRALDTVMKKLFKNYKKWCKYLGRKSSLWLPTIQQEVQQRKLLYMGLYLLIWGEAANLRFMPECLCYIYHHMAFELYGMLAGNVSPTTGENVKPAYGGEEEAFL…	CCGGACAAAGGAGGAGGAAAAGCAGCAGCAAGCAGCGGCGGCGGCGAGCCCTTCTTCTTCTTCGCCACCAGCACCCCCCACCCCCCACTTTCCCCACTCCGTCCTAGGGACTAGGGCTTCGTGAGCGCTCTCTCTCCCTCTCCCCCCTTTTCAAAATTCGTCTCAAACTTGTACCAGATTGATTGATTCAATTTGCTGCTGCTTCGCTTGCTTCCGTCCCAAATCCACAGGCTCTTCCTGCTGCTGCTACCCCATCCATTGCAGAGCCATGGCGTCCTCCTCGGGGGGGCGCAGGATGGCCCCCGGGGGTGACTCCTCCTCCGCCTCCCCCGCCTCCGCCGGCGCTGGCGCTGGACCCAGGAGGATCCTCCGCACCCAGACCGCAGGCAACCTCGGCGA…	6614	41	40	1956	225242	41.04	9.24	Unstable
	SiGsl9	Si000021m.g	5	37088352	37094724	ATGACTGTTCTAACTCTGTATATCTTCTTGTACGGAAGGTTTTATCTGGCACTCTCTGGACTTGACTATTCAATATCTCAGCAAGCTAGGTTTTTGGGGAACGCTGCACTTGATGCTGCTTTAAATGCTCAGTTTTTGGTCCAGATTGGTATTTTTACAGCAATACCAATGATAATGGAATTTATATTGGAGCTGGGGCTGATGAAGGCTGTTTTCAGTTTTACTACAATGCAGCTCCAGTTTTGCTCAGTCTTTTTCATATTTTCTCTTGGAACAAAAACACATTACTTCAGTAGAACAATCCTCCATGGTGGTGCAAAGTATCATGCTACTGGAAGAGGATTTGTTGTTCGCCACATAAAGTTCGCTGAAAATTATAGGCTCTTTTCTCGAAGCCAC…	ATGACTGTTCTAACTCTGTATATCTTCTTGTACGGAAGGTTTTATCTGGCACTCTCTGGACTTGACTATTCAATATCTCAGCAAGCTAGGTTTTTGGGGAACGCTGCACTTGATGCTGCTTTAAATGCTCAGTTTTTGGTCCAGATTGGTATTTTTACAGCAATACCAATGATAATGGAATTTATATTGGAGCTGGGGCTGATGAAGGCTGTTTTCAGTTTTACTACAATGCAGCTCCAGTTTTGCTCAGTCTTTTTCATATTTTCTCTTGGAACAAAAACACATTACTTCAGTAGAACAATCCTCCATGGTGGTGCAAAGTATCATGCTACTGGAAGAGGATTTGTTGTTCGCCACATAAAGTTCGCTGAAAATTATAGGCTCTTTTCTCGAAGCCAC…	MTVLTLYIFLYGRFYLALSGLDYSISQQARFLGNAALDAALNAQFLVQIGIFTAIPMIMEFILELGLMKAVFSFTTMQLQFCSVFFIFSLGTKTHYFSRTILHGGAKYHATGRGFVVRHIKFAENYRLFSRSHFVKVLEVALLLNVYIAYGYTKGGSSSFILISSWFLAISWLFAPYIFNPSGFEWQKTVEDFDDWKTWLLYKGGAGVKGYNSWESWWDEEQDHIRTFRGRILETILTLRFLIFQYGIMYKLKITVHNTSLAVYGFSWLVLLVMVLLFQLFTATPKKETNLSRFVRFLHGLLAIGIIAGITLLIVFTRFTIVDLFACALAFIATGWFVLCLAITWKRVTKTLGLWDSVREMARMYDAVMGAIIFVPIVLLSWFPFASTFQSRILFNQAF…	ATGACTGTTCTAACTCTGTATATCTTCTTGTACGGAAGGTTTTATCTGGTGAGAACTTTGAATTTTCAATGTGTTATGCTCCTGGTTCATGTTGTTTTCTCCGAATGTTGTTTCCTTTTCTTTTGCATTATTGCATTATTTGACCGAGACATGCTATTCTAACAGGCACTCTCTGGACTTGACTATTCAATATCTCAGCAAGCTAGGTTTTTGGGGAACGCTGCACTTGATGCTGCTTTAAATGCTCAGTTTTTGGTCCAGATTGGTATTTTTACAGCAATACCAATGATAATGGAATTTATATTGGAGCTGGGGCTGATGAAGGTGGGCTCTCTGTTTTTTTTTTTTGGAAAAATACACCTGCTCTTTACTGGGATATTTTAATCTCATCATATTGTT…	6372	10	9	418	47891.5	28.89	9.69	Stable
	SiGsl10	Si034352m.g	9	32781616	32791091	ATGACGGCGCCGCGCGGTGGCGGGGACGACCCGCCGCCGTCGTCGGCTGCGGCGGCGTCGGCGGGGCACGCCGCGGGGAACGACCCGGTGACGCCGACGTCCGCGCTCGTCTCGGGGCTCAACCGCCGCGGCTCGAGGGGCGCGGGCATGGCGACCTTCTCCATGGAGGTCTTCGACAACGAGGTGGTGCCGTCCACGCTCAGCAGCATCGCCCCCATCCTGCGCGTCGCCGCCGAGATCGAGCCCGAGCATCCCCGCGTGGCCTACCTCTGTCGGTTCTATGCCTTTGAGAAGGCGCACCGGCTGGATCAGAACTCCATCGGTCGTGGCGTCAGGCAGTTCAAGACAGCTCTGCTCCAACGTCTCGAAAAAGATAATAGCCCTAGTCTTGCTAAGCGC…	ATGACGGCGCCGCGCGGTGGCGGGGACGACCCGCCGCCGTCGTCGGCTGCGGCGGCGTCGGCGGGGCACGCCGCGGGGAACGACCCGGTGACGCCGACGTCCGCGCTCGTCTCGGGGCTCAACCGCCGCGGCTCGAGGGGCGCGGGCATGGCGACCTTCTCCATGGAGGTCTTCGACAACGAGGTGGTGCCGTCCACGCTCAGCAGCATCGCCCCCATCCTGCGCGTCGCCGCCGAGATCGAGCCCGAGCATCCCCGCGTGGCCTACCTCTGTCGGTTCTATGCCTTTGAGAAGGCGCACCGGCTGGATCAGAACTCCATCGGTCGTGGCGTCAGGCAGTTCAAGACAGCTCTGCTCCAACGTCTCGAAAAAGATAATAGCCCTAGTCTTGCTAAGCGC…	MTAPRGGGDDPPPSSAAAASAGHAAGNDPVTPTSALVSGLNRRGSRGAGMATFSMEVFDNEVVPSTLSSIAPILRVAAEIEPEHPRVAYLCRFYAFEKAHRLDQNSIGRGVRQFKTALLQRLEKDNSPSLAKRVKKSDAREIESFYQQYYENYVRALDKGEQADRAQLGKAYQTAGVLFEVLCAVNKNEKVEEVNPEIIRLHKDVQEKKDIYAPFNILPLDAASASQSIMQLEEIKAAVTALRNTRGLTWPSTFEPERQKGGDLDLLDWLRAMFGFQRDSVRNQREHLILFLANVHIRLEPKPEPLSKLDDRAVDVVMTKLFSNYRKWCKFLSRKHSLRFPQGAQPQEIQQRKILYLGLYLLIWGEAANIRFMPECLCYIFHNMAYELHGLLAGNVSIV…	TGACGGCGCCGCGCGGTGGCGGGGACGACCCGCCGCCGTCGTCGGCTGCGGCGGCGTCGGCGGGGCACGCCGCGGGGAACGACCCGGTGACGCCGACGTCCGCGCTCGTCTCGGGGCTCAACCGCCGCGGCTCGAGGGGCGCGGGCATGGCGACCTTCTCCATGGAGGTCTTCGACAACGAGGTGGTGCCGTCCACGCTCAGCAGCATCGCCCCCATCCTGCGCGTCGCCGCCGAGATCGAGCCCGAGCATCCCCGCGTGGCCTACCTCTGTACGTGCACTCGCGTCCTCGGGGGATTGTTGTGGTGCACTGTGCACTCGCGTGAAGTTTTGAGCCGTCTGTGTCTGGATTTTGTCACAAATTAAGCGGGCGCTCCTGATGAACTTTATTTGGCTTGGC…	9475	42	41	1946	222730	42.99	9.14	Unstable
	SiGsl11	Si033963m.g	9	32794970	32808573	AATCTGCAAGGTGTGCTGTGCTCCACTCCACTCCACTCGAGCAGCAGCAGCAGCAGCAGTGGCGGCATTGCGCCCGAGCCGCCGCCAAATCTAGGGTTTCCTTCCATGCGCCTTCCCTTCTCCCAAGGTAAATAAATAACAAAGACCCCGCCGGCACGGGATGGCGGCGCCGGGGCGGAGGCCCGACATGTCCTCCTCCTCGCCCTCGCCCTCGCCGGCCGCCCCGCCATCCTCCGGGAGGCGCCTCCTCCGCACGCAGACCGTCGGCAACCTCGGCGAGTCCATCTTCGACAGCGAGGTCGTACCCTCCTCGCTCGTCGAGATCGCGCCCATCCTAAGGGTGGCCAACGAGGTCGAGGCCACCAACCCGCGCGTCGCATACCTCTGTCGCTTCTACGC…	ATGGCGGCGCCGGGGCGGAGGCCCGACATGTCCTCCTCCTCGCCCTCGCCCTCGCCGGCCGCCCCGCCATCCTCCGGGAGGCGCCTCCTCCGCACGCAGACCGTCGGCAACCTCGGCGAGTCCATCTTCGACAGCGAGGTCGTACCCTCCTCGCTCGTCGAGATCGCGCCCATCCTAAGGGTGGCCAACGAGGTCGAGGCCACCAACCCGCGCGTCGCATACCTCTGTCGCTTCTACGCCTTCGAGAAGGCTCACCGCCTCGACCCTACTTCCAGTGGCCGTGGTGTTCGTCAGTTCAAAACAGCACTTCTTCAGAGGCTTGAGAGGGAGAATGATCCCACATTGAAGGGAAGGGTGCACCAGAGCGATGCCAGGGAGATGCAGCGTTTCTACCGTGAA…	MAAPGRRPDMSSSSPSPSPAAPPSSGRRLLRTQTVGNLGESIFDSEVVPSSLVEIAPILRVANEVEATNPRVAYLCRFYAFEKAHRLDPTSSGRGVRQFKTALLQRLERENDPTLKGRVHQSDAREMQRFYREYYKKYIQALQNAADKADRALLTKAYQTAAVLFEVLRAVNVSQSVEVDQAILDTHNKVEEKKKLYVPYNILPLDPESTNQAIMRYPEIQAAVYALRNIRGLPWPKDHEKKPDDKNTGKDLLDWLQGMFGFQKDNVSNQREHLILLLANVHVRKIPKAEQQPKLDDQALDAVMKKLFKNYKKWCKYLGRKSSLWLPTIQQEVQQRKLLYMGLYLLIWGEAANLRFMPECLCYIYHHMAFELYGMLAGNVSPMTGENVKPAYGGDEEAF…	AATCTGCAAGGTGTGCTGTGCTCCACTCCACTCCACTCGAGCAGCAGCAGCAGCAGCAGTGGCGGCATTGCGCCCGAGCCGCCGCCAAATCTAGGGTTTCCTTCCATGCGCCTTCCCTTCTCCCAAGGCAAGCTCGCCGCCGCTGTCCCTGCTGCTGCTCTCTCCGCGCATTTTCGATTCGATTTTGATTTGCAGATTGAGCGACCCCAGCTCATCTGAATCTCAGGTAAATAAATAACAAAGACCCCGCCGGCACGGGATGGCGGCGCCGGGGCGGAGGCCCGACATGTCCTCCTCCTCGCCCTCGCCCTCGCCGGCCGCCCCGCCATCCTCCGGGAGGCGCCTCCTCCGCACGCAGACCGTCGGCAACCTCGGCGAGTCCATCTTCGACAGCGAGGT…	13603	41	40	1930	222913	41.63	9.12	Unstable
	SiGsl12	Si033872m.g	9	57253470	57267840	AAGTTTTGATCGTATGTGGGCCTTCTTTATATTGTCTTTCCAGGCAATGGCAATTATTGCCTGGAGCCCCTCTGGATCACTTTCTTCTATATTTGAAGCAGATGTTTTCAGAAATGTGTTGACAATCTTCATAACGGCAGCATTCCTGAACTTCCTTCAAGCCATGCTAGAGATAATTCTCAACTGGAAGGCTTGGAAGAGCCTGGAGTGCTCACAAAGGATGCGATGTATCCTGAAATTTGCTGCAGCCATTGCTTGGTTGATAATTCTTCCAATAACATACTCAGGCTCCATTCAAAATCCCACAGGCCTTGTGAAGTTCTTCAGCAATTGGATCGGGAATTTGCAGAATGAATCAATTTATAATTTTGCTGTTGCCCTTTACATGCTACCAAACAT…	ATGTGGGCCTTCTTTATATTGTCTTTCCAGGCAATGGCAATTATTGCCTGGAGCCCCTCTGGATCACTTTCTTCTATATTTGAAGCAGATGTTTTCAGAAATGTGTTGACAATCTTCATAACGGCAGCATTCCTGAACTTCCTTCAAGCCATGCTAGAGATAATTCTCAACTGGAAGGCTTGGAAGAGCCTGGAGTGCTCACAAAGGATGCGATGTATCCTGAAATTTGCTGCAGCCATTGCTTGGTTGATAATTCTTCCAATAACATACTCAGGCTCCATTCAAAATCCCACAGGCCTTGTGAAGTTCTTCAGCAATTGGATCGGGAATTTGCAGAATGAATCAATTTATAATTTTGCTGTTGCCCTTTACATGCTACCAAACATCCTCAGTGCCCTG…	MWAFFILSFQAMAIIAWSPSGSLSSIFEADVFRNVLTIFITAAFLNFLQAMLEIILNWKAWKSLECSQRMRCILKFAAAIAWLIILPITYSGSIQNPTGLVKFFSNWIGNLQNESIYNFAVALYMLPNILSALFFIFLPIRGVLERSNSRIIRFLLWWTQPKLYVARGMYEDTGSLLKYTTFWILLLICKLAFSFYVEIAPLVEPTRIIMSLDRPPYEWHEFFPNLQHNLGVVTTVWAPIVMVYFMDTQIWYAIFSTICGGVNGAFSRLGEIRTLGMLRSRFQAIPRAFGKKLVPNRGSHFKREEEDRNPPYDKFADIWNAFITSLREEDLLNNREKNLLIVPSSGGETSVFQWPPFLLASKIPIALDMAKNVKKKDDELMKRINQDPYTEYAVIECYE…	AAGTTTTGATCGTATGTGGGCCTTCTTTATATTGTCTTTCCAGGTAAATGGTGGCCTTTGTCCCTGCAGAAAAGATTGATACATTTTCTTGTATGTGGCACATAATGTATTTATTCTGTTTCAGGCAATGGCAATTATTGCCTGGAGCCCCTCTGGATCACTTTCTTCTATATTTGAAGCAGATGTTTTCAGAAATGTGTTGACAATCTTCATAACGGCAGCATTCCTGAACTTCCTTCAAGGTAAAACGTTACTTTGTGACTCAGCCGCATTCTGTGTTTTACTTATTATGTAACATACTGCATATTTTAAGCAGATCTTTCTTAATTTCGACCTATATGTGGAGTCTGTACAATCCAATTCTGCTCCAGCCCTTGTTTCGAATGCAACACAATTTCT…	14370	27	26	1347	155641	40.38	8.61	Unstable
