# Supplementary material for: Integrative analysis and expression profiling of secondary cell wall genes in C4 biofuel model Setaria italica reveals targets for lignocellulose bioengineering
Source: Front Plant Sci. 2015 Nov 4;6:965. doi: 10.3389/fpls.2015.00965 (PMC4631826; doi:10.3389/fpls.2015.00965)
Supplement: Supplementary Table S7 — Details of various domains present in monolignol biosynthesis pathway proteins. [file Table7.XLS]

## Sheet: Sheet2
Supplementary Table S7. Details of various domains present in monolignol biosynthesis pathway proteins.
NIPGR ID	Aromatic amino acid lyase (PF00221)		Cytochrome P450 (PF00067)		AMP-binding enzyme (PF00501)		AMP-binding enzyme C-terminal domain (PF13193)		Transferase family (PF02458)		O-methyltransferase (PF01596)		Methyltransferase domain (PF13578)		Dimerisation domain (PF13578)		NAD dependent epimerase/dehydratase family (PF01370)		3-beta hydroxysteroid dehydrogenase/isomerase family (PF01073)		GDP-mannose 4,6 dehydratase (PF16363)		Male sterility protein (PF07993)		NmrA-like family (PF05368)		NAD(P)H-binding (PF13460)		Polysaccharide biosynthesis protein (PF02719)		KR domain (PF08659)		Alcohol dehydrogenase GroES-like domain (PF08240)		Zinc-binding dehydrogenase (PF00107)		D-isomer specific 2-hydroxyacid dehydrogenase, NAD binding domain (PF02826)		Alanine dehydrogenase/PNT, C-terminal domain (PF01262)
	Start	End	Start	End	Start	End	Start	End	Start	End	Start	End	Start	End	Start	End	Start	End	Start	End	Start	End	Start	End	Start	End	Start	End	Start	End	Start	End	Start	End	Start	End	Start	End	Start	End
SiPAL1	44	537	-	-	-	-	-	-	-	-	-	-	-	-	-	-	-	-	-	-	-	-	-	-	-	-	-	-	-	-	-	-	-	-	-	-	-	-	-	-
SiPAL2	193	682	-	-	-	-	-	-	-	-	-	-	-	-	-	-	-	-	-	-	-	-	-	-	-	-	-	-	-	-	-	-	-	-	-	-	-	-	-	-
SiPAL3	61	549	-	-	-	-	-	-	-	-	-	-	-	-	-	-	-	-	-	-	-	-	-	-	-	-	-	-	-	-	-	-	-	-	-	-	-	-	-	-
SiPAL4	56	544	-	-	-	-	-	-	-	-	-	-	-	-	-	-	-	-	-	-	-	-	-	-	-	-	-	-	-	-	-	-	-	-	-	-	-	-	-	-
SiPAL5	56	544	-	-	-	-	-	-	-	-	-	-	-	-	-	-	-	-	-	-	-	-	-	-	-	-	-	-	-	-	-	-	-	-	-	-	-	-	-	-
SiPAL6	57	546	-	-	-	-	-	-	-	-	-	-	-	-	-	-	-	-	-	-	-	-	-	-	-	-	-	-	-	-	-	-	-	-	-	-	-	-	-	-
SiPAL7	44	535	-	-	-	-	-	-	-	-	-	-	-	-	-	-	-	-	-	-	-	-	-	-	-	-	-	-	-	-	-	-	-	-	-	-	-	-	-	-
SiPAL8	44	537	-	-	-	-	-	-	-	-	-	-	-	-	-	-	-	-	-	-	-	-	-	-	-	-	-	-	-	-	-	-	-	-	-	-	-	-	-	-
SiPAL9	44	535	-	-	-	-	-	-	-	-	-	-	-	-	-	-	-	-	-	-	-	-	-	-	-	-	-	-	-	-	-	-	-	-	-	-	-	-	-	-
SiPAL10	44	537	-	-	-	-	-	-	-	-	-	-	-	-	-	-	-	-	-	-	-	-	-	-	-	-	-	-	-	-	-	-	-	-	-	-	-	-	-	-
SiC4H1	-	-	59	523	-	-	-	-	-	-	-	-	-	-	-	-	-	-	-	-	-	-	-	-	-	-	-	-	-	-	-	-	-	-	-	-	-	-	-	-
SiC4H2	-	-	1	423	-	-	-	-	-	-	-	-	-	-	-	-	-	-	-	-	-	-	-	-	-	-	-	-	-	-	-	-	-	-	-	-	-	-	-	-
SiC4H3	-	-	34	499	-	-	-	-	-	-	-	-	-	-	-	-	-	-	-	-	-	-	-	-	-	-	-	-	-	-	-	-	-	-	-	-	-	-	-	-
Si4CL1	-	-	-	-	45	453	461	536	-	-	-	-	-	-	-	-	-	-	-	-	-	-	-	-	-	-	-	-	-	-	-	-	-	-	-	-	-	-	-	-
Si4CL2	-	-	-	-	33	444	452	527	-	-	-	-	-	-	-	-	-	-	-	-	-	-	-	-	-	-	-	-	-	-	-	-	-	-	-	-	-	-	-	-
Si4CL3	-	-	-	-	117	535	543	618	-	-	-	-	-	-	-	-	-	-	-	-	-	-	-	-	-	-	-	-	-	-	-	-	-	-	-	-	-	-	-	-
Si4CL4	-	-	-	-	1	96	104	179	-	-	-	-	-	-	-	-	-	-	-	-	-	-	-	-	-	-	-	-	-	-	-	-	-	-	-	-	-	-	-	-
Si4CL5	-	-	-	-	24	440	445	520	-	-	-	-	-	-	-	-	-	-	-	-	-	-	-	-	-	-	-	-	-	-	-	-	-	-	-	-	-	-	-	-
Si4CL6	-	-	-	-	38	466	474	549	-	-	-	-	-	-	-	-	-	-	-	-	-	-	-	-	-	-	-	-	-	-	-	-	-	-	-	-	-	-	-	-
Si4CL7	-	-	-	-	39	452	460	535	-	-	-	-	-	-	-	-	-	-	-	-	-	-	-	-	-	-	-	-	-	-	-	-	-	-	-	-	-	-	-	-
Si4CL8	-	-	-	-	57	463	471	546	-	-	-	-	-	-	-	-	-	-	-	-	-	-	-	-	-	-	-	-	-	-	-	-	-	-	-	-	-	-	-	-
Si4CL9	-	-	-	-	39	457	465	540	-	-	-	-	-	-	-	-	-	-	-	-	-	-	-	-	-	-	-	-	-	-	-	-	-	-	-	-	-	-	-	-
Si4CL10	-	-	-	-	38	448	456	531	-	-	-	-	-	-	-	-	-	-	-	-	-	-	-	-	-	-	-	-	-	-	-	-	-	-	-	-	-	-	-	-
Si4CL11	-	-	-	-	46	474	482	557	-	-	-	-	-	-	-	-	-	-	-	-	-	-	-	-	-	-	-	-	-	-	-	-	-	-	-	-	-	-	-	-
Si4CL12	-	-	-	-	39	451	459	534	-	-	-	-	-	-	-	-	-	-	-	-	-	-	-	-	-	-	-	-	-	-	-	-	-	-	-	-	-	-	-	-
Si4CL13	-	-	-	-	118	517	-	-	-	-	-	-	-	-	-	-	-	-	-	-	-	-	-	-	-	-	-	-	-	-	-	-	-	-	-	-	-	-	-	-
Si4CL14	-	-	-	-	1	96	104	179	-	-	-	-	-	-	-	-	-	-	-	-	-	-	-	-	-	-	-	-	-	-	-	-	-	-	-	-	-	-	-	-
Si4CL15	-	-	-	-	36	447	455	530	-	-	-	-	-	-	-	-	-	-	-	-	-	-	-	-	-	-	-	-	-	-	-	-	-	-	-	-	-	-	-	-
Si4CL16	-	-	-	-	49	454	462	537	-	-	-	-	-	-	-	-	-	-	-	-	-	-	-	-	-	-	-	-	-	-	-	-	-	-	-	-	-	-	-	-
Si4CL17	-	-	-	-	46	471	479	555	-	-	-	-	-	-	-	-	-	-	-	-	-	-	-	-	-	-	-	-	-	-	-	-	-	-	-	-	-	-	-	-
SiHCT1	-	-	-	-	-	-	-	-	73	517	-	-	-	-	-	-	-	-	-	-	-	-	-	-	-	-	-	-	-	-	-	-	-	-	-	-	-	-	-	-
SiHCT2	-	-	-	-	-	-	-	-	57	495	-	-	-	-	-	-	-	-	-	-	-	-	-	-	-	-	-	-	-	-	-	-	-	-	-	-	-	-	-	-
SiC3H1	-	-	32	491	-	-	-	-	-	-	-	-	-	-	-	-	-	-	-	-	-	-	-	-	-	-	-	-	-	-	-	-	-	-	-	-	-	-	-	-
SiC3H2	-	-	37	315	-	-	-	-	-	-	-	-	-	-	-	-	-	-	-	-	-	-	-	-	-	-	-	-	-	-	-	-	-	-	-	-	-	-	-	-
			398	594
SiCCoAOMT1	-	-	-	-	-	-	-	-	-	-	35	241	85	193	-	-	-	-	-	-	-	-	-	-	-	-	-	-	-	-	-	-	-	-	-	-	-	-	-	-
SiCCoAOMT2	-	-	-	-	-	-	-	-	-	-	89	144	-	-	-	-	-	-	-	-	-	-	-	-	-	-	-	-	-	-	-	-	-	-	-	-	-	-	-	-
											143	250
SiCCoAOMT3	-	-	-	-	-	-	-	-	-	-	33	245	83	190	-	-	-	-	-	-	-	-	-	-	-	-	-	-	-	-	-	-	-	-	-	-	-	-	-	-
SiCCoAOMT4	-	-	-	-	-	-	-	-	-	-	38	250	88	195	-	-	-	-	-	-	-	-	-	-	-	-	-	-	-	-	-	-	-	-	-	-	-	-	-	-
SiCCoAOMT5	-	-	-	-	-	-	-	-	-	-	93	305	143	250	-	-	-	-	-	-	-	-	-	-	-	-	-	-	-	-	-	-	-	-	-	-	-	-	-	-
SiF5H1	-	-	72	146	-	-	-	-	-	-	-	-	-	-	-	-	-	-	-	-	-	-	-	-	-	-	-	-	-	-	-	-	-	-	-	-	-	-	-	-
SiF5H2	-	-	41	510	-	-	-	-	-	-	-	-	-	-	-	-	-	-	-	-	-	-	-	-	-	-	-	-	-	-	-	-	-	-	-	-	-	-	-	-
SiCOMT1	-	-	-	-	-	-	-	-	-	-	101	235	-	-	-	-	-	-	-	-	-	-	-	-	-	-	-	-	-	-	-	-	-	-	-	-	-	-	-	-
SiCOMT2	-	-	-	-	-	-	-	-	-	-	166	399	-	-	72	124	-	-	-	-	-	-	-	-	-	-	-	-	-	-	-	-	-	-	-	-	-	-	-	-
SiCOMT3	-	-	-	-	-	-	-	-	-	-	80	150	-	-	-	-	-	-	-	-	-	-	-	-	-	-	-	-	-	-	-	-	-	-	-	-	-	-	-	-
SiCCR1	-	-	-	-	-	-	-	-	-	-	-	-	-	-	-	-	5	244	6	233	6	324	7	223	5	137	28	233	5	123	-	-	-	-	-	-	-	-	-	-
SiCCR2	-	-	-	-	-	-	-	-	-	-	-	-	-	-	-	-	7	253	8	240	8	265	9	233	7	143	29	240	7	136	6	135	-	-	-	-	-	-	-	-
																	326	536	338	530			375	521			335	527
SiCCR3	-	-	-	-	-	-	-	-	-	-	-	-	-	-	-	-	165	429	166	327	166	471	167	364	-	-	-	-	165	354	-	-	163	338	-	-	-	-	-	-
SiCCR4	-	-	-	-	-	-	-	-	-	-	-	-	-	-	-	-	17	221	18	216	18	210	19	233	17	149	40	215	17	144	16	146	-	-	-	-	-	-	-	-
SiCCR5	-	-	-	-	-	-	-	-	-	-	-	-	-	-	-	-	12	255	13	258	13	312	14	240	12	161	37	246	12	153	10	144	-	-	-	-	-	-	-	-
SiCCR6	-	-	-	-	-	-	-	-	-	-	-	-	-	-	-	-	28	249	29	239	29	261	-	-	28	169	50	239	28	185	26	189	-	-	-	-	-	-	-	-
SiCCR7	-	-	-	-	-	-	-	-	-	-	-	-	-	-	-	-	137	378	-	-	-	-	-	-	-	-	-	-	-	-	-	-	-	-	-	-	-	-	-	-
SiCCR8	-	-	-	-	-	-	-	-	-	-	-	-	-	-	-	-	8	255	9	266	9	310	10	250	8	158	31	242	8	158	7	139	-	-	-	-	-	-	-	-
SiCCR9	-	-	-	-	-	-	-	-	-	-	-	-	-	-	-	-	17	255	18	248	18	290	19	240	17	146	40	244	17	138	-	-	-	-	-	-	-	-	-	-
SiCCR10	-	-	-	-	-	-	-	-	-	-	-	-	-	-	-	-	8	258	9	262	9	307	10	242	8	179	31	242	8	157	7	140	-	-	-	-	-	-	-	-
SiCCR11	-	-	-	-	-	-	-	-	-	-	-	-	-	-	-	-	5	248	6	250	6	263	7	232	5	145	28	237	5	175	3	137	-	-	-	-	-	-	-	-
SiCCR12	-	-	-	-	-	-	-	-	-	-	-	-	-	-	-	-	61	302	62	292	62	324	63	269	61	200	84	292	61	215	59	192	-	-	-	-	-	-	-	-
SiCCR13	-	-	-	-	-	-	-	-	-	-	-	-	-	-	-	-	17	262	18	270	18	331	19	247	17	118	42	251	17	146	15	155	-	-	-	-	-	-	-	-
SiCCR14	-	-	-	-	-	-	-	-	-	-	-	-	-	-	-	-	11	253	12	223	12	279	13	139	11	233	33	222	11	168	-	-	-	-	-	-	-	-	-	-
SiCCR15	-	-	-	-	-	-	-	-	-	-	-	-	-	-	-	-	13	228	14	242	14	222	15	222	13	151	35	201	13	163	11	143	-	-	-	-	-	-	-	-
SiCCR16	-	-	-	-	-	-	-	-	-	-	-	-	-	-	-	-	17	257	18	247	18	281	19	237	17	145	39	247	17	170	15	147	-	-	-	-	-	-	-	-
SiCCR17	-	-	-	-	-	-	-	-	-	-	-	-	-	-	-	-	24	263	25	253	25	295	26	240	24	155	46	253	-	-	-	-	-	-	-	-	-	-	-	-
SiCCR18	-	-	-	-	-	-	-	-	-	-	-	-	-	-	-	-	20	258	21	252	21	297	22	243	20	149	42	247	20	141	-	-	-	-	-	-	-	-	-	-
SiCCR19	-	-	-	-	-	-	-	-	-	-	-	-	-	-	-	-	7	250	8	241	8	266	9	224	7	141	29	241	7	150	6	136	-	-	-	-	-	-	-	-
SiCCR20	-	-	-	-	-	-	-	-	-	-	-	-	-	-	-	-	11	258	12	258	12	213	71	240	11	151	33	248	11	147	9	145	-	-	-	-	-	-	-	-
SiCCR21	-	-	-	-	-	-	-	-	-	-	-	-	-	-	-	-	8	251	9	241	9	276	10	235	-	-	47	240	8	136	7	138	-	-	-	-	-	-	-	-
SiCCR22	-	-	-	-	-	-	-	-	-	-	-	-	-	-	-	-	20	257	21	251	21	274	22	244	20	149	42	247	20	141	-	-	-	-	-	-	-	-	-	-
SiCCR23	-	-	-	-	-	-	-	-	-	-	-	-	-	-	-	-	6	251	7	246	7	262	8	266	6	156	28	240	-	-	-	-	-	-	-	-	-	-	-	-
SiCCR24	-	-	-	-	-	-	-	-	-	-	-	-	-	-	-	-	17	255	18	245	18	284	19	240	17	147	39	245	17	166	-	-	-	-	-	-	-	-	-	-
SiCCR25	-	-	-	-	-	-	-	-	-	-	-	-	-	-	-	-	16	260	17	241	17	271	73	235	16	156	-	-	16	143	14	144	-	-	-	-	-	-	-	-
SiCCR26	-	-	-	-	-	-	-	-	-	-	-	-	-	-	-	-	13	256	14	260	14	285	15	240	13	143	35	246	13	151	12	142	-	-	-	-	-	-	-	-
SiCAD1	-	-	-	-	-	-	-	-	-	-	-	-	-	-	-	-	-	-	-	-	-	-	-	-	-	-	-	-	-	-	-	-	99	214	256	380	-	-	-	-
SiCAD2	-	-	-	-	-	-	-	-	-	-	-	-	-	-	-	-	-	-	-	-	-	-	-	-	-	-	-	-	-	-	-	-	35	150	192	315	-	-	-	-
SiCAD3	-	-	-	-	-	-	-	-	-	-	-	-	-	-	-	-	-	-	-	-	-	-	-	-	-	-	-	-	-	-	-	-	35	150	192	315	-	-	-	-
SiCAD4	-	-	-	-	-	-	-	-	-	-	-	-	-	-	-	-	-	-	-	-	-	-	-	-	-	-	-	-	-	-	-	-	37	152	194	318	168	275	-	-
SiCAD5	-	-	-	-	-	-	-	-	-	-	-	-	-	-	-	-	-	-	-	-	-	-	-	-	-	-	-	-	-	-	-	-	37	137	168	295	-	-	-	-
SiCAD6	-	-	-	-	-	-	-	-	-	-	-	-	-	-	-	-	-	-	-	-	-	-	-	-	-	-	-	-	-	-	-	-	32	147	189	313	-	-	-	-
SiCAD7	-	-	-	-	-	-	-	-	-	-	-	-	-	-	-	-	-	-	-	-	-	-	-	-	-	-	-	-	-	-	-	-	31	147	189	313	-	-	-	-
SiCAD8	-	-	-	-	-	-	-	-	-	-	-	-	-	-	-	-	-	-	-	-	-	-	-	-	-	-	-	-	-	-	-	-	106	221	263	387	-	-	-	-
SiCAD9	-	-	-	-	-	-	-	-	-	-	-	-	-	-	-	-	-	-	-	-	-	-	-	-	-	-	-	-	-	-	-	-	81	198	240	364	215	283	-	-
SiCAD10	-	-	-	-	-	-	-	-	-	-	-	-	-	-	-	-	-	-	-	-	-	-	-	-	-	-	-	-	-	-	-	-	35	105	204	333	-	-	-	-
																																			173	297
SiCAD11	-	-	-	-	-	-	-	-	-	-	-	-	-	-	-	-	-	-	-	-	-	-	-	-	-	-	-	-	-	-	-	-	34	149	191	315	-	-	-	-
SiCAD12	-	-	-	-	-	-	-	-	-	-	-	-	-	-	-	-	-	-	-	-	-	-	-	-	-	-	-	-	-	-	-	-	170	285	327	451	299	378	308	401
SiCAD13	-	-	-	-	-	-	-	-	-	-	-	-	-	-	-	-	-	-	-	-	-	-	-	-	-	-	-	-	-	-	-	-	26	141	183	314	-	-	168	256
- Not present
