# Supplementary material for: Integrative analysis and expression profiling of secondary cell wall genes in C4 biofuel model Setaria italica reveals targets for lignocellulose bioengineering
Source: Front Plant Sci. 2015 Nov 4;6:965. doi: 10.3389/fpls.2015.00965 (PMC4631826; doi:10.3389/fpls.2015.00965)
Supplement: Supplementary Table S8 — Summary of cis-regulatory elements present in SiCesA/Csl and SiGsl superfamily genes. [file Table8.XLS]

## Sheet: Table S5
Supplementary Table S8. Summary of cis-regulatory elements present in SiCesA/Csl and SiGsl superfamily genes.
Cis-acting elements	Position of cis-acting elements [(+) & (-) indicates the strand orientation]
	SiCesA1	SiCesA2	SiCesA3	SiCesA4	SiCesA5	SiCesA6	SiCesA7	SiCesA8	SiCesA9	SiCesA10	SiCesA11	SiCesA12	SiCesA13	SiCslA1	SiCslA2	SiCslA3	SiCslA4	SiCslA5	SiCslA6	SiCslA7	SiCslA8	SiCslA9	SiCslA10	SiCslC1	SiCslC2	SiCslC3	SiCslC4	SiCslC5	SiCslC6	SiCslD1	SiCslD2	SiCslD3	SiCslD4	SiCslD5	SiCslE1	SiCslE2	SiCslE3	SiCslE4	SiCslF1	SiCslF2	SiCslF3	SiCslF4	SiCslF5	SiCslF6	SiCslF7	SiCslH1	SiCslH2	SiCslJ1	SiCslJ2
-10PEHVPSBD	1025(-), 1515(+),	-	454(+), 700(-),	108(+), 1473(+), 282(+),	-	86(+),	106(+),	-	-	-	1748(-),	-	242(-),	-	-	1312(-), 1706(+),	-	221(+),	16(+), 410(-),	1853(+),	-	1248(+),	760(+),	-	991(-), 1412(-),	411(-), 651(+), 939(+),	-	509(+), 516(+),	1792(-),	-	53(+),	-	180(-),	-	206(-), 1648(+),	192(-), 278(-), 430(-), 513(-), 620(-), 820(+), 862(-),	-	-	-	802(-), 1423(+), 1880(+),	494(-), 525(-),	-	-	707(-), 1312(+),	701(+),	-	1319(-), 1527(+),	1263(-), 1299(-), 1551(-),	-
2SSEEDPROTBANAPA	85(-), 398(-), 451(-), 779(+),	680(+),	-	310(+),	-	-	1028(+), 1116(+), 1573(+),	-	-	303(+),	-	-	1775(-),	-	1372(+),	-	-	-	651(+), 892(+),	-	-	-	-	-	-	-	789(+),	-	1501(+),	-	1073(-), 1442(+),	-	-	1631(+),	-	-	-	-	299(+),	-	-	-	960(-),	-	-	1460(+),	730(+), 846(+), 1986(-),	495(+),	-
-300CORE	-	-	-	1425(-), 1691(+),	-	896(+),	-	-	-	-	-	-	-	-	1830(+),	-	-	-	-	-	-	-	-	664(+),	-	-	-	-	-	-	-	-	-	-	-	-	-	-	-	-	674(-),	-	219(+),	-	-	-	-	-	-
-300ELEMENT	-	1003(-), 1124(-), 1417(-), 1445(-), 775(-), 987(+),	21(-), 1208(-), 1460(-), 1772(-), 532(-), 784(-),	929(-),	328(-), 1144(+),	-	-	197(-), 1299(-), 1456(-),	197(-), 1299(-), 1456(-),	753(-), 1041(+), 1086(+), 1400(+),	1138(-), 1253(+),	1415(-), 1517(-),	-	-	934(+), 1830(+),	935(-),	-	303(-), 928(+),	314(+), 1369(+),	-	1385(+),	940(+), 1196(-), 1616(-),	-	-	1065(-),	799(+), 1272(+),	574(+),	289(-),	781(-),	547(-), 788(+),	1572(+),	-	277(-),	889(+),	164(+), 557(-), 804(-), 1149(-), 1380(-),	-	-	-	128(+), 975(-),	1182(-),	550(+), 673(-),	802(-), 885(-), 903(+), 1543(+),	219(+), 427(+), 1501(+),	-	84(-),	184(-),	-	1657(+),	1558(+),
-300MOTIFZMZEIN	-	-	-	-	-	-	-	1272(+),	1272(+),	-	-	-	-	-	-	-	-	-	-	-	-	1564(+),	-	-	-	-	-	-	-	-	-	-	-	-	-	-	-	-	-	-	-	-	-	-	-	-	-	-	-
5659BOXLELAT5659	-	-	-	-	-	-	-	1266(+),	1266(+),	-	-	-	-	-	-	-	-	-	-	-	-	-	-	-	-	-	-	-	-	-	-	-	-	-	-	-	-	-	-	-	-	-	-	-	-	-	-	-	-
AACACOREOSGLUB1	87(-), 1811(+),	376(-),	037(-), 290(-),	-	352(+),	-	-	-	-	-	762(-), 1267(-), 1292(+),	-	1346(-),	-	-	-	-	-	-	-	-	-	1226(+),	-	-	-	-	575(+),	1499(+),	-	932(+), 1583(+),	-	1188(+), 1217(+),	-	544(-),	-	-	-	-	-	-	-	-	1279(+), 1283(+),	120(-), 486(+),	-	-	493(+),	-
ABADESI1	-	-	-	-	-	-	-	-	-	-	-	-	-	-	-	-	-	-	-	-	-	-	-	-	-	-	-	-	-	-	-	-	-	-	-	-	-	-	-	-	-	-	-	558(+),	-	-	-	-	-
ABREATCONSENSUS	-	-	-	-	-	-	-	-	-	-	-	-	-	1941(+),	-	-	-	1201(-),	-	-	1039(+),	1544(-),	-	-	-	-	-	-	-	-	-	-	-	-	-	-	-	-	-	-	-	-	-	559(+),	-	-	-	-	-
ABREATRD22	-	-	-	-	-	-	-	-	-	-	-	-	-	-	-	-	-	1200(-),	-	-	1038(+),	-	-	-	-	-	-	-	-	-	-	-	-	-	-	-	-	-	-	-	-	-	-	558(+),	-	-	-	-	-
ABRECE1HVA22	-	-	-	-	-	-	-	-	-	-	-	-	-	-	870(+),	-	-	-	-	-	-	-	-	-	-	-	-	-	83(-),	-	-	-	-	-	-	-	-	-	-	-	-	-	-	-	-	-	-	-	-
ABREDISTBBNNAPA	-	-	-	-	-	-	-	-	-	-	-	-	-	-	-	-	-	-	-	-	-	-	-	-	-	-	-	-	-	-	-	-	-	-	-	502(-),	-	-	-	-	-	-	-	-	-	-	-	-	-
ABRELATERD1	1944(-),	4(+), 557(-),	1780(+),	661(+),	686(-), 687(+), 994(+), 1027(+), 1076(-),	-	224(+), 280(+), 427(+), 724(+), 1764(+), 1865(+),	797(-), 798(+), 1487(+),	797(-), 798(+), 1487(+),	1396(-), 1397(+),	1371(-),	249(-),	1685(-),	1624(+), 1941(-), 1942(+),	33(+), 67(-), 147(+), 237(+), 586(-), 681(+), 1234(+), 1640(+), 1888(+),	604(-), 906(-), 907(+), 1549(-), 1550(+), 1580(-), 1825(+),	954(+), 1090(+), 1969(-), 1970(+),	339(-), 1151(-), 1160(+), 1203(-), 1204(+), 1609(+), 1634(+), 1649(+),	686(+), 865(-), 1172(-), 1173(+),	68(-), 375(-), 376(+), 1540(+),	87(+), 568(+), 698(-), 699(+), 1039(-), 1040(+),	907(+), 1546(-), 1811(-), 1812(+), 1933(-),	768(+), 1699(+),	910(-), 911(+), 1253(-), 1254(+), 1702(+),	1691(+),	400(+), 740(-), 959(+), 1438(+),	196(+), 1768(+),	-	19(-), 20(+), 41(-), 42(+), 118(+), 429(+), 934(+), 971(+), 1453(-), 1530(-),	433(-), 434(+), 879(-), 1573(-),	722(-),	978(-),	225(-), 510(-), 1945(-),	236(+), 592(-), 1195(-), 1255(+),	1793(-),	1471(-),	945(+), 998(+), 1183(-),	945(+), 998(+), 1183(-),	165(+), 734(-), 900(+), 1067(-), 1217(-), 1218(+),	388(-), 509(-), 510(+), 1789(+), 1893(+),	141(-), 142(+), 1306(-),	71(+), 1063(+), 1451(-), 1452(+), 1686(+), 1699(-), 1977(-),	842(-), 843(+), 1557(+), 1659(-),	356(+), 393(-), 560(+), 835(+), 878(-), 1772(-), 1808(-), 1841(+), 1969(-),	1467(-), 1468(+), 1734(-), 1735(+),	225(+), 541(-), 1202(+), 1274(-),	1097(+), 1161(-), 1162(+), 1444(+), 1536(-),	195(-), 663(-), 664(+), 685(+), 711(-), 712(+),	377(+),
ABREMOTIFAOSOSEM	-	-	-	-	-	-	-	-	-	-	-	-	-	-	-	-	-	-	-	-	-	-	-	-	-	-	-	-	-	-	-	-	-	-	-	-	-	-	-	-	-	-	-	-	-	-	-	-	-
ABREMOTIFIIIOSRAB16B	-	-	-	-	-	-	-	-	-	-	-	-	-	-	-	-	-	-	-	-	-	-	527(-),	-	-	-	-	-	-	-	-	-	-	-	-	-	-	-	-	-	-	-	-	-	-	-	-	-	-
ABREOSRAB21	-	-	-	-	-	-	-	-	-	-	-	-	-	1942(+),	374(-),	903(-), 1581(+),	-	1927(+),	-	183(+),	-	1812(+), 1930(-),	-	1254(+),	-	955(-),	-	-	38(-), 164(+), 429(+), 872(-), 967(-),	1570(-),	1408(+), 1588(+),	-	1942(-),	1255(+),	-	-	-	-	1064(-),	-	-	108(-),	-	356(+), 879(+),	-	225(+), 1271(-),	1162(+),	-	-
ABRERATCAL	1715(+),	1765(+), 1806(+), 556(-),	1779(+),	-	686(+), 1856(+),	1565(-),	1718(+),	796(-), 797(+), 1486(+),	796(-), 797(+), 1486(+),	1299(+), 1395(-),	-	248(-), 1693(+), 1961(+),	1684(-),	277(-), 1940(-), 1941(+),	66(-), 324(-), 856(-), 963(-), 1233(+), 1639(+),	905(-), 1468(-), 1548(-), 1549(+), 1624(+),	953(+), 1089(+),	1150(-), 1202(-), 1203(+), 1377(+),	1171(-), 1172(+),	67(-), 374(-), 375(+), 1083(+),	697(-), 698(+), 1038(-), 1039(+), 1894(+),	1810(-), 1811(+),	465(-), 529(+), 1673(+), 1674(-), 1698(+),	874(+), 909(-), 1253(+),	-	1819(-),	1421(+),	-	18(-), 19(+), 33(+), 40(-), 41(+), 177(+), 273(+), 428(+), 456(-), 933(+), 1452(-), 1529(-),	115(-), 432(-), 433(+), 1360(+), 1403(-),	1621(+),	977(-), 1913(-),	320(-), 1897(-),	591(-), 1194(-), 1225(-), 1244(-),	-	-	944(+), 1931(+),	944(+), 1931(+),	1066(-), 1216(-),	387(-), 508(-), 509(+), 552(-),	140(-), 141(+), 1305(-),	1450(-), 1451(+), 1698(-),	841(-), 1658(-),	497(+), 928(-),	1466(-), 1467(+), 1733(-),	-	1160(-), 1161(+),	662(-), 663(+), 711(+),	376(+), 431(+),
ACGTABOX	-	-	-	-	-	-	1497(+), 1497(+),	-	-	-	-	-	-	-	1454(+), 1454(-),	1746(+), 1746(-), 1820(+), 1820(-),	336(+), 336(-), 1214(+), 1214(-),	1568(+), 1568(-),	357(+), 357(-), 1031(+), 1031(-),	-	586(+), 586(-), 603(+), 603(-),	-	-	-	-	-	-	-	-	993(+), 993(-), 1045(+), 1045(-),	-	-	9(+), 9(-),	-	-	1821(+), 1821(-),	1796(+), 1796(-),	1796(+), 1796(-),	1320(+), 1320(-),	1728(+), 1728(-),	-	1023(+), 1023(-),	-	-	678(+), 678(-),	-	-	-	-
ACGTABREMOTIFA2OSEM	-	-	-	-	687(+),	-	-	-	-	1394(-),	-	-	-	1942(+),	-	-	-	1201(-),	-	-	699(+), 1040(+),	1544(-),	-	-	-	-	-	-	-	1571(-),	-	-	-	-	-	-	-	-	-	-	139(-),	-	-	560(+),	-	1272(-),	-	-	-
ACGTABREMOTIFAOSOSEM	-	-	-	-	-	-	-	-	-	-	-	-	-	-	-	-	-	-	-	-	-	-	-	-	-	-	-	-	-	-	-	-	-	-	-	-	-	-	-	-	-	-	-	-	-	-	-	-	-
ACGTATERD1	249(+), 249(-), 1056(+), 1056(-), 1945(+), 1945(-),	4(+), 4(-), 558(+), 558(-),	1780(+), 1780(-), 677(+), 677(-),	1575(+), 1575(-), 1711(+), 1711(-), 612(+), 612(-), 661(+), 661(-),	165(+), 165(-), 302(+), 302(-), 687(+), 687(-), 718(+), 718(-), 994(+), 994(-), 1027(+), 1027(-), 1067(+), 1067(-), 1077(+), 1077(-),	643(+), 643(-),	224(+), 280(+), 427(+), 725(+), 1308(+), 1391(+), 1498(+), 1512(+), 1764(+), 1770(+), 1865(+), 1865(+),	706(+), 706(-), 798(+), 798(-), 1487(+), 1487(-),	706(+), 706(-), 798(+), 798(-), 1487(+), 1487(-),	1397(+), 1397(-),	689(+), 689(-), 1372(+), 1372(-), 1537(+), 1537(-),	215(+), 215(-), 250(+), 250(-), 920(+), 920(-), 1739(+), 1739(-),	1686(+), 1686(-),	262(+), 262(-), 1624(+), 1624(-), 1942(+), 1942(-),	33(+), 33(-), 68(+), 68(-), 147(+), 147(-), 237(+), 237(-), 378(+), 378(-), 530(+), 530(-), 587(+), 587(-), 681(+), 681(-), 1234(+), 1234(-), 1357(+), 1357(-), 1455(+), 1455(-), 1590(+), 1590(-), 1640(+), 1640(-), 1888(+), 1888(-),	605(+), 605(-), 907(+), 907(-), 1550(+), 1550(-), 1581(+), 1581(-), 1747(+), 1747(-), 1821(+), 1821(-), 1825(+), 1825(-),	337(+), 337(-), 954(+), 954(-), 1090(+), 1090(-), 1215(+), 1215(-), 1970(+), 1970(-),	10(+), 10(-), 81(+), 81(-), 340(+), 340(-), 635(+), 635(-), 1152(+), 1152(-), 1160(+), 1160(-), 1204(+), 1204(-), 1508(+), 1508(-), 1569(+), 1569(-), 1609(+), 1609(-), 1634(+), 1634(-), 1649(+), 1649(-), 1927(+), 1927(-),	358(+), 358(-), 686(+), 686(-), 866(+), 866(-), 1032(+), 1032(-), 1173(+), 1173(-), 1586(+), 1586(-),	69(+), 69(-), 183(+), 183(-), 204(+), 204(-), 376(+), 376(-), 1540(+), 1540(-),	87(+), 87(-), 162(+), 162(-), 568(+), 568(-), 587(+), 587(-), 604(+), 604(-), 654(+), 654(-), 699(+), 699(-), 1040(+), 1040(-), 1195(+), 1195(-), 1732(+), 1732(-),	907(+), 907(-), 1371(+), 1371(-), 1547(+), 1547(-), 1812(+), 1812(-), 1934(+), 1934(-),	768(+), 768(-), 838(+), 838(-), 1699(+), 1699(-),	124(+), 124(-), 131(+), 131(-), 911(+), 911(-), 1254(+), 1254(-), 1702(+), 1702(-),	1691(+), 1691(-),	400(+), 400(-), 646(+), 646(-), 734(+), 734(-), 741(+), 741(-), 959(+), 959(-), 1438(+), 1438(-),	196(+), 196(-), 1768(+), 1768(-),	961(+), 961(-),	20(+), 20(-), 42(+), 42(-), 61(+), 61(-), 118(+), 118(-), 164(+), 164(-), 250(+), 250(-), 429(+), 429(-), 876(+), 876(-), 934(+), 934(-), 971(+), 971(-), 1454(+), 1454(-), 1531(+), 1531(-),	91(+), 91(-), 342(+), 342(-), 434(+), 434(-), 692(+), 692(-), 880(+), 880(-), 994(+), 994(-), 1046(+), 1046(-), 1507(+), 1507(-), 1574(+), 1574(-),	723(+), 723(-), 1408(+), 1408(-), 1588(+), 1588(-),	49(+), 49(-), 979(+), 979(-),	10(+), 10(-), 226(+), 226(-), 511(+), 511(-), 523(+), 523(-), 751(+), 751(-), 1946(+), 1946(-),	236(+), 236(-), 593(+), 593(-), 1196(+), 1196(-), 1255(+), 1255(-), 1598(+), 1598(-),	1180(+), 1180(-), 1794(+), 1794(-), 1991(+), 1991(-),	419(+), 419(-), 1172(+), 1172(-), 1472(+), 1472(-), 1822(+), 1822(-),	945(+), 945(-), 998(+), 998(-), 1184(+), 1184(-), 1797(+), 1797(-),	945(+), 945(-), 998(+), 998(-), 1184(+), 1184(-), 1797(+), 1797(-),	165(+), 165(-), 735(+), 735(-), 841(+), 841(-), 900(+), 900(-), 1068(+), 1068(-), 1218(+), 1218(-), 1321(+), 1321(-), 1418(+), 1418(-), 1609(+), 1609(-),	213(+), 213(-), 288(+), 288(-), 389(+), 389(-), 510(+), 510(-), 1729(+), 1729(-), 1746(+), 1746(-), 1789(+), 1789(-), 1893(+), 1893(-),	142(+), 142(-), 1307(+), 1307(-), 1750(+), 1750(-),	71(+), 71(-), 112(+), 112(-), 823(+), 823(-), 1024(+), 1024(-), 1063(+), 1063(-), 1452(+), 1452(-), 1598(+), 1598(-), 1686(+), 1686(-), 1700(+), 1700(-), 1812(+), 1812(-), 1978(+), 1978(-),	843(+), 843(-), 1557(+), 1557(-), 1660(+), 1660(-),	70(+), 70(-), 346(+), 346(-), 356(+), 356(-), 394(+), 394(-), 442(+), 442(-), 486(+), 486(-), 556(+), 556(-), 560(+), 560(-), 835(+), 835(-), 879(+), 879(-), 1168(+), 1168(-), 1773(+), 1773(-), 1809(+), 1809(-), 1841(+), 1841(-), 1970(+), 1970(-),	679(+), 679(-), 1468(+), 1468(-), 1735(+), 1735(-), 1767(+), 1767(-),	225(+), 225(-), 542(+), 542(-), 1202(+), 1202(-), 1275(+), 1275(-),	904(+), 904(-), 1068(+), 1068(-), 1097(+), 1097(-), 1162(+), 1162(-), 1444(+), 1444(-), 1537(+), 1537(-),	196(+), 196(-), 664(+), 664(-), 685(+), 685(-), 712(+), 712(-), 793(+), 793(-),	377(+), 377(-), 655(+), 655(-), 790(+), 790(-), 1142(+), 1142(-), 1723(+), 1723(-),
ACGTCBOX	-	-	-	-	-	-	1769(+), 1769(+),	-	-	-	-	1738(+), 1738(-),	-	-	377(+), 377(-), 1356(+), 1356(-),	-	-	9(+), 9(-),	-	-	161(+), 161(-), 1731(+), 1731(-),	-	-	-	-	-	-	-	249(+), 249(-),	90(+), 90(-),	-	-	750(+), 750(-),	-	-	1171(+), 1171(-),	-	-	-	1745(+), 1745(-),	-	1811(+), 1811(-),	-	-	-	-	903(+), 903(-),	-	-
ACGTOSGLUB1	-	-	-	-	992(+),	-	278(+), 425(+),	-	-	-	-	-	-	-	586(-),	1823(+),	-	1158(+),	-	-	-	-	766(+),	-	-	-	-	-	116(+),	-	-	-	225(-),	-	-	-	-	-	-	1787(+),	-	1684(+),	-	354(+), 393(-), 558(+), 1808(-), 1969(-),	-	-	-	-	-
ACGTSEED3	-	-	-	-	-	-	-	-	-	-	-	-	-	-	-	-	-	-	-	-	-	-	-	-	-	-	-	-	-	-	-	-	-	-	-	-	-	-	-	-	-	-	-	558(+),	-	-	-	-	-
ACGTTBOX	248(+), 248(-),	-	676(+),	611(+), 611(-),	717(+), 717(-),	-	1511(+), 1511(+),	-	-	-	-	214(+), 214(-), 919(+), 919(-),	-	-	-	-	-	-	-	-	-	-	-	-	-	733(+), 733(-),	-	-	-	341(+), 341(-),	-	-	522(+), 522(-),	-	-	-	-	-	-	-	-	-	-	485(+), 485(-),	-	-	-	-	1722(+), 1722(-),
ACIIIPVPAL2	-	-	-	-	-	-	-	1989(+),	1989(+),	-	-	-	-	-	-	-	-	-	-	-	-	-	-	-	-	-	-	-	-	-	-	-	-	-	-	-	-	-	-	-	-	-	-	-	-	-	-	-	-
AGATCONSENSUS	-	-	-	-	-	-	-	-	-	-	-	-	-	-	-	-	-	-	-	-	-	-	-	-	-	-	-	-	-	-	-	-	-	-	-	-	-	-	-	-	-	-	-	-	-	-	-	-	-
AGCBOXNPGLB	-	-	-	-	-	1297(+),	-	-	-	-	-	9(+),	-	-	171(-),	1058(+),	-	-	-	-	646(+),	-	340(-),	-	5(+),	-	1659(-),	-	208(-),	-	-	-	-	-	1865(+), 1894(-),	-	1116(-),	1116(-),	-	-	1491(-),	136(+),	-	227(-),	15(-),	-	-	629(+),	-
AGMOTIFNTMYB2	-	-	-	-	-	-	-	-	-	-	-	-	-	-	-	-	877(-), 1123(-),	-	-	-	-	-	-	-	-	1681(+),	983(+),	-	-	-	-	-	-	-	-	-	1827(-),	1827(-),	-	-	-	-	-	-	-	-	-	-	-
AMMORESIIUDCRNIA1	-	-	-	-	-	-	-	-	-	-	-	-	-	-	-	-	-	-	-	-	-	-	-	-	-	1045(+),	-	-	-	-	-	-	-	-	-	-	-	-	-	-	-	-	-	-	-	-	-	-	-
AMMORESIVDCRNIA1	-	-	-	-	-	-	-	-	-	-	-	-	-	-	-	-	1530(-),	418(+),	-	-	-	-	-	-	-	-	-	-	-	-	-	173(+),	-	-	1248(+),	-	-	-	-	-	-	-	1431(+),	-	-	-	-	1973(-),	751(+),
AMMORESVDCRNIA1	-	-	-	-	-	-	-	-	-	-	-	-	-	-	-	-	-	-	-	-	-	-	-	1065(+),	-	-	-	-	-	-	-	-	-	-	-	-	-	-	-	-	-	-	-	-	-	-	-	-	-
AMYBOX1	-	-	1038(-), 1291(-),	1104(+), 1444(-), 618(+),	351(+), 751(-), 767(-),	-	-	729(-), 1401(-), 1659(-),	729(-), 1401(-), 1659(-),	-	1291(+),	547(-),	167(-), 765(-),	-	-	-	-	871(+),	-	-	-	55(+), 1230(+),	1225(+),	-	-	-	-	88(-),	-	-	-	-	1187(+), 1216(+), 1407(+),	139(-),	-	715(+), 1891(+),	-	-	416(+),	239(+),	-	-	487(-), 623(+), 1736(+),	1278(+),	-	-	-	164(+),	-
AMYBOX2	-	-	-	-	-	153(+),	961(+),	-	-	343(-),	-	1059(+),	-	-	-	-	1160(+),	-	-	-	546(-),	-	1091(-),	-	-	-	-	-	-	-	683(-),	-	-	-	-	-	-	-	-	-	-	-	-	-	-	-	-	583(-),	-
ANAERO1CONSENSU	-	-	1034(-), 1287(-),	-	-	-	-	-	-	-	-	-	-	-	-	-	-	-	-	-	-	-	-	-	-	-	-	-	-	-	-	-	-	-	-	-	-	-	-	-	-	-	-	-	-	-	-	-	-
ANAERO1CONSENSUS	88(-), 1810(+),	377(-),	3(-), 946(+),	1111(+), 1602(+), 1639(+), 1676(+), 183(+), 1864(+), 318(+),	-	-	27(+), 993(+), 1327(+), 1552(+),	-	-	-	1176(+), 1268(-), 1834(+), 1839(+), 1844(+),	827(-),	-	626(-),	-	-	51(+),	312(-), 671(-),	247(-), 1061(+),	1984(-),	-	1040(+),	-	-	192(-),	1132(+), 1264(-), 1560(-), 1590(-),	731(-),	574(+), 1841(+),	917(-), 1498(+),	696(+),	1582(+), 1702(-),	-	-	1885(-),	139(+), 275(-),	137(-),	-	-	-	1292(+),	479(+), 1944(-),	271(-), 1536(+),	-	1282(+), 1429(+),	121(-), 333(+), 485(+), 1541(+), 1700(+),	1233(-), 1449(+),	-	1958(+),	533(-),
ANAERO2CONSENSU	-	-	1245(-),	-	-	-	-	-	-	-	-	-	-	-	-	-	-	-	-	-	-	-	-	-	-	-	-	-	-	-	-	-	-	-	-	-	-	-	-	-	-	-	-	-	-	-	-	-	-
ANAERO2CONSENSUS	238(-), 1449(-),	1780(-),	-	1151(+), 407(-), 772(-),	280(+),	24(-),	-	259(-), 262(-), 934(+), 937(+), 991(-),	259(-), 262(-), 934(+), 937(+), 991(-),	-	596(-), 1234(+),	404(+), 1976(-),	-	-	1319(-), 1322(-),	-	824(-), 827(-),	100(+), 971(-),	-	1391(-),	45(+), 105(+), 136(-), 294(+), 516(-), 663(+),	1277(+), 1398(-), 1497(+), 1965(-),	164(-), 1073(-), 1928(-),	202(+), 549(-), 1003(-),	53(+), 285(+),	298(-), 532(-), 535(-), 1498(+), 1785(+),	315(-), 890(-), 893(-), 1261(-), 1530(+), 1565(+), 1573(-), 1576(-), 1585(-), 1716(+),	188(-), 1907(-),	802(+), 1976(+), 1985(+),	224(+), 399(-), 1617(-), 1778(+),	337(-), 340(-), 343(-), 1001(-),	-	541(+), 935(+), 1434(-), 1888(+),	1419(-), 1994(+),	1139(-), 1525(+),	1199(-),	308(+), 1856(+), 1894(+),	308(+), 1856(+), 1894(+),	703(-), 1982(-),	1126(-), 1458(-), 1974(-),	-	200(-), 1725(+),	1269(-),	97(+), 1505(+),	830(-), 892(+), 1512(-), 1664(+),	1076(+), 1107(-), 1346(-), 1468(+),	578(+),	576(-), 832(+),	1988(+),
ANAERO3CONSENSUS	-	-	30(-),	-	-	-	-	-	-	-	-	-	1971(+),	1643(+), 1656(-),	-	462(-),	-	1863(+),	-	-	-	1365(-),	-	-	-	-	-	-	-	-	873(+),	904(+),	-	749(-), 1771(+),	-	369(-), 1556(+),	-	-	-	149(+),	-	-	-	313(-),	1164(-), 1389(-),	-	-	-	188(+), 1535(-),
ANAERO4CONSENSUS	-	-	-	-	-	-	-	-	-	-	-	1891(-),	-	-	-	-	-	-	-	-	-	-	1356(-),	-	-	-	-	-	-	-	-	-	-	-	-	-	-	-	-	-	-	-	-	-	-	-	-	-	-
ANAERO5CONSENSUS	-	-	-	-	-	-	-	-	-	-	-	-	-	-	-	-	-	-	-	-	-	-	-	-	-	-	-	-	-	-	-	-	-	-	-	-	-	-	-	-	-	-	-	-	-	-	-	-	-
ARE1	-	634(+),	-	-	-	-	-	-	-	-	-	-	-	-	1307(-),	-	-	-	-	-	-	1778(-),	-	1144(-),	-	-	-	-	-	-	-	-	-	-	-	1208(+),	-	-	-	-	-	100(+),	-	-	-	-	271(-),	-	-
ARFAT	-	1581(-), 755(-),	-	1871(+),	1005(-), 1361(-),	472(-),	-	875(-), 1940(-),	875(-), 1940(-),	527(-),	-	-	1066(-),	1513(+),	891(-),	256(+),	-	281(+),	46(-), 903(-),	-	-	-	1443(+),	1369(-),	107(-), 415(-),	-	946(+), 1089(+), 1622(+),	1172(+),	-	-	-	1669(-),	-	706(-),	-	178(+), 228(-), 1101(-),	-	-	1952(+),	-	-	-	628(-), 1354(-),	1674(-),	1792(+),	-	1405(+),	1178(-),	-
ARR1AT	73(-), 179(-), 185(-), 195(-), 290(-), 314(-), 320(+), 376(+), 428(+), 574(-), 582(-), 598(+), 640(+), 658(+), 830(+), 850(+), 879(-), 929(+), 1112(-), 1318(-), 1377(+), 1399(-), 1490(+), 1575(-), 1822(-), 1865(-), 1871(-), 1891(-), 1909(-),	1076(-), 1424(+), 1457(+), 1527(-), 1751(-), 40(+), 152(-), 519(+), 692(+), 992(-),	34(+),	7(-), 1078(+), 1125(+), 123(-), 1292(+), 1348(-), 1357(-), 1400(+), 1743(+), 1757(-), 1915(-), 1932(-), 194(+), 1941(+), 257(-), 287(+), 364(-), 479(+), 582(-), 622(+), 637(+), 743(+), 814(-), 899(-),	403(-), 516(+), 764(+), 803(-), 819(+), 829(-), 1101(-), 1228(-), 1386(-), 1605(+), 1640(-), 1749(-), 1759(-), 1772(-),	165(-), 181(-), 188(-), 218(+), 248(-), 410(+), 594(-), 831(+), 875(+), 912(+), 935(-), 958(+), 1002(+), 1019(+), 1030(+), 1152(-), 1184(+), 1462(-), 1506(+), 1788(+), 1806(+),	92(+), 316(+), 400(+), 409(+), 554(+), 1011(+), 1046(+), 1142(+), 1146(+), 1164(+), 1191(+), 1199(+), 1215(+), 1220(+), 1275(+), 1299(+), 1303(+), 1340(+), 1370(+), 1374(+), 1441(+), 1531(+), 1686(+),	148(+), 159(-), 299(+), 330(-), 778(+), 958(-), 1022(+), 1047(-), 1182(+), 1240(+), 1258(+), 1340(+), 1394(+), 1472(+), 1627(+), 1773(-), 1806(+),	148(+), 159(-), 299(+), 330(-), 778(+), 958(-), 1022(+), 1047(-), 1182(+), 1240(+), 1258(+), 1340(+), 1394(+), 1472(+), 1627(+), 1773(-), 1806(+),	18(-), 71(-), 259(+), 298(-), 473(+), 592(+), 698(+), 747(+), 814(+), 927(+), 1095(-), 1146(+), 1189(-), 1261(+), 1269(+), 1443(-), 1675(-), 1684(-),	27(+), 67(+), 101(+), 349(-), 729(-), 879(+), 1151(-), 1490(-), 1623(-), 1637(-), 1649(+), 1803(-),	496(-), 513(+), 573(-), 602(-), 636(-), 724(+), 1317(-), 1366(+), 1409(-), 1425(+), 1478(+), 1647(-), 1804(-), 1840(+), 1853(-), 1862(-),	129(+), 223(-), 365(+), 492(+), 591(-), 730(+), 910(+), 922(+), 970(+), 1100(-), 1115(+), 1145(+), 1477(-), 1642(+), 1814(-),	51(-), 135(+), 171(+), 247(-), 513(-), 600(-), 610(+), 635(+), 678(-), 839(-), 863(+), 905(+), 910(-), 1123(+), 1310(-), 1391(-), 1574(+),	723(+), 908(-), 1115(-), 1169(-), 1209(+), 1225(-), 1900(+), 1947(-), 1955(-),	262(-), 449(+), 474(+), 481(+), 498(+), 526(-), 540(-), 922(-), 1028(-), 1079(+), 1106(+), 1276(-), 1341(-), 1377(-), 1733(-), 1885(+),	56(-), 95(-), 127(-), 188(-), 220(-), 257(+), 295(+), 443(+), 637(+), 736(-), 1004(+), 1392(-), 1566(-), 1572(-), 1616(-), 1800(-), 1973(+),	479(+), 653(-), 698(+), 750(+), 764(+), 963(+), 1058(-), 1093(-), 1484(-), 1777(+),	144(-), 196(+), 262(+), 450(-), 454(-), 524(-), 550(+), 647(-), 689(+), 770(-), 853(+), 857(+), 934(-), 1025(-), 1155(-), 1187(-), 1222(+), 1266(+), 1454(+), 1515(+), 1527(-), 1611(+), 1727(-),	361(+), 434(+), 472(-), 799(-), 910(+), 1155(+), 1360(-), 1708(+), 1722(+), 1756(+), 1842(+),	34(-), 422(-), 505(+), 591(-), 599(+), 619(+), 804(+), 947(+), 1275(+), 1431(-),	173(-), 271(+), 412(+), 567(-), 602(-), 736(+), 753(+), 783(-), 825(-), 869(+), 1009(-), 1022(+), 1080(-), 1095(+), 1113(-), 1147(+), 1215(+), 1379(-), 1530(-), 1678(-), 1797(+), 1884(-),	458(-), 733(-), 803(+), 931(-), 1139(+), 1265(+), 1334(-), 1348(-), 1353(+), 1385(+), 1461(+), 1715(-), 1848(-), 1959(+),	15(-), 44(+), 72(+), 395(-), 683(-), 734(-), 827(-), 841(+), 855(+), 859(+), 931(+), 1235(-), 1449(-), 1467(+), 1479(+), 1488(+), 1594(+), 1628(-), 1861(-),	237(-), 421(-), 439(-), 481(-), 496(+), 505(+), 753(-), 767(-), 771(+), 811(+), 983(+), 1075(+), 1175(+), 1452(+), 1497(+), 1652(-), 1841(+),	101(+), 161(-), 175(-), 230(-), 254(-), 373(+), 710(-), 766(+), 792(-), 924(+), 1000(-), 1008(+), 1117(+), 1795(-),	25(+), 52(+), 274(+), 340(+), 475(-), 636(+), 720(+), 805(-), 814(-), 865(+), 909(-), 989(-), 1112(+), 1135(+), 1146(+),	317(+), 504(-), 582(-), 799(+), 814(+), 1071(+), 1092(-), 1154(+), 1330(-), 1385(-), 1414(-), 1497(+), 1637(+), 1718(-), 1820(+),	419(+), 842(-), 914(+), 941(+), 985(+), 994(+), 1403(-), 1412(-), 1417(-), 1421(-), 1463(-), 1526(-), 1657(-),	5(-), 48(-), 68(-), 429(-), 442(+), 461(-), 540(+), 568(-), 621(+), 686(+), 752(-), 768(+), 973(+), 1008(-), 1016(-), 1105(-), 1230(-), 1242(-), 1672(-), 1749(-), 1752(+), 1765(-), 1825(-), 1843(+), 1943(+), 1982(+),	229(-), 253(+), 372(-), 377(-), 383(-), 462(-), 581(+), 678(-), 775(+), 783(+), 849(-), 956(-), 1100(-), 1129(-), 1186(-), 1198(-), 1222(+), 1247(-), 1264(+), 1282(+), 1294(+), 1343(-), 1419(-), 1493(-), 1534(-), 1889(-),	5(-), 9(-), 257(+), 920(-), 927(+), 1101(-), 1430(+),	45(+), 88(+), 501(-), 565(+), 638(+), 705(+), 726(+), 895(-), 959(+), 1095(+), 1113(+), 1172(-), 1332(-), 1340(-), 1416(-), 1546(-), 1567(-), 1589(-), 1679(-), 1882(-), 1956(-),	154(+), 162(-), 285(+), 360(-), 537(+), 894(-), 934(-), 1209(-), 1310(-), 1447(-), 1488(-), 1492(-), 1902(+),	41(-), 60(+), 144(-), 255(+), 419(+), 702(+), 760(-), 839(-), 848(+), 889(+), 910(-), 1098(-), 1196(+), 1225(+), 1347(+), 1480(-), 1726(-),	104(+), 125(+), 144(+), 403(-), 496(-), 530(+), 583(-), 737(-), 1021(+), 1039(+), 1135(-), 1159(-), 1231(+), 1355(+), 1374(+), 1685(+), 1730(-), 1741(+), 1790(-), 1799(+), 1851(+), 1864(+), 1983(+),	751(+), 880(-), 962(+), 1074(-), 1592(-),	751(+), 880(-), 962(+), 1074(-), 1592(-),	71(+), 146(+), 208(+), 379(+), 427(+), 440(-), 480(+), 520(+), 685(-), 775(+), 807(+), 831(+), 1298(+), 1489(-), 1531(-), 1542(-), 1555(+), 1744(-), 1880(-), 1911(+),	21(-), 127(+), 245(-), 518(-), 742(-), 777(-), 858(+), 880(+), 890(+), 898(+), 964(-), 1180(+), 1301(-), 1356(+), 1360(+), 1396(-), 1408(+), 1445(+), 1506(-), 1532(-), 1548(+), 1561(+), 1630(+), 1765(+), 1776(-),	56(+), 75(-), 159(-), 171(+), 230(+), 260(+), 273(+), 386(+), 446(+), 663(+), 776(+), 847(+), 873(+), 997(+), 1067(+), 1401(+), 1426(+), 1528(-), 1572(+), 1584(-), 1600(+), 1780(-), 1820(-),	235(+), 268(+), 419(+), 458(-), 559(+), 693(+), 845(+), 1019(+), 1231(-), 1256(-), 1316(-), 1340(+), 1487(-), 1773(+),	29(+), 155(-), 164(-), 214(-), 439(-), 672(+), 738(+), 770(-), 784(-), 818(+), 835(+), 869(-), 905(-), 1010(+), 1335(+),	63(+), 493(-), 895(-), 899(-), 1143(-), 1151(-), 1291(-), 1344(+), 1391(-), 1418(+), 1434(-), 1708(+), 1733(-),	134(+), 242(+), 327(-), 372(+), 446(+), 809(+), 918(-), 1168(+), 1379(+), 1564(-), 1756(+), 1897(+), 1941(+), 1987(+),	182(+), 324(-), 413(+), 438(-), 523(+), 650(+), 758(+), 778(+), 996(+), 1142(+), 1230(+), 1256(+), 1378(-), 1402(-), 1413(+), 1577(+), 1701(+), 1920(-), 1943(-),	86(+), 135(+), 150(+), 373(-), 533(-), 551(-), 557(+), 593(-), 617(+), 817(+), 925(+), 1060(+), 1104(+), 1130(-), 1194(+), 1211(+), 1278(+), 1283(-), 1303(-), 1433(+), 1460(-),	256(-), 383(-), 613(+), 622(-), 876(+), 1152(-), 1205(-), 1215(+), 1280(-), 1424(-), 1470(+), 1556(-), 1573(+), 1596(+), 1619(+), 1645(-), 1713(+),	238(-), 248(+), 349(-), 464(-), 495(-), 573(+), 1061(+), 1392(+), 1673(+), 1709(-), 1736(-), 1880(-),
ASF1MOTIFCAM	-	-	1046(-), 1299(-), 1554(-), 1590(-), 1825(+),	-	-	-	-	-	-	-	-	-	-	-	-	-	-	-	-	-	-	-	-	-	-	-	-	-	-	-	-	-	-	-	-	-	-	-	-	-	-	-	-	-	-	-	-	-	-
ASF1MOTIFCAMV	857(+), 1054(+),	1321(+), 463(-),	819(-),	-	163(+), 1025(+),	443(+), 787(+), 1858(+),	-	640(-), 1543(-),	640(-), 1543(-),	1913(-),	97(+), 117(-), 472(-), 1373(-), 1526(-),	126(+), 1129(-), 1256(+), 1740(-),	1073(+), 1534(-), 1572(-), 1711(+),	407(-), 1186(+),	688(-), 1200(+), 1355(+), 1381(+), 1645(+),	-	165(-), 850(+), 923(-), 990(-), 1457(-),	8(+), 633(+),	1350(+),	174(+), 773(-), 1543(+), 1687(-), 1698(+),	100(+), 112(+), 160(+), 232(+), 356(-), 655(-), 883(+), 919(-), 1345(+), 1361(-), 1709(-),	634(-), 1369(+),	1157(+),	352(+), 1502(-),	908(-), 1244(+), 1362(-), 1603(+), 1689(+),	165(-), 981(-), 996(-), 1183(+), 1317(-), 1441(+), 1599(-),	1266(+), 1952(+),	-	-	156(+), 189(+), 1342(-), 1575(-),	724(-), 871(-), 921(+),	850(+),	318(+),	1253(+), 1507(-), 1515(-), 1596(+),	1795(-),	301(-), 1260(+), 1591(+),	337(+), 966(+), 978(+), 996(+), 1736(+),	337(+), 966(+), 978(+), 996(+), 1736(+),	424(+), 839(+), 1221(+),	-	-	63(+), 1061(+), 1078(+), 1828(+),	582(-),	71(-), 80(-), 208(-), 440(+), 1661(-),	1013(+), 1372(+), 1408(-),	538(-), 543(-), 615(+), 755(+), 1335(+), 1489(+), 1775(-), 1931(-),	1069(-),	695(+), 794(-), 958(+), 1120(+), 1952(-),	906(-), 1397(-), 1839(+),
ATHB1ATCONSENSUS	-	-	-	-	-	-	-	-	-	-	-	-	-	-	1242(+), 1242(-),	-	-	-	-	-	-	-	-	-	-	-	-	-	-	-	-	-	-	-	-	-	-	-	-	-	-	-	-	-	-	-	-	-	-
ATHB2ATCONSENSUS	-	-	-	-	-	-	-	-	-	-	-	-	-	-	-	-	219(+), 219(-),	-	-	-	-	-	-	-	-	-	-	-	-	-	-	-	-	-	-	-	-	-	-	-	-	-	-	-	-	-	-	-	-
ATHB5ATCORE	-	-	-	-	-	-	-	-	-	-	-	-	-	-	1242(+), 1242(-),	-	219(+), 219(-),	-	-	-	-	-	-	-	-	-	-	-	-	-	-	-	-	-	-	-	-	-	-	-	-	-	-	-	-	-	-	-	-
AUXREPSIAA4	-	-	-	-	-	-	-	-	-	-	-	-	-	-	-	657(-),	-	-	-	-	-	-	-	-	-	-	-	-	-	-	-	-	-	-	-	841(+),	-	-	-	55(-),	-	-	-	-	-	-	-	-	-
AUXRETGA2GMGH3	-	-	-	-	-	-	-	-	-	-	-	-	-	-	-	-	-	-	-	-	-	-	-	-	-	-	-	-	-	1571(-),	-	-	-	-	-	-	-	-	-	-	-	-	-	-	-	-	-	-	-
BIHD1OS	483(+), 1898(+),	1082(-), 1361(-), 1504(+), 118(-), 344(+), 488(-), 620(+),	1122(+), 1165(+), 1809(-), 428(-),	44(-), 1568(+), 567(+), 730(-), 796(-), 915(-),	29(+), 49(-), 393(+), 703(-), 1270(+), 1879(-),	119(+), 193(-), 580(-), 652(-), 821(-),	468(+), 646(+), 905(+), 924(+),	295(-), 678(+), 834(+),	295(-), 678(+), 834(+),	710(-), 770(-), 789(-), 806(-), 1058(+), 1103(+), 1130(+), 1498(+),	923(+), 1283(+), 1368(+), 1393(-), 1574(+),	592(+), 627(+), 1556(-),	673(+), 688(-), 1120(-), 1648(-), 1780(+),	868(-), 1016(-), 1499(-), 1867(-),	313(-), 1430(+), 1480(+), 1757(-),	1352(+),	321(-), 754(+), 1298(+),	464(-), 1580(-), 1736(-), 1771(+),	149(+), 401(+), 831(-), 1127(+), 1948(+),	1661(+), 1805(+),	4(+), 939(+), 1074(-), 1160(-), 1165(-), 1202(+),	545(+), 580(+), 934(-), 1445(-), 1863(-),	1087(-), 1309(+), 1591(-),	119(+), 242(-), 417(-), 1099(-), 1406(-), 1552(-),	476(+), 703(+), 1282(+), 1907(+),	770(-),	-	6(+), 215(+), 909(+), 1033(+), 1164(-), 1301(-),	1006(-), 1661(-),	41(+), 905(-), 910(+), 1086(-), 1253(-),	520(+), 701(-), 1078(-), 1227(-), 1398(-),	236(+), 1022(+), 1331(-), 1412(-), 1644(+),	1164(-),	210(+), 349(+),	409(-), 519(-), 584(+), 796(-), 962(-), 968(+), 1262(+), 1597(+), 1852(+),	13(+), 79(-), 307(-), 333(+), 501(-), 1210(-), 1408(-), 1420(-), 1760(-),	1008(-), 1884(+), 1890(+),	1008(-), 1884(+), 1890(+),	337(+), 349(+), 1159(-), 1285(-), 1380(+), 1526(+), 1646(-),	123(+), 174(+), 994(+), 999(-),	138(-), 310(+), 1084(-), 1322(+), 1992(-),	607(-), 864(-), 1097(-), 1105(-), 1163(+), 1311(+), 1712(-), 1940(+),	194(+), 319(-), 1218(-), 1412(-), 1493(-), 1916(+),	379(-), 1199(-), 1759(+), 1779(-),	1475(+), 1528(+), 1619(-), 1966(+),	1581(-), 1680(+), 1715(+),	49(+), 275(+), 443(+), 588(+), 1891(-),	171(+), 1041(-), 1547(-),	784(+), 821(+),
BOXCPSAS1	1659(+),	1835(+),	1973(+),	-	1938(-), 1949(+),	-	1899(+), 1910(+),	-	-	-	1945(-),	1178(+),	-	1981(+),	-	-	-	-	-	-	-	-	-	1947(-),	-	426(-), 1937(-),	352(+), 1303(-),	-	-	-	-	-	-	-	348(+),	479(-),	-	-	1079(-),	-	-	-	1420(+),	1986(+),	1993(-),	-	-	1091(-),	-
BOXIINTPATPB	1095(+),	1710(-),	698(+),	461(+),	448(+), 798(+), 895(-), 1987(+),	88(-),	321(+), 563(+), 1954(+),	-	-	-	579(+),	654(-), 955(+),	-	-	-	233(-),	1525(+),	594(+),	710(+), 1490(-),	1291(+), 1747(+),	-	-	1218(-),	765(+),	714(+), 1021(+),	-	-	511(-), 1127(+),	1074(-),	-	-	23(-),	1242(-), 1877(+),	573(-),	-	549(-), 865(+), 936(-), 1030(-),	-	-	-	40(-),	16(-), 685(+),	-	306(+),	1314(-), 1955(-),	-	1554(+), 1914(+),	1839(-),	-	541(+),
BOXIIPCCHS	-	-	-	-	-	-	-	-	-	-	-	-	-	1942(+),	-	-	-	1201(-),	-	-	1040(+),	1544(-),	-	-	-	-	-	-	-	1571(-),	-	-	-	-	-	-	-	-	-	-	-	-	-	560(+),	-	1272(-),	-	-	-
BOXLCOREDCPA	-	-	1735(-),	-	-	-	-	-	-	-	-	-	-	-	-	-	-	-	-	-	-	-	-	-	-	-	-	-	-	-	-	-	-	-	-	-	-	-	-	-	-	-	-	-	-	-	-	-	-
BOXLCOREDCPAL	1623(+),	1275(+), 1288(-), 1591(+), 497(+),	-	1052(+), 1241(-), 870(+),	1034(+),	1943(-),	479(+), 1965(+),	-	-	311(-), 331(+), 1600(+), 1604(+),	569(+), 734(-), 971(+),	1051(+), 1072(+),	927(-), 1437(+), 1840(-),	1132(+), 1136(+),	1541(+),	362(-), 1072(+),	-	543(-), 922(-),	627(+),	550(+), 1489(-),	1673(+),	1713(+), 1840(+),	-	440(-), 1093(-), 1295(-), 1546(-),	795(+),	698(-), 1634(+), 1638(+), 1749(-), 1911(-),	81(+), 1473(+), 1482(+),	-	-	1949(-), 1953(-), 1957(-), 1961(-),	-	78(-), 1675(+), 1753(+),	311(-), 899(+),	744(-), 1119(-), 1436(+),	298(+),	242(-), 267(-), 1293(-),	-	-	1085(-),	-	-	-	1930(+),	1513(-), 1517(-),	1238(-),	-	-	1003(+),	-
BP5OSWX	1944(-),	557(-),	1778(+),	-	-	-	-	-	-	-	-	-	-	-	1638(+),	-	1088(+),	-	-	-	-	-	1697(+),	-	-	-	-	-	-	-	-	-	510(-),	-	-	-	-	-	734(-),	388(-),	-	-	-	-	-	-	-	-	-
BS1EGCCR	-	-	-	1848(+),	1817(+), 1831(-),	1780(+),	1936(+),	-	-	-	-	1775(-),	1587(-),	306(+),	-	-	-	-	-	733(-),	786(-),	1962(-),	-	1079(+),	1961(+),	-	1243(+),	-	582(-),	1489(-), 1657(+),	-	-	1966(+), 1982(+),	1268(-),	-	1636(-),	-	-	-	-	-	-	-	507(+), 812(-),	-	-	-	-	321(+),
CAATBOX1	63(-), 113(-), 137(+), 160(+), 231(+), 262(-), 543(-), 606(+), 619(+), 741(-), 790(+), 974(+), 1019(-), 1048(+), 1093(+), 1194(+), 1225(+), 1390(+), 1530(-), 1629(+), 1806(+), 1854(+), 1887(+), 1901(+),	1075(+), 1079(+), 1134(+), 1211(+), 1213(-), 1243(+), 1262(-), 11(+), 91(+), 106(+), 121(+), 166(-), 330(-), 348(-), 694(-),	58(+), 77(+), 83(-), 95(+),	75(+), 1059(-), 1320(-), 1333(-), 134(+), 1347(+), 1469(+), 1494(-), 1556(+), 1566(-), 162(-), 1756(+), 216(-), 236(-), 256(+), 305(-), 581(+), 813(+), 879(-), 969(-),	68(+), 114(+), 402(+), 502(-), 875(+), 888(+), 954(-), 1002(-), 1186(+), 1538(-), 1575(+), 1589(+), 1639(+), 1768(+), 1793(+),	83(+), 187(+), 247(+), 532(+), 593(+), 934(+), 938(+), 1186(-), 1223(+), 1461(+), 1610(-), 1618(-),	43(+), 91(+), 144(+), 345(+), 408(+), 471(+), 473(+), 588(+), 1202(+), 1688(+),	9(+), 49(+), 95(+), 158(+), 403(+), 410(+), 412(-), 660(+), 883(+), 987(-), 1089(+), 1126(+), 1161(+), 1184(-), 1216(-), 1342(-), 1474(-), 1495(+), 1497(-), 1639(+), 1808(-), 1962(-), 1974(-),	9(+), 49(+), 95(+), 158(+), 403(+), 410(+), 412(-), 660(+), 883(+), 987(-), 1089(+), 1126(+), 1161(+), 1184(-), 1216(-), 1342(-), 1474(-), 1495(+), 1497(-), 1639(+), 1808(-), 1962(-), 1974(-),	319(+), 475(-), 570(-), 590(-), 992(+), 1188(+), 1263(-), 1271(-), 1288(-), 1387(+), 1442(+),	357(+), 455(+), 468(-), 608(-), 1030(+), 1118(-), 1150(+), 1365(+), 1489(+), 1504(+), 1961(-), 1979(-),	495(+), 596(-), 1341(+), 1427(-), 1451(-), 1548(+), 1550(-), 1646(+), 1956(+),	30(+), 55(-), 161(+), 307(-), 479(-), 523(-), 577(+), 606(-), 638(-), 653(-), 685(+), 912(-), 924(-), 995(+), 1071(-), 1099(+), 1155(-), 1413(-),	20(-), 167(+), 169(-), 617(-), 677(+), 808(-), 871(+), 956(+), 1087(+), 1298(+), 1390(+), 1398(+), 1400(-),	725(-), 1242(+), 1247(-), 1345(+), 1379(-), 1400(-), 1439(+), 1562(-), 1808(+), 1851(-), 1913(-), 1946(+), 1954(+),	71(+), 73(-), 82(+), 88(+), 90(-), 261(+), 286(-), 451(-), 476(-), 534(-), 941(+), 1031(+), 1395(-), 1415(-), 1491(+), 1516(+), 1656(+), 1887(-),	38(+), 219(+), 224(-), 240(+), 297(-), 324(+), 326(-), 472(-), 606(-), 617(-), 669(+), 876(-), 1041(-), 1175(+), 1184(+), 1265(-), 1281(+), 1372(+), 1485(+), 1521(+), 1538(-), 1542(+), 1559(-), 1784(+),	131(-), 265(-), 327(-), 462(-), 481(-), 530(-), 575(+), 582(+), 787(+), 794(+), 911(+), 950(+), 1038(-), 1057(+), 1092(+), 1120(-), 1143(+), 1232(-),	61(+), 264(-), 303(-), 344(+), 453(+), 519(+), 552(-), 601(+), 609(-), 646(+), 695(+), 855(-), 877(+), 947(+), 993(-), 1125(-), 1141(+), 1190(+), 1224(-), 1268(-), 1348(-), 1402(-), 1410(+), 1899(-), 1909(-),	259(-), 599(+), 992(-), 1233(+), 1710(-), 1724(-), 1758(-), 1791(-), 1873(-), 1900(+), 1906(+),	421(+), 621(-), 714(-), 839(+), 942(+), 1050(+), 1056(+), 1157(+), 1169(-), 1205(+), 1207(-), 1350(+), 1712(+),	28(+), 172(+), 273(-), 414(-), 492(-), 743(-), 751(-), 871(-), 882(-), 923(+), 937(+), 951(-), 985(+), 990(+), 1149(-), 1175(-), 1191(-), 1517(+), 1529(+), 1622(+), 1677(+), 1706(-),	123(-), 510(+), 599(-), 732(+), 1105(-), 1118(-), 1214(+), 1312(+), 1333(+), 1337(+), 1355(-), 1489(+), 1561(+), 1706(+),	102(-), 539(+), 541(-), 738(-), 857(-), 861(-), 1477(-), 1481(-), 1592(-), 1685(-),	112(-), 208(+), 236(+), 335(-), 390(-), 474(-), 752(+), 766(+), 773(-), 813(-), 839(+), 1138(-), 1200(+), 1320(+), 1338(-), 1499(-), 1596(+), 1614(+), 1616(-), 1805(-), 1825(-), 1830(-), 1843(-),	7(+), 713(+), 768(-), 999(+), 1172(+), 1390(-), 1761(-),	27(-), 276(-), 337(+), 414(+), 433(-), 479(+), 489(-), 544(-), 556(+), 564(-), 712(+), 988(+),	11(+), 53(-), 156(-), 581(+), 641(+), 765(+), 801(-), 1161(+), 1246(-), 1259(+), 1384(+), 1630(+), 1898(-),	366(-), 891(-), 996(-), 1081(-), 1179(+), 1226(+), 1420(+),	4(+), 47(+), 67(+), 428(+), 513(-), 545(+), 623(-), 654(+), 740(+), 751(+), 770(-), 776(-), 837(+), 849(-), 1007(+), 1015(+), 1173(+), 1748(+), 1754(-), 1764(+),	184(-), 266(-), 376(+), 563(-), 583(-), 677(+), 681(+), 747(-), 780(-), 1128(+), 1166(-), 1230(+), 1315(+), 1418(+), 1517(+), 1533(+), 1958(-),	8(+), 64(+), 233(+), 259(-), 873(+), 1047(-), 1150(+), 1550(+), 1618(-), 1785(+), 1835(+),	60(-), 176(-), 257(+), 429(-), 466(+), 1115(-), 1162(-), 1203(+), 1208(+), 1223(+), 1239(+), 1309(+), 1404(+), 1449(+), 1555(-), 1579(-), 1638(+), 1645(+), 1955(+),	57(-), 332(-), 359(+), 549(+), 666(-), 933(+), 1062(-), 1096(-), 1154(-), 1309(+), 1432(-), 1461(-), 1487(+), 1491(+), 1638(+), 1829(-),	21(-), 62(-), 88(-), 99(-), 132(-), 158(-), 179(-), 407(-), 456(-), 567(+), 582(-), 587(+), 616(-), 669(-), 707(+), 719(-), 880(-), 940(-), 965(+), 1002(+), 1022(+), 1114(+), 1215(-), 1227(-), 1266(-), 1272(+), 1374(+), 1398(-), 1486(-), 1573(-), 1579(-),	112(-), 235(-), 305(-), 443(-), 452(-), 582(+), 594(+), 681(+), 757(-), 829(-), 895(-), 930(-), 960(+), 962(-), 1019(-), 1056(+), 1117(-), 1131(+), 1376(-), 1417(+), 1729(+),	829(+), 887(-), 964(-), 1073(+), 1613(+), 1679(+), 1697(-), 1766(+), 1899(+),	829(+), 887(-), 964(-), 1073(+), 1613(+), 1679(+), 1697(-), 1766(+), 1899(+),	35(+), 90(+), 96(+), 345(-), 429(-), 522(-), 544(-), 566(-), 874(-), 952(+), 1196(-), 1388(+), 1524(-), 1639(-), 1713(-), 1765(+), 1776(+), 1840(+), 1879(+),	53(+), 264(+), 327(+), 413(+), 741(+), 776(+), 792(-), 892(-), 948(+), 977(-), 1273(+), 1358(-), 1366(-), 1416(-), 1559(-), 1577(-), 1621(-), 1639(-), 1678(+), 1767(-),	158(+), 173(-), 388(-), 683(+), 778(-), 875(-), 1428(-), 1544(+), 1606(-), 1855(-), 1894(+),	237(-), 417(-), 421(-), 532(+), 587(-), 891(+), 1224(-), 1309(-),	113(-), 243(+), 674(-), 868(+), 872(+), 881(+), 904(+), 970(+), 1298(-), 1391(+), 1948(-),	257(-), 411(-), 492(+), 587(+), 589(-), 894(+), 898(+), 1059(-), 1150(+), 1420(-), 1449(-),	49(-), 154(-), 221(+), 374(-), 448(-), 537(-), 1011(-), 1027(-), 1038(-), 1086(-), 1344(+), 1381(-), 1396(-), 1482(+), 1616(+), 1645(+), 1746(-), 1899(-), 1975(+),	82(+), 84(-), 125(+), 165(+), 176(+), 204(+), 525(-), 648(-), 780(-), 998(-), 1005(-), 1036(-), 1104(-), 1144(-), 1170(-), 1531(+), 1579(-), 1631(+), 1655(+), 1684(-), 1697(-), 1703(-), 1778(+), 1880(-), 1950(-),	19(-), 88(-), 183(+), 240(+), 242(-), 372(+), 501(-), 538(-), 573(-), 586(-), 649(+), 761(-), 862(+), 931(+), 933(-), 955(-), 1136(+), 1179(-), 1213(-), 1263(-), 1286(+), 1366(-), 1389(+), 1435(-), 1859(+),	62(+), 262(+), 351(-), 390(-), 436(+), 475(+), 1044(+), 1217(-), 1225(+), 1291(+), 1362(-), 1423(+), 1472(-), 1626(-), 1698(-), 1707(-), 1742(-), 1752(-), 1934(+),	494(+), 575(-), 840(+), 1063(-), 1189(+), 1283(-), 1355(-), 1615(-), 1650(+), 1879(+),
CAATBOX2	-	-	-	-	-	-	-	-	-	-	-	-	-	-	-	-	-	-	-	-	-	-	-	-	-	-	-	-	-	-	-	-	-	-	-	-	-	-	-	-	-	-	-	-	-	-	-	1470(-),	-
CACGCAATGMGH3	-	-	-	-	-	-	-	45(+), 1216(-),	45(+), 1216(-),	-	-	-	-	-	-	-	-	-	-	-	-	-	-	-	-	-	-	-	-	-	-	-	-	-	-	-	-	-	-	-	-	-	-	-	1478(+),	-	-	-	-
CACGTGMOTIF	-	-	-	-	686(+), 686(-),	-	-	797(+), 797(-),	797(+), 797(-),	1396(+), 1396(-),	-	-	-	1941(+), 1941(-),	-	906(+), 906(-), 1549(+), 1549(-),	1969(+), 1969(-),	1203(+), 1203(-),	1172(+), 1172(-),	375(+), 375(-),	698(+), 698(-), 1039(+), 1039(-),	1811(+), 1811(-),	-	910(+), 910(-), 1253(+), 1253(-),	-	-	-	-	19(+), 19(-), 41(+), 41(-),	433(+), 433(-),	-	-	-	-	-	-	-	-	1217(+), 1217(-),	509(+), 509(-),	141(+), 141(-),	1451(+), 1451(-),	842(+), 842(-),	-	1467(+), 1467(-), 1734(+), 1734(-),	-	1161(+), 1161(-),	663(+), 663(-), 711(+), 711(-),	-
CACTFTPPCA1	4(+), 45(-), 84(-), 118(-), 190(-), 277(-), 301(-), 329(+), 367(+), 419(+), 502(+), 513(-), 801(+), 842(+), 854(+), 872(-), 1079(+), 1116(+), 1132(+), 1205(+), 1210(+), 1347(+), 1454(+), 1488(-), 1614(+), 1652(+), 1657(+), 1709(+), 1764(+),	1001(+), 1018(+), 1044(+), 1062(+), 1176(+), 1224(-), 1268(-), 1392(-), 1507(+), 1624(+), 1672(+), 1694(+), 82(+), 163(-), 216(-), 310(+), 362(-), 435(-), 466(+), 491(+), 529(+), 566(-), 623(+), 844(+), 881(+), 887(-), 902(+), 940(+), 971(-), 985(-),	19(+), 1028(+), 1163(-), 1188(-), 1191(-), 123(+), 1281(+), 1366(-), 139(+), 144(-), 1440(-), 1498(-), 153(-), 1535(+), 1626(-), 1660(-), 1971(+), 1983(+), 209(+), 324(+), 549(-), 554(-), 670(-), 833(-), 979(-),	41(+), 1287(+), 1409(+), 1499(+), 1525(+), 1529(+), 1548(+), 1562(-), 1572(-), 1594(+), 1631(+), 1668(+), 1702(-), 1735(+), 1770(-), 1778(-), 1945(+), 1975(-), 412(+), 506(-), 519(+), 535(-), 674(-), 698(+), 818(+), 829(+), 866(-), 902(+), 987(-),	11(+), 92(+), 123(-), 128(+), 139(+), 217(+), 220(+), 244(+), 360(-), 362(+), 386(-), 571(-), 584(-), 597(+), 620(+), 626(+), 632(+), 638(+), 756(+), 784(+), 929(-), 999(-), 1040(+), 1204(+), 1267(+), 1297(-), 1365(+), 1398(+), 1552(+), 1725(+), 1893(+),	78(+), 136(+), 147(-), 206(+), 236(-), 277(+), 450(+), 512(+), 561(+), 569(+), 650(-), 803(-), 857(+), 894(-), 949(-), 1233(-), 1235(+), 1417(+), 1552(-), 1955(-),	167(+), 202(+), 247(+), 253(+), 265(+), 461(+), 542(+), 609(+), 616(+), 674(+), 709(+), 809(+), 973(+), 1061(+), 1150(+), 1209(+), 1269(+), 1318(+), 1355(+), 1364(+), 1449(+), 1464(+), 1559(+), 1572(+), 1602(+), 1606(+), 1731(+), 1927(+),	15(+), 65(-), 131(+), 395(+), 447(+), 741(-), 743(+), 748(-), 831(+), 865(-), 1120(-), 1425(+), 1448(+), 1464(-), 1546(+), 1609(-), 1654(+), 1703(-), 1733(+), 1763(-), 1966(+),	15(+), 65(-), 131(+), 395(+), 447(+), 741(-), 743(+), 748(-), 831(+), 865(-), 1120(-), 1425(+), 1448(+), 1464(-), 1546(+), 1609(-), 1654(+), 1703(-), 1733(+), 1763(-), 1966(+),	45(+), 288(+), 307(+), 516(+), 634(+), 683(+), 713(+), 773(+), 792(+), 809(+), 839(+), 876(+), 912(+), 949(-), 1000(-), 1101(-), 1128(-), 1305(+), 1311(-), 1313(+), 1416(+), 1544(-), 1679(-),	11(-), 57(-), 258(+), 276(-), 284(+), 322(-), 371(-), 401(-), 503(-), 575(+), 617(-), 659(+), 850(-), 861(+), 1061(-), 1091(+), 1385(+), 1517(+), 1589(+), 1605(-), 1630(+), 1642(-), 1712(+), 1735(-), 1739(-), 1776(+), 1786(-), 1792(-), 1795(-), 1798(-), 1867(-),	315(+), 328(+), 463(-), 470(+), 622(+), 689(+), 717(-), 719(+), 774(+), 862(+), 888(+), 934(+), 944(-), 1123(+), 1288(+), 1394(+), 1539(-), 1608(+), 1626(-), 1628(+), 1633(+), 1676(+), 1743(+), 1787(+), 1791(+), 1912(-),	155(-), 157(+), 311(-), 341(-), 402(+), 439(-), 472(-), 587(+), 703(+), 775(+), 795(-), 803(+), 960(+), 1044(-), 1089(+), 1195(-), 1235(+), 1251(-), 1256(-), 1337(-), 1339(+), 1356(-), 1460(-), 1522(+), 1621(+), 1702(+), 1709(-), 1945(+), 1977(+),	91(+), 197(+), 208(-), 425(-), 539(+), 706(+), 778(-), 885(-), 1020(-), 1040(-), 1103(-), 1271(+), 1275(+), 1336(+), 1437(+), 1511(-), 1572(-), 1579(-), 1596(-), 1631(+), 1647(+), 1655(-), 1752(+), 1776(+), 1784(-), 1865(-), 1878(-), 1883(-), 1886(-), 1888(+), 1899(+), 1969(+), 1979(+),	15(-), 44(+), 99(-), 218(+), 575(+), 699(-), 705(-), 841(-), 985(+), 1012(+), 1072(+), 1090(-), 1128(+), 1136(-), 1152(-), 1276(-), 1303(+), 1314(+), 1448(+), 1451(+), 1458(+), 1471(-), 1549(+), 1605(+), 1612(+), 1697(-), 1725(-), 1727(+), 1774(+), 1835(-), 1857(+), 1997(-),	41(-), 52(+), 98(+), 227(+), 312(+), 387(+), 406(-), 544(-), 679(-), 838(-), 925(+), 945(-), 1018(+), 1090(-), 1169(-), 1219(-), 1244(-), 1247(-), 1349(+), 1505(+), 1557(+), 1670(-), 1711(+), 1716(+), 1764(-), 1794(+), 1801(+), 1807(-), 1816(-), 1883(-),	17(-), 42(-), 69(+), 83(+), 118(+), 214(+), 308(+), 331(+), 554(+), 565(+), 575(+), 652(-), 697(-), 699(+), 752(-), 774(-), 1020(+), 1032(+), 1070(-), 1104(-), 1156(+), 1189(-), 1198(-), 1325(-), 1460(+), 1548(-), 1554(+), 1607(-), 1654(-), 1662(-), 1689(-), 1906(+), 1909(+),	78(-), 139(-), 175(-), 270(+), 318(+), 359(+), 425(-), 501(+), 649(-), 774(+), 867(-), 902(-), 1002(-), 1440(+), 1555(-), 1563(-), 1566(-), 1578(-), 1620(-), 1703(-), 1706(-), 1733(+), 1775(-), 1790(-), 1841(-), 1843(+), 1856(+), 1867(+), 1883(-),	24(+), 100(-), 281(-), 332(+), 340(-), 424(+), 431(-), 482(-), 541(-), 592(+), 622(-), 720(+), 898(+), 1029(-), 1077(+), 1201(-), 1258(+), 1321(-), 1361(-), 1377(+), 1426(-), 1431(+), 1441(-), 1503(-), 1509(+), 1634(+), 1695(+),	296(+), 338(-), 528(+), 604(-), 778(+), 892(+), 901(+), 962(-), 972(+), 998(+), 1114(+), 1279(-), 1282(-), 1284(+), 1288(-), 1332(+), 1402(-), 1478(+), 1645(-), 1879(+), 1914(+), 1939(-), 1945(-), 1956(+),	524(-), 987(+), 994(+), 1003(+), 1007(+), 1106(-), 1180(+), 1365(-), 1467(+), 1480(+), 1607(-), 1679(+), 1915(+),	67(-), 96(-), 106(-), 115(-), 141(+), 283(+), 394(-), 446(-), 527(+), 531(-), 615(+), 629(+), 641(+), 721(-), 893(+), 1181(+), 1195(+), 1297(+), 1312(-), 1349(-), 1386(-), 1413(-), 1599(+), 1681(+), 1688(-), 1920(+),	146(+), 413(-), 783(+), 914(+), 951(+), 1064(-), 1172(+), 1440(+), 1448(+), 1493(-), 1623(+), 1797(-), 1822(-),	69(+), 99(-), 245(+), 289(-), 413(-), 421(-), 434(+), 448(+), 508(-), 546(-), 559(-), 648(-), 650(+), 755(-), 780(-), 849(-), 1281(-), 1409(+), 1672(-), 1712(+),	68(-), 74(+), 187(-), 268(+), 272(-), 293(-), 324(-), 460(+), 524(+), 564(+), 610(-), 1005(+), 1206(-), 1265(-), 1368(-), 1404(-), 1520(-), 1665(+), 1756(+), 1910(+), 1914(+),	44(+), 91(-), 171(+), 186(-), 362(-), 416(-), 444(+), 468(-), 683(+), 748(-), 853(-), 891(+), 936(+), 948(-), 985(-), 1077(-), 1109(+), 1200(-), 1282(-), 1312(-), 1459(-), 1534(+), 1709(+), 1715(+), 1969(-),	122(-), 344(+), 374(-), 420(+), 444(+), 483(+), 601(+), 655(+), 701(-), 717(-), 883(+), 957(+), 970(-), 1220(-), 1226(-), 1256(-), 1405(+), 1597(+), 1602(+),	69(-), 554(+), 561(+), 677(+), 702(-), 907(-), 939(-), 942(-), 964(+), 977(+), 1139(-), 1170(-), 1321(+), 1467(-), 1492(-), 1515(+), 1743(+), 1770(-), 1778(-), 1786(+), 1870(+), 1877(+), 1884(-), 1891(+), 1895(-), 1902(+), 1935(-), 1943(+), 1964(-), 1983(+),	214(+), 639(-), 815(+), 1022(-), 1109(+), 1627(-), 1789(-), 1796(+), 1810(+), 1932(-),	97(-), 253(-), 364(-), 369(-), 396(-), 719(-), 816(-), 821(-), 865(-), 869(+), 929(+), 1011(+), 1037(+), 1049(+), 1415(+), 1423(+), 1430(+), 1453(+), 1760(+),	12(+), 83(-), 192(-), 213(+), 321(-), 389(-), 402(-), 404(+), 408(+), 421(+), 425(+), 513(+), 569(-), 689(-), 728(-), 730(+), 858(-), 860(+), 877(+), 893(-), 965(+), 991(-), 1103(+), 1136(-), 1244(-), 1379(-), 1874(+), 1910(+), 1913(+), 1916(+), 1920(-), 1922(+),	90(-), 103(+), 145(-), 152(+), 166(+), 209(-), 225(+), 246(+), 970(+), 1078(+), 1104(+), 1189(+), 1207(-), 1230(-), 1281(-), 1294(+), 1320(-), 1334(+), 1360(-), 1373(+), 1399(-), 1415(+), 1440(-), 1458(-), 1474(+), 1510(-), 1525(+), 1543(+), 1569(-), 1596(-), 1648(-), 1712(+), 1803(-), 1811(+),	273(+), 276(+), 374(+), 420(+), 698(+), 771(+), 855(+), 1064(+), 1088(+), 1127(-), 1376(+), 1502(+), 1536(+), 1703(+), 1722(-), 1839(+), 1860(+), 1974(-),	75(+), 85(-), 277(+), 317(+), 445(-), 466(-), 509(+), 514(+), 557(+), 603(+), 717(-), 887(-), 907(-), 993(-), 1037(-), 1150(-), 1455(+), 1592(-), 1706(+), 1796(+), 1940(+), 1983(-), 1986(-), 1988(+),	57(+), 104(+), 115(-), 117(+), 383(+), 399(+), 416(-), 637(-), 775(-), 784(-), 831(+), 953(-), 976(-), 1052(+), 1087(-), 1389(+), 1418(+), 1604(+), 1608(-), 1821(-), 1845(+), 1920(+), 1942(+),	5(+), 24(+), 68(-), 89(+), 368(-), 459(+), 506(-), 639(+), 709(-), 722(+), 783(+), 858(+), 1086(-), 1113(-), 1140(-), 1167(-), 1229(-), 1300(-), 1430(+), 1456(+), 1549(+), 1574(-), 1673(+), 1825(+), 1959(-),	225(+), 294(+), 301(-), 329(-), 335(-), 398(-), 554(-), 779(-), 800(+), 824(-), 850(+), 863(+), 877(-), 907(-), 926(-), 929(-), 1031(+), 1078(-), 1209(-), 1345(+), 1349(-), 1429(+), 1478(+), 1533(+), 1578(+), 1685(+), 1688(+), 1724(+), 1809(-), 1837(+), 1872(+), 1888(-),	225(+), 294(+), 301(-), 329(-), 335(-), 398(-), 554(-), 779(-), 800(+), 824(-), 850(+), 863(+), 877(-), 907(-), 926(-), 929(-), 1031(+), 1078(-), 1209(-), 1345(+), 1349(-), 1429(+), 1478(+), 1533(+), 1578(+), 1685(+), 1688(+), 1724(+), 1809(-), 1837(+), 1872(+), 1888(-),	233(+), 402(-), 413(+), 422(-), 667(+), 700(-), 894(-), 896(+), 1003(+), 1121(-), 1137(+), 1162(+), 1261(+), 1288(+), 1335(-), 1337(+), 1378(-), 1399(+), 1410(-), 1448(-), 1510(+), 1583(-), 1588(-), 1617(+), 1628(-), 1649(+), 1730(+), 1807(-), 1817(-), 1823(-), 1902(+), 1942(+),	72(-), 88(+), 153(+), 230(-), 269(-), 473(-), 479(+), 534(+), 538(+), 678(+), 683(+), 771(+), 849(+), 1155(-), 1354(-), 1526(+), 1552(+), 1573(+), 1732(+), 1819(+), 1841(-), 1877(+), 1887(-), 1907(-), 1913(-), 1919(-), 1930(-),	3(+), 129(+), 346(-), 364(+), 431(+), 485(-), 517(+), 537(-), 629(+), 637(-), 650(-), 694(+), 701(-), 715(-), 724(+), 840(-), 879(+), 927(+), 939(-), 1035(+), 1045(-), 1075(+), 1150(-), 1210(-), 1219(+), 1444(-), 1448(+), 1478(-), 1485(-), 1547(+), 1557(+), 1561(-), 1577(-), 1615(+), 1667(-), 1677(-), 1680(-), 1686(-), 1697(-), 1745(+), 1790(+), 1798(+), 1838(+), 1841(+), 1846(-), 1849(-), 1890(+…	36(+), 311(-), 326(-), 479(+), 517(-), 565(-), 707(+), 710(+), 749(+), 752(+), 776(+), 790(+), 809(-), 901(-), 908(-), 917(-), 950(-), 975(-), 1055(-), 1183(+), 1295(+), 1402(+), 1413(-), 1475(-), 1512(+), 1560(-), 1564(+), 1903(+), 1931(+), 1938(-),	59(-), 69(-), 97(-), 149(-), 171(-), 182(+), 188(-), 375(+), 386(+), 522(+), 620(+), 649(-), 756(-), 942(+), 948(+), 953(-), 1086(-), 1094(-), 1153(-), 1315(+), 1437(+), 1497(-), 1545(+), 1571(+), 1865(-), 1899(+), 1904(+), 1914(-), 1920(-),	268(-), 277(+), 286(+), 569(-), 572(-), 689(+), 1032(-), 1040(+), 1267(+), 1670(+), 1729(-), 1777(-), 1790(-), 1794(-), 1815(-), 1918(+), 1973(+),	3(-), 59(-), 72(+), 109(+), 161(-), 168(+), 210(-), 240(-), 246(+), 306(+), 347(+), 362(-), 470(+), 506(-), 510(+), 529(-), 582(+), 653(-), 711(-), 756(+), 779(-), 876(-), 923(+), 931(+), 1067(+), 1093(+), 1103(+), 1142(+), 1163(-), 1173(+), 1194(-), 1219(+), 1294(+), 1388(-), 1421(-), 1450(-), 1491(+), 1525(+), 1593(-), 1612(-), 1653(-), 1687(-), 1722(+), 1762(-), 1858(-), 1916(-), 1992(-),	58(+), 69(+), 158(+), 421(-), 432(-), 898(+), 1025(-), 1054(+), 1176(+), 1286(-), 1308(+), 1358(-), 1366(-), 1515(+), 1671(+), 1713(-), 1758(-), 1827(+), 1842(+), 1854(-), 1911(-), 1994(-),	4(-), 16(-), 52(+), 109(-), 278(+), 296(-), 325(-), 427(+), 441(-), 516(+), 679(+), 707(+), 852(+), 858(-), 877(-), 960(-), 1009(-), 1031(-), 1085(+), 1218(-), 1247(-), 1399(-), 1428(-), 1455(-), 1566(-), 1617(+), 1627(+), 1669(-), 1694(-), 1697(-), 1720(-), 1773(-), 1786(+), 1791(+),	50(+), 71(+), 150(-), 413(-), 447(+), 487(-), 507(+), 511(+), 610(-), 736(-), 764(+), 849(+), 1036(+), 1307(-), 1313(+), 1409(-), 1489(+), 1519(+), 1531(-), 1594(-), 1610(+), 1669(+), 1875(-),	501(-), 672(+), 685(-), 698(-), 709(+), 730(+), 771(-), 782(-), 798(+), 819(-), 831(+), 891(+), 909(+), 1200(-), 1254(-), 1424(+), 1556(-), 1576(-), 1593(-), 1596(-), 1640(-), 1799(-),
CANBNNAPA	85(-), 398(-), 451(-), 779(+),	291(-), 680(+), 933(+),	1639(+),	37(+), 310(+),	806(+),	970(-),	734(+), 1028(+), 1116(+), 1573(+),	-	-	208(-), 303(+),	716(+),	612(-), 1717(+),	1775(-),	106(-), 1046(+),	1372(+),	94(+), 204(-), 383(+), 984(+), 1472(-),	-	-	420(+), 651(+), 892(+),	-	1123(-),	786(+),	-	-	-	-	789(+), 1860(-),	-	1501(+),	-	1073(-), 1442(+),	-	-	823(-), 1631(+),	-	-	-	-	299(+),	1201(-),	285(+), 957(-),	312(-),	960(-),	-	-	1317(-), 1460(+),	730(+), 846(+), 1986(-),	495(+),	427(+),
CAREOSREP1	1798(+), 1939(+),	1357(-),	1708(-),	-	1313(-), 1500(-), 1668(+), 1956(+),	837(-), 1077(-),	979(+), 1074(+),	557(+),	557(+),	401(-), 1362(+), 1863(+),	1558(-),	1214(+), 1682(+),	818(+),	-	-	-	766(-),	-	387(-),	-	1187(-),	651(+),	1412(-),	1189(-),	-	-	615(+),	-	145(+), 556(+),	1978(-),	25(+), 270(-),	-	-	240(-), 652(-), 696(+), 810(-), 1480(+),	1171(+), 1564(-),	-	1109(+),	1109(+),	1272(+),	101(-),	951(-), 981(-), 1019(-), 1277(+), 1922(+),	700(+),	-	-	791(+),	-	-	-	-
CARGATCONSENSUS	-	1280(+), 1280(-),	-	-	497(+), 497(-),	-	-	360(+), 360(-),	360(+), 360(-),	-	-	-	-	-	-	-	-	-	-	-	-	-	-	-	-	-	428(+), 428(-),	-	-	-	-	-	-	-	-	695(+), 695(-),	-	-	-	-	-	-	-	-	-	-	-	18(+), 18(-),	-
CARGCW8GAT	1351(+), 1351(-), 1369(+), 1369(-),	-	77(+), 77(-), 260(+), 260(-),	1615(+), 1615(-), 1652(+), 1652(-), 1782(+), 1782(-), 210(+), 210(-),	76(+), 76(-),	-	-	-	-	531(+), 531(-),	642(+), 642(-),	776(+), 776(-),	161(+), 161(-), 357(+), 357(-),	-	-	429(+), 429(-), 1031(+), 1031(-),	-	467(+), 467(-),	533(+), 533(-), 704(+), 704(-),	-	1056(+), 1056(-),	-	-	-	-	903(+), 903(-), 1274(+), 1274(-),	511(+), 511(-),	782(+), 782(-), 1191(+), 1191(-), 1221(+), 1221(-), 1306(+), 1306(-), 1762(+), 1762(-),	1586(+), 1586(-), 1639(+), 1639(-), 1757(+), 1757(-),	915(+), 915(-),	276(+), 276(-), 557(+), 557(-), 573(+), 573(-),	1550(+), 1550(-),	816(+), 816(-), 1049(+), 1049(-), 1251(+), 1251(-), 1741(+), 1741(-),	1823(+), 1823(-),	173(+), 173(-), 1293(+), 1293(-),	131(+), 131(-), 681(+), 681(-), 1856(+), 1856(-),	-	-	63(+), 63(-), 853(+), 853(-), 952(+), 952(-), 971(+), 971(-),	-	881(+), 881(-),	1545(+), 1545(-),	563(+), 563(-), 801(+), 801(-),	-	425(+), 425(-), 512(+), 512(-), 1818(+), 1818(-),	1569(+), 1569(-),	116(+), 116(-), 1859(+), 1859(-), 1949(+), 1949(-),	262(+), 262(-),	-
CARGNCAT	-	-	76(+), 76(-),	1614(+), 1614(-), 1651(+), 1651(-),	-	-	-	-	-	-	-	-	-	-	-	-	-	-	-	-	-	-	-	-	-	-	510(+), 510(-),	-	-	-	-	-	1250(+), 1250(-), 1740(+), 1740(-),	-	-	-	-	-	-	-	-	-	-	-	-	-	-	-	-
CATATGGMSAUR	-	-	-	-	-	1622(+), 1622(-),	569(+), 908(+), 1174(+), 1174(+),	-	-	-	-	758(+), 758(-),	833(+), 833(-),	-	-	1386(+), 1386(-),	1478(+), 1478(-),	-	-	-	-	914(+), 914(-),	-	-	396(+), 396(-),	596(+), 596(-), 1573(+), 1573(-),	-	1297(+), 1297(-), 1673(+), 1673(-),	-	784(+), 784(-), 1089(+), 1089(-),	-	-	-	-	-	-	-	-	847(+), 847(-), 919(+), 919(-),	-	-	999(+), 999(-), 1495(+), 1495(-),	-	1531(+), 1531(-),	607(+), 607(-), 627(+), 627(-),	-	-	1839(+), 1839(-),	-
CBFHV	1679(-), 1693(+),	1659(+), 1665(+), 203(-), 353(-),	1978(+),	-	466(+), 1130(-), 1804(+),	-	434(+), 1669(+), 1680(+),	479(-), 1320(-),	479(-), 1320(-),	1391(+), 1467(-), 1853(+),	1578(+),	221(+), 1194(+), 1380(-), 1454(+), 1454(-),	677(+), 1299(-), 1421(-), 1599(-),	1249(+), 1376(-), 1605(-),	2(+), 264(-), 560(+), 735(+), 1189(-), 1523(+), 1523(-), 1533(-),	1157(-), 1856(-),	1338(-), 1861(-), 1870(+), 1870(-),	402(-), 1904(+),	455(+), 1241(+), 1643(-), 1671(+), 1765(+), 1866(-),	359(-), 1301(+), 1301(-),	53(+), 176(+), 176(-), 314(-), 431(-), 440(-), 670(-),	180(-), 797(+), 867(-), 903(+),	54(-), 94(+), 308(+), 828(+),	1051(+), 1203(+), 1889(-), 1935(+),	17(+),	793(+), 967(+), 967(-),	1348(+), 1486(+), 1676(+), 1676(-), 1764(+),	1610(+),	202(-), 468(+), 680(-),	581(-), 619(-), 1814(-),	33(+), 1022(-),	1495(+), 1899(+),	-	361(+),	-	-	229(+), 519(-), 596(+), 630(-), 912(-), 1064(-), 1846(-),	229(+), 519(-), 596(+), 630(-), 912(-), 1064(-), 1846(-),	325(-),	319(-), 365(-), 1098(+), 1102(+), 1705(+), 1705(-), 1712(+),	249(-),	88(+), 97(-), 459(+),	1709(+), 1830(+),	164(-), 1301(-), 1913(+),	-	709(-),	1267(+), 1440(+), 1440(-),	290(+), 323(+), 323(-), 636(+), 786(+),	88(+), 98(+),
CCA1ATLHCB1	-	1424(-),	348(-), 916(+),	1743(-), 1754(+),	-	-	-	156(+), 1182(-),	156(+), 1182(-),	-	1620(+),	-	-	-	-	-	-	1055(+),	-	-	-	1095(-),	-	-	-	-	-	-	985(-),	-	-	-	-	-	-	-	-	-	831(-),	1180(-),	847(-),	-	-	-	134(-),	182(-), 1701(-),	150(-),	-	-
CCAATBOX1	113(-), 159(+), 741(-), 1224(+), 1389(+), 1530(-), 1628(+),	1213(-), 90(+),	76(+),	74(+), 305(-), 969(-),	401(+), 502(-), 1185(+), 1574(+), 1638(+),	246(+), 1222(+), 1610(-),	90(+),	8(+), 412(-), 882(+), 987(-), 1125(+), 1474(-), 1638(+),	8(+), 412(-), 882(+), 987(-), 1125(+), 1474(-), 1638(+),	1263(-),	1118(-),	1645(+), 1955(+),	576(+), 653(-), 912(-), 924(-),	-	725(-), 1241(+), 1247(-), 1562(-),	1415(-),	37(+), 218(+), 326(-), 876(-), 1783(+),	131(-), 481(-), 581(+),	60(+), 609(-), 993(-),	259(-), 1710(-), 1724(-), 1873(-), 1905(+),	420(+), 621(-), 714(-),	414(-), 1516(+),	599(-), 1488(+),	861(-), 1685(-),	1843(-),	6(+), 1390(-),	27(-), 276(-), 336(+), 433(-), 478(+), 489(-), 544(-), 555(+), 987(+),	1258(+), 1383(+),	1225(+),	3(+), 46(+), 66(+), 513(-), 623(-), 750(+), 770(-), 1172(+), 1747(+),	266(-), 375(+), 780(-), 1127(+), 1516(+),	1047(-), 1784(+),	60(-), 1115(-),	358(+), 548(+), 1308(+), 1461(-), 1486(+), 1637(+),	62(-), 88(-), 566(+), 719(-),	581(+), 680(+), 1376(-), 1728(+),	1072(+), 1678(+), 1697(-), 1765(+),	1072(+), 1678(+), 1697(-), 1765(+),	95(+), 1839(+), 1878(+),	977(-), 1272(+), 1366(-), 1416(-), 1577(-), 1639(-),	157(+), 173(-), 778(-),	-	242(+), 969(+), 1948(-),	257(-), 411(-), 586(+), 589(-), 1149(+),	374(-), 1086(-), 1899(-),	525(-), 780(-), 1144(-), 1950(-),	88(-), 1213(-),	261(+), 351(-), 390(-), 474(+), 1422(+), 1472(-),	493(+), 1188(+),
CDA1ATCAB2	-	-	-	-	-	-	-	-	-	-	-	-	-	-	-	-	1619(+),	1350(+),	-	-	-	-	-	-	-	-	-	-	-	-	-	-	-	-	-	-	-	-	-	-	-	-	-	-	-	-	-	-	-
CELLCYCLESC	-	-	-	-	-	-	-	-	-	-	-	-	-	-	-	-	-	-	-	-	-	-	-	-	-	-	-	-	-	-	-	-	-	-	-	-	-	-	-	-	-	-	-	-	-	679(-),	1107(-),	-	1524(+),
CEREGLUBOX2PSLEGA	-	-	-	-	791(-),	-	1433(+),	-	-	-	1483(-),	-	-	-	-	-	-	-	-	-	-	-	-	-	-	-	-	-	-	-	-	-	-	-	-	-	-	-	-	-	1338(+), 1618(+), 1645(-),	-	-	-	1040(+),	-	-	-	-
CEREGLUBOX3PSLEGA	-	1002(-),	-	-	-	-	-	-	-	-	-	-	-	-	-	-	-	-	-	-	-	-	-	-	-	-	-	-	-	-	-	-	-	-	-	-	-	-	-	-	-	-	-	-	-	-	-	-	-
CGACGOSAMY3	1678(-), 1918(-),	209(-),	-	-	468(+), 1806(+), 1898(+), 1903(+),	1289(-), 1318(-), 1516(-), 1661(+), 1687(+), 1991(-),	726(+), 1671(+), 1745(+), 1757(+), 1762(+), 1797(+),	112(-), 1415(-), 1834(+),	112(-), 1415(-), 1834(+),	973(+), 1466(-), 1476(-), 1509(+), 1691(-), 1849(+),	307(+), 802(-),	105(+), 223(+), 1157(-), 1333(+), 1737(+),	1598(-), 1734(+),	1375(-), 1604(-), 1622(+),	142(+), 145(+), 393(-), 562(+), 731(+), 737(+), 750(-), 898(+), 1188(-), 1522(-),	710(+), 1156(-), 1458(-), 1966(+),	858(+), 1842(-), 1860(-),	44(-), 114(-), 1334(+), 1431(+), 1906(+), 1928(-),	1865(-),	177(+), 1300(-), 1639(-), 1833(-),	73(+), 85(+), 175(-), 178(+), 430(-), 439(-), 1570(+), 1783(-), 1971(+),	905(+),	53(-), 111(-), 272(-), 310(+), 401(-), 515(-),	299(+), 1131(-), 1230(+), 1262(-), 1309(-), 1700(+), 1894(-), 1937(+),	19(+), 1466(+), 1508(+), 1893(-), 1996(-),	957(+), 1742(+), 1880(-),	1100(-), 1392(-), 1678(+), 1684(+), 1766(+), 1930(-),	1612(+),	165(-), 229(-), 251(-), 594(-), 679(-), 819(+), 874(+), 1954(-),	89(+), 92(-), 162(-), 195(-), 242(+), 1531(+), 1813(-),	1589(-),	1901(+),	749(+),	363(+), 476(-), 479(-), 685(-), 1031(+), 1379(+),	676(-), 1829(+),	1615(-),	598(+), 984(-), 1185(-), 1284(-), 1772(-), 1845(-), 1940(-),	598(+), 984(-), 1185(-), 1284(-), 1772(-), 1845(-), 1940(-),	1232(+), 1868(+),	870(+), 924(+), 1013(-), 1118(-), 1330(+), 1704(-), 1707(+), 1744(+), 1747(-), 1891(+),	1282(-), 1591(+),	96(-), 110(+), 211(-), 1589(+), 1596(+), 1632(-), 1667(-), 1807(+), 1810(+), 1813(-),	1555(+), 1711(+), 1844(-), 1889(-),	163(-), 241(-), 629(+), 632(+), 1300(-), 1411(+),	1672(+),	561(+), 564(+),	902(+), 1095(+), 1442(+),	530(-),	176(+), 791(-),
CGCGBOXAT	1700(+), 1700(-), 1716(+), 1716(-), 1951(+), 1951(-),	1766(+), 1766(-), 1807(+), 1807(-), 1812(+), 1812(-), 1817(+), 1817(-), 1891(+), 1891(-), 1955(+), 1955(-), 1957(+), 1957(-), 1979(+), 1979(-), 1981(+), 1981(-),	1827(+), 1827(-), 1908(+), 1908(-),	-	109(+), 109(-), 1545(+), 1545(-), 1857(+), 1857(-), 1859(+), 1859(-), 1861(+), 1861(-), 1863(+), 1863(-),	1565(+), 1565(-), 1677(+), 1677(-), 1689(+), 1689(-), 1721(+), 1721(-), 1760(+), 1760(-), 1860(+), 1860(-), 1862(+), 1862(-), 1881(+), 1881(-), 1988(+), 1988(-),	1719(+), 1719(+),	492(+), 492(-), 620(+), 620(-), 622(+), 622(-), 624(+), 624(-),	492(+), 492(-), 620(+), 620(-), 622(+), 622(-), 624(+), 624(-),	122(+), 122(-), 1300(+), 1300(-), 1653(+), 1653(-), 1655(+), 1655(-), 1926(+), 1926(-),	155(+), 155(-), 157(+), 157(-), 225(+), 225(-), 831(+), 831(-),	32(+), 32(-), 39(+), 39(-), 119(+), 119(-), 277(+), 277(-), 1154(+), 1154(-), 1694(+), 1694(-), 1726(+), 1726(-), 1831(+), 1831(-), 1962(+), 1962(-),	-	277(+), 277(-), 289(+), 289(-), 349(+), 349(-), 696(+), 696(-), 698(+), 698(-), 1242(+), 1242(-), 1993(+), 1993(-),	322(+), 322(-), 324(+), 324(-), 372(+), 372(-), 538(+), 538(-), 540(+), 540(-), 564(+), 564(-), 626(+), 626(-), 628(+), 628(-), 663(+), 663(-), 739(+), 739(-), 766(+), 766(-), 768(+), 768(-), 852(+), 852(-), 854(+), 854(-), 856(+), 856(-), 963(+), 963(-), 1403(+), 1403(-), 1930(+), 1930(-),	1468(+), 1468(-), 1570(+), 1570(-), 1625(+), 1625(-),	1454(+), 1454(-), 1773(+), 1773(-), 1835(+), 1835(-), 1865(+), 1865(-), 1952(+), 1952(-),	41(+), 41(-), 50(+), 50(-), 1238(+), 1238(-), 1378(+), 1378(-), 1387(+), 1387(-), 1412(+), 1412(-), 1422(+), 1422(-), 1491(+), 1491(-), 1958(+), 1958(-),	1826(+), 1826(-), 1828(+), 1828(-), 1888(+), 1888(-),	59(+), 59(-), 1084(+), 1084(-), 1548(+), 1548(-), 1550(+), 1550(-), 1556(+), 1556(-), 1558(+), 1558(-), 1603(+), 1603(-),	67(+), 67(-), 147(+), 147(-), 190(+), 190(-), 247(+), 247(-), 259(+), 259(-), 271(+), 271(-), 309(+), 309(-), 318(+), 318(-), 382(+), 382(-), 536(+), 536(-), 690(+), 690(-), 864(+), 864(-), 1837(+), 1837(-), 1895(+), 1895(-), 1935(+), 1935(-),	1928(+), 1928(-), 1981(+), 1981(-),	254(+), 254(-), 256(+), 256(-), 261(+), 261(-), 292(+), 292(-), 294(+), 294(-), 299(+), 299(-), 368(+), 368(-), 430(+), 430(-), 465(+), 465(-), 483(+), 483(-), 530(+), 530(-), 536(+), 536(-), 538(+), 538(-), 585(+), 585(-), 874(+), 874(-), 1475(+), 1475(-), 1674(+), 1674(-),	354(+), 354(-), 700(+), 700(-), 875(+), 875(-), 965(+), 965(-), 1116(+), 1116(-), 1144(+), 1144(-), 1343(+), 1343(-), 1354(+), 1354(-), 1771(+), 1771(-), 1773(+), 1773(-), 1775(+), 1775(-),	78(+), 78(-), 1216(+), 1216(-), 1536(+), 1536(-),	48(+), 48(-), 1358(+), 1358(-), 1540(+), 1540(-), 1804(+), 1804(-), 1819(+), 1819(-), 1900(+), 1900(-),	1(+), 1(-), 3(+), 3(-), 5(+), 5(-), 109(+), 109(-), 1180(+), 1180(-), 1355(+), 1355(-), 1422(+), 1422(-), 1424(+), 1424(-), 1458(+), 1458(-), 1496(+), 1496(-), 1507(+), 1507(-), 1509(+), 1509(-), 1786(+), 1786(-), 1826(+), 1826(-), 1852(+), 1852(-),	-	34(+), 34(-), 104(+), 104(-), 110(+), 110(-), 112(+), 112(-), 178(+), 178(-), 274(+), 274(-), 454(+), 454(-), 456(+), 456(-), 478(+), 478(-), 546(+), 546(-), 591(+), 591(-), 676(+), 676(-), 1741(+), 1741(-), 1866(+), 1866(-),	115(+), 115(-), 136(+), 136(-), 1351(+), 1351(-), 1361(+), 1361(-), 1363(+), 1363(-), 1403(+), 1403(-), 1548(+), 1548(-), 1566(+), 1566(-), 1612(+), 1612(-),	1622(+), 1622(-), 1795(+), 1795(-),	1913(+), 1913(-),	320(+), 320(-), 1897(+), 1897(-), 1933(+), 1933(-),	1223(+), 1223(-), 1225(+), 1225(-), 1244(+), 1244(-), 1574(+), 1574(-),	-	-	574(+), 574(-), 1932(+), 1932(-), 1934(+), 1934(-), 1971(+), 1971(-),	574(+), 574(-), 1932(+), 1932(-), 1934(+), 1934(-), 1971(+), 1971(-),	1234(+), 1234(-),	550(+), 550(-), 552(+), 552(-), 1164(+), 1164(-), 1166(+), 1166(-), 1332(+), 1332(-), 1721(+), 1721(-), 1723(+), 1723(-),	186(+), 186(-),	174(+), 174(-), 195(+), 195(-), 1591(+), 1591(-), 1604(+), 1604(-), 1680(+), 1680(-), 1819(+), 1819(-), 1841(+), 1841(-),	-	174(+), 174(-), 498(+), 498(-), 500(+), 500(-), 669(+), 669(-), 903(+), 903(-), 905(+), 905(-), 928(+), 928(-), 1035(+), 1035(-), 1630(+), 1630(-), 1851(+), 1851(-), 1996(+), 1996(-),	11(+), 11(-),	800(+), 800(-), 824(+), 824(-),	394(+), 394(-),	745(+), 745(-), 1111(+), 1111(-),	432(+), 432(-), 1022(+), 1022(-), 1051(+), 1051(-),
CIACADIANLELHC	173(+), 974(+),	989(+),	848(-),	1016(+), 1360(+),	1626(+),	791(-),	138(+),	1395(-),	1395(-),	928(-), 1188(+),	-	-	-	611(-),	1469(+),	514(-),	50(+), 1386(+),	582(+), 647(+), 1258(+),	33(-), 98(+), 448(+), 1521(+), 1532(+),	546(+), 1055(+), 1867(-),	-	737(-), 1043(+),	1112(-),	677(+),	329(-),	1189(+),	262(-),	795(-),	-	1944(-),	465(+), 686(-), 1422(+),	1927(-),	1223(+), 1410(+),	315(-), 1304(+),	1339(-),	1394(+),	-	-	1108(-),	112(-), 1295(+), 1582(-), 1761(-),	261(-),	1774(-),	957(-), 1358(+),	1285(+), 1397(+),	-	103(-), 662(-), 779(-), 1173(-),	829(-), 1360(-),	1620(-), 1813(-), 1921(+),	333(+),
CMSRE1IBSPOA	-	54(-),	51(+),	-	-	1308(-),	-	-	-	-	-	-	874(+),	-	-	-	-	-	-	-	-	-	-	-	-	-	-	-	217(+),	-	-	-	1698(-),	1553(-),	-	-	-	-	-	-	-	-	-	107(-),	-	-	28(-),	1031(-),	-
CPBCSPOR	-	1020(-), 1178(-),	1057(-),	1040(+),	146(+),	462(-), 945(+),	-	266(-), 1450(-),	266(-), 1450(-),	630(-),	958(-), 1632(-),	-	-	-	-	419(-), 805(+), 1560(+),	-	-	633(-),	1941(+),	1443(-), 1469(-),	-	1241(+),	1598(+),	535(+),	-	370(+), 459(-),	902(-),	1015(-), 1356(-),	-	-	-	1143(-),	-	633(+), 763(-),	1856(-),	-	-	41(+), 404(+), 435(-),	854(+),	354(-), 366(-),	712(-), 754(-), 1373(+),	801(-),	1491(+),	313(+), 1678(-),	311(-),	1795(-), 1812(+), 1842(+),	125(-),	1165(+),
CRTDREHVCBF2	-	-	-	-	-	-	-	-	-	-	-	1454(+), 1454(-),	-	-	1523(+), 1523(-),	-	1870(+), 1870(-),	-	-	1301(+), 1301(-),	176(+), 176(-),	-	-	-	-	967(+), 967(-),	1676(+), 1676(-),	-	-	-	-	-	-	-	-	-	-	-	-	1705(+), 1705(-),	-	-	-	-	-	-	1440(+), 1440(-),	323(+), 323(-),	-
CTRMCAMV35S	-	-	-	-	-	-	-	-	-	-	1757(-),	-	-	-	-	-	-	-	-	-	-	-	-	-	1677(+), 1679(+), 1681(+),	474(-), 476(-), 478(-), 480(-),	1958(-), 1960(-),	-	1889(+), 1891(+), 1893(+), 1895(+), 1897(+), 1899(+), 1901(+), 1903(+), 1905(+), 1907(+), 1909(+), 1911(+),	-	-	1864(+), 1866(+), 1868(+), 1870(+), 1872(+), 1874(+), 1876(+),	-	-	-	-	-	-	-	-	-	-	-	1556(+), 1558(+), 1560(+), 1562(+), 1564(+), 1566(+), 1568(+), 1570(+), 1572(+), 1574(+),	-	-	311(-), 313(-),	-	-
CURECORECR	68(+), 68(-), 873(+), 873(-), 1058(+), 1058(-), 1459(+), 1459(-),	1043(+), 1043(-), 1175(+), 1175(-), 972(+), 972(-),	16(+), 16(-), 1661(+), 1661(-),	79(+), 79(-), 1338(+), 1338(-), 1547(+), 1547(-), 1573(+), 1573(-), 1779(+), 1779(-), 1976(+), 1976(-), 979(+), 979(-),	127(+), 127(-), 361(+), 361(-), 992(+), 992(-), 1292(+), 1292(-),	276(+), 276(-), 481(+), 481(-), 856(+), 856(-), 1234(+), 1234(-),	278(+), 425(+), 1465(+), 1869(+), 1869(+),	512(+), 512(-), 618(+), 618(-), 742(+), 742(-), 1172(+), 1172(-), 1313(+), 1313(-), 1764(+), 1764(-), 1921(+), 1921(-),	512(+), 512(-), 618(+), 618(-), 742(+), 742(-), 1172(+), 1172(-), 1313(+), 1313(-), 1764(+), 1764(-), 1921(+), 1921(-),	601(+), 601(-), 888(+), 888(-), 1304(+), 1304(-), 1312(+), 1312(-),	283(+), 283(-), 1539(+), 1539(-), 1563(+), 1563(-), 1711(+), 1711(-), 1773(+), 1773(-),	718(+), 718(-), 1627(+), 1627(-), 1711(+), 1711(-), 1829(+), 1829(-),	156(+), 156(-), 382(+), 382(-), 401(+), 401(-), 641(+), 641(-), 880(+), 880(-), 1045(+), 1045(-), 1338(+), 1338(-),	164(+), 164(-), 1887(+), 1887(-), 1907(+), 1907(-),	427(+), 427(-), 439(+), 439(-), 589(+), 589(-), 700(+), 700(-), 1071(+), 1071(-), 1137(+), 1137(-), 1277(+), 1277(-), 1457(+), 1457(-), 1726(+), 1726(-), 1854(+), 1854(-),	226(+), 226(-), 311(+), 311(-), 1383(+), 1383(-), 1554(+), 1554(-), 1671(+), 1671(-), 1715(+), 1715(-), 1808(+), 1808(-), 1823(+), 1823(-), 1868(+), 1868(-),	330(+), 330(-), 335(+), 335(-), 653(+), 653(-), 698(+), 698(-), 711(+), 711(-), 1019(+), 1019(-), 1051(+), 1051(-), 1105(+), 1105(-), 1155(+), 1155(-), 1190(+), 1190(-), 1217(+), 1217(-), 1342(+), 1342(-), 1584(+), 1584(-), 1591(+), 1591(-), 1895(+), 1895(-),	54(+), 54(-), 79(+), 79(-), 135(+), 135(-), 841(+), 841(-), 1158(+), 1158(-), 1164(+), 1164(-), 1567(+), 1567(-), 1571(+), 1571(-), 1678(+), 1678(-), 1707(+), 1707(-), 1721(+), 1721(-), 1842(+), 1842(-),	623(+), 623(-), 1030(+), 1030(-), 1034(+), 1034(-), 1257(+), 1257(-), 1376(+), 1376(-),	206(+), 206(-), 971(+), 971(-), 1263(+), 1263(-), 1269(+), 1269(-), 1283(+), 1283(-), 1628(+), 1628(-),	322(+), 322(-), 744(+), 744(-), 1511(+), 1511(-),	97(+), 97(-), 820(+), 820(-), 1194(+), 1194(-),	290(+), 290(-), 558(+), 558(-), 583(+), 583(-), 766(+), 766(-), 1733(+), 1733(-),	68(+), 68(-), 105(+), 105(-), 145(+), 145(-), 433(+), 433(-), 495(+), 495(-), 635(+), 635(-), 649(+), 649(-),	69(+), 69(-), 233(+), 233(-), 243(+), 243(-), 1141(+), 1141(-), 1369(+), 1369(-),	-	774(+), 774(-), 882(+), 882(-),	384(+), 384(-), 560(+), 560(-), 963(+), 963(-), 1121(+), 1121(-),	63(+), 63(-), 116(+), 116(-), 283(+), 283(-), 999(+), 999(-),	1048(+), 1048(-), 1182(+), 1182(-), 1509(+), 1509(-),	403(+), 403(-), 420(+), 420(-), 729(+), 729(-), 810(+), 810(-), 859(+), 859(-), 1921(+), 1921(-),	1208(+), 1208(-), 1597(+), 1597(-),	228(+), 228(-), 609(+), 609(-), 770(+), 770(-), 1306(+), 1306(-), 1453(+), 1453(-),	403(+), 403(-), 508(+), 508(-), 1578(+), 1578(-), 1987(+), 1987(-),	116(+), 116(-), 371(+), 371(-), 785(+), 785(-), 1109(+), 1109(-), 1714(+), 1714(-),	4(+), 4(-), 391(+), 391(-), 677(+), 677(-), 760(+), 760(-), 1315(+), 1315(-), 1672(+), 1672(-), 1824(+), 1824(-),	780(+), 780(-), 799(+), 799(-), 840(+), 840(-), 849(+), 849(-), 862(+), 862(-), 949(+), 949(-), 1058(+), 1058(-), 1382(+), 1382(-), 1519(+), 1519(-), 1577(+), 1577(-),	780(+), 780(-), 799(+), 799(-), 840(+), 840(-), 849(+), 849(-), 862(+), 862(-), 949(+), 949(-), 1058(+), 1058(-), 1382(+), 1382(-), 1519(+), 1519(-), 1577(+), 1577(-),	467(+), 467(-), 895(+), 895(-), 1323(+), 1323(-), 1336(+), 1336(-), 1729(+), 1729(-),	384(+), 384(-), 677(+), 677(-), 682(+), 682(-), 1031(+), 1031(-), 1074(+), 1074(-), 1208(+), 1208(-), 1608(+), 1608(-), 1727(+), 1727(-), 1731(+), 1731(-), 1787(+), 1787(-), 1867(+), 1867(-),	430(+), 430(-), 638(+), 638(-), 702(+), 702(-), 841(+), 841(-), 878(+), 878(-), 1205(+), 1205(-), 1218(+), 1218(-), 1539(+), 1539(-), 1860(+), 1860(-), 1889(+), 1889(-),	748(+), 748(-), 1561(+), 1561(-), 1684(+), 1684(-), 1817(+), 1817(-),	181(+), 181(-), 941(+), 941(-), 947(+), 947(-), 1772(+), 1772(-),	123(+), 123(-), 354(+), 354(-), 396(+), 396(-), 558(+), 558(-), 969(+), 969(-), 1015(+), 1015(-), 1033(+), 1033(-), 1795(+), 1795(-), 1811(+), 1811(-), 1845(+), 1845(-), 1855(+), 1855(-), 1972(+), 1972(-),	509(+), 509(-), 540(+), 540(-), 681(+), 681(-), 780(+), 780(-), 1066(+), 1066(-), 1351(+), 1351(-), 1613(+), 1613(-), 1637(+), 1637(-), 1769(+), 1769(-),	573(+), 573(-), 897(+), 897(-), 967(+), 967(-),	203(+), 203(-), 297(+), 297(-), 646(+), 646(-), 706(+), 706(-),	32(+), 32(-), 93(+), 93(-), 151(+), 151(-), 670(+), 670(-), 1167(+), 1167(-), 1979(+), 1979(-),	282(+), 282(-), 502(+), 502(-), 1255(+), 1255(-), 1279(+), 1279(-),
DOFCOREZM	29(-), 59(-), 318(+), 445(+), 759(+), 807(-), 940(+), 989(+), 1023(+), 1134(-), 1168(+), 1207(-), 1253(-), 1308(+), 1361(+), 1402(-), 1445(-), 1503(+), 1894(-), 1923(+), 1984(-), 1996(-),	1003(-), 1039(-), 1064(-), 1124(-), 1386(-), 1417(-), 1445(-), 1706(-), 1724(+), 1730(+), 1735(+), 1740(+), 431(+), 459(+), 531(-), 725(+), 776(-), 909(+),	21(-),	11(+), 18(+), 24(+), 55(+), 1115(+), 1162(-), 1260(-), 1342(+), 1378(+), 1392(+), 1425(-), 1454(+), 1458(-), 1635(+), 1672(+), 1694(+), 1716(-), 1741(+), 1892(-), 1899(+), 190(+), 1947(-), 1970(+), 269(+), 386(+), 427(+), 433(+), 504(+), 831(-), 889(+), 893(+), 985(+),	37(+), 94(-), 134(+), 193(-), 293(-), 329(-), 411(+), 416(+), 424(+), 456(+), 479(+), 539(+), 695(-), 861(+), 925(+), 972(-), 1058(-), 1087(+), 1093(+), 1112(-), 1148(+), 1257(+), 1333(+), 1350(+), 1495(-), 1718(-), 1738(+),	145(+), 289(+), 320(+), 369(+), 671(-), 689(+), 697(-), 751(-), 807(+), 863(+), 899(+), 923(+), 1069(+), 1295(+), 1421(-), 1642(+),	36(+), 52(+), 157(+), 200(+), 240(+), 285(+), 291(+), 300(+), 339(+), 361(+), 385(+), 417(+), 495(+), 576(+), 580(+), 866(+), 892(+), 897(+), 998(+), 1059(+), 1331(+), 1381(+), 1494(+), 1518(+), 1524(+), 1557(+), 1584(+), 1653(+),	133(-), 197(-), 234(-), 287(+), 647(+), 932(+), 1306(+), 1520(-), 1701(+), 1708(-),	133(-), 197(-), 234(-), 287(+), 647(+), 932(+), 1306(+), 1520(-), 1701(+), 1708(-),	3(-), 11(+), 38(+), 52(-), 117(+), 201(+), 324(-), 339(+), 371(-), 396(-), 495(+), 575(-), 617(-), 764(-), 775(-), 822(-), 831(-), 932(-), 1009(+), 1034(+), 1075(+), 1079(+), 1320(+), 1557(-), 1814(-), 1827(-),	134(+), 213(-), 338(-), 345(-), 353(-), 451(-), 545(-), 634(-), 671(-), 705(+), 876(+), 892(+), 933(+), 947(+), 980(-), 1070(-), 1093(-), 1139(-), 1180(+), 1193(+), 1257(+), 1277(-), 1854(+), 1906(+),	527(-), 641(-), 652(-), 776(-), 786(-), 802(+), 809(+), 890(-), 985(-), 991(-), 999(-), 1005(-), 1037(-), 1043(-), 1236(-), 1267(+), 1284(-), 1348(-), 1618(-), 1906(+),	92(+), 142(+), 193(-), 339(+), 357(-), 437(+), 464(-), 564(-), 583(-), 634(-), 658(+), 705(-), 760(-), 793(+), 962(-), 1052(+), 1193(+), 1254(+), 1291(-), 1319(-), 1362(-), 1404(+),	243(-), 296(+), 413(+), 450(+), 477(-), 488(-), 525(+), 605(-), 624(-), 651(-), 693(+), 734(+), 776(+), 1026(+), 1331(-), 1418(-), 1426(-), 1782(+), 1810(+), 1837(-), 1841(-), 1852(+),	1074(-), 1134(+), 1229(+), 1271(+), 1352(-), 1361(-), 1574(-), 1656(-), 1674(-), 1695(+), 1776(-), 1833(+), 1838(+),	2(+), 63(-), 316(-), 429(-), 570(-), 649(+), 822(+), 836(+), 859(+), 935(-), 1217(+), 1270(+), 1323(+), 1596(-), 1637(+), 1647(+), 1652(+),	15(+), 25(+), 254(+), 265(+), 277(-), 462(+), 635(+), 650(+), 742(-), 758(+), 1029(-), 1207(-), 1319(+), 1368(+), 1382(-), 1402(-), 1472(+), 1508(+), 1529(+), 1647(+), 1660(+), 1680(+), 1921(-), 1932(-),	27(-), 303(-), 331(-), 364(-), 628(+), 696(+), 713(+), 740(+), 762(+), 814(-), 827(+), 894(+), 900(+), 932(+), 1087(+), 1369(+), 1460(+), 1515(-), 1599(+), 1889(+), 1921(+), 1946(+),	220(+), 318(+), 384(+), 426(-), 476(+), 506(-), 587(+), 620(+), 752(-), 847(+), 962(+), 1010(+), 1057(-), 1147(+), 1263(-), 1309(-), 1372(+), 1394(+), 1439(+), 1813(-), 1933(-), 1974(+),	510(-), 563(-), 1041(+), 1169(+), 1243(-), 1295(+), 1344(+), 1356(+), 1414(-), 1485(+), 1741(-), 1814(-), 1918(-), 1982(-),	476(-), 731(+), 828(+), 853(+), 962(+), 1084(-), 1174(-), 1218(-), 1258(+), 1272(+), 1355(-), 1388(+), 1450(-), 1482(-), 1533(-), 1562(-), 1637(+), 1697(+), 1721(+), 1744(-), 1844(-), 1865(+),	38(+), 80(+), 94(+), 177(+), 380(+), 403(+), 473(-), 1197(-), 1275(+), 1310(+), 1347(+), 1589(-), 1604(+), 1617(-), 1743(+),	1077(-), 1496(+), 1915(+),	236(+), 247(-), 595(-), 661(-), 667(+), 1565(+), 1570(+), 1576(+), 1644(+), 1959(+),	92(-), 320(-), 603(+), 667(+), 824(+), 829(+), 863(-), 884(-), 952(-), 989(+), 1028(-), 1054(-), 1278(-), 1423(+), 1433(+), 1438(+), 1480(+), 1485(+), 1495(+), 1625(+), 1744(-), 1837(+), 1869(+),	41(-), 114(-), 122(+), 152(-), 191(-), 220(-), 240(-), 263(-), 394(+), 466(+), 662(+), 803(+), 830(+), 838(+), 1137(+), 1262(-), 1525(+), 1531(-), 1547(+), 1589(-), 1668(-), 1702(+),	446(-), 511(-), 577(+), 583(+), 647(+), 699(+), 1013(-), 1186(-), 1589(-), 1653(+), 1664(-), 1735(+),	127(+), 131(-), 142(-), 243(+), 257(-), 290(-), 329(-), 411(+), 725(+), 915(-), 973(-), 1041(+), 1168(+), 1312(+), 1585(+), 1768(+), 1788(-), 1834(-), 1846(+), 1911(-),	56(-), 134(+), 234(+), 573(-), 599(-), 670(+), 781(-), 928(+), 1003(-), 1049(+), 1072(-), 1093(+), 1152(+), 1194(+), 1200(+), 1213(+), 1241(+), 1255(+), 1482(+), 1592(+), 1651(+), 1686(-), 1763(+), 1767(-), 1779(+), 1820(+), 1840(+),	311(+), 440(+), 587(+), 631(+), 641(-), 701(+), 799(-), 819(+), 860(-), 871(-), 1217(-), 1318(+), 1655(+), 1668(+),	65(+), 81(+), 225(+), 242(-), 259(+), 294(+), 301(+), 427(-), 443(-), 452(-), 627(+), 945(+), 1096(-), 1385(+), 1538(-), 1576(+), 1672(+), 1679(-), 1700(-),	19(-), 111(+), 177(-), 242(+), 938(-), 1252(+), 1352(-), 1381(+), 1391(-), 1423(+), 1482(+), 1491(-), 1502(-), 1560(-), 1573(+), 1660(-), 1699(-), 1801(+),	118(-), 133(-), 210(-), 278(-), 366(-), 539(+), 600(+), 635(+), 761(+), 793(+), 799(-), 874(+), 994(+), 1027(+), 1107(+), 1270(+), 1378(-), 1606(-), 1841(-),	77(-), 138(-), 319(-), 854(+), 872(+), 1087(-), 1331(+), 1367(-), 1531(+), 1562(-), 1583(-), 1681(-), 1731(-), 1803(-), 1823(-), 1872(+), 1884(-), 1935(+), 1942(-),	199(-), 283(-), 331(-), 414(+), 446(+), 534(-), 773(+), 805(-), 898(-), 1130(+), 1149(-), 1284(+), 1380(-), 1391(-), 1441(-), 1561(+),	131(-), 168(-), 239(+), 276(+), 293(-), 337(+), 361(+), 387(+), 655(-), 673(-), 700(+), 724(-), 807(+), 815(-), 833(-), 971(+), 1049(+), 1068(+), 1205(+), 1236(-), 1246(+), 1284(+), 1675(-), 1682(+), 1754(-), 1913(+), 1977(-), 1990(-),	257(-), 774(-), 804(+), 854(+), 867(+), 1048(+), 1332(-), 1472(-), 1488(+), 1580(-), 1595(-),	257(-), 774(-), 804(+), 854(+), 867(+), 1048(+), 1332(-), 1472(-), 1488(+), 1580(-), 1595(-),	194(+), 235(-), 420(+), 730(-), 802(-), 818(+), 829(+), 905(-), 1282(-), 1296(+), 1359(-), 1732(-), 1747(-), 1858(-), 1964(+),	14(+), 49(+), 315(-), 353(+), 664(+), 685(-), 717(-), 863(-), 877(+), 913(-), 1160(+), 1296(+), 1427(-), 1585(-), 1954(+), 1995(+),	5(-), 62(-), 344(+), 395(+), 483(+), 554(+), 576(-), 648(+), 674(-), 838(+), 905(+), 920(+), 1006(-), 1239(-), 1317(+), 1348(+), 1389(-), 1476(+), 1483(+), 1531(-), 1569(+), 1754(+), 1762(+), 1943(-), 1952(-),	160(-), 204(-), 263(-), 393(-), 398(-), 403(-), 438(-), 505(-), 671(+), 778(-), 906(+), 943(+), 969(+), 1445(-), 1471(-), 1551(+),	10(-), 42(+), 50(-), 67(+), 95(+), 138(-), 147(+), 198(+), 222(+), 271(+), 287(-), 327(+), 339(+), 477(-), 518(-), 524(-), 612(+), 616(-), 659(-), 773(-), 1027(+), 1348(+), 1409(-), 1505(+), 1740(+), 1954(+),	114(+), 609(+), 795(-), 958(+), 1127(+), 1232(+), 1309(-), 1381(+), 1886(-), 1975(-),	80(+), 84(-), 117(+), 176(+), 202(-), 260(+), 299(+), 425(-), 457(+), 474(-), 492(-), 554(+), 709(+), 842(-), 980(+), 1062(+), 1116(+), 1161(+), 1254(-), 1327(+), 1549(-), 1600(+), 1787(+), 1874(+), 1880(+), 1893(+),	46(+), 255(-), 338(+), 391(+), 600(+), 688(+), 706(+), 1045(-), 1165(+), 1178(-), 1209(-), 1222(-), 1227(-), 1356(+), 1372(+), 1382(-), 1420(+), 1444(+), 1569(-), 1622(+), 1811(+), 1820(+), 1871(-), 1895(-),	168(+), 199(-), 217(-), 294(+), 309(+), 321(+), 328(+), 434(-), 714(-), 774(-), 856(+), 875(+), 891(-), 986(+), 1124(+), 1327(+), 1332(+), 1342(-), 1573(-), 1590(+), 1687(-), 1749(+), 1788(-), 1802(-), 1826(+), 1849(+), 1993(-),	28(-), 133(+), 189(+), 203(+), 268(+), 544(+), 569(+), 731(-), 1155(-), 1208(-), 1261(+), 1286(+), 1295(+), 1323(+), 1342(-), 1491(-), 1495(-), 1612(-), 1640(+), 1661(+), 1671(-), 1682(+), 1692(-), 1800(+),	30(-), 110(+), 246(+), 499(+), 526(-), 585(-), 589(-), 755(-), 806(+), 811(-), 1073(-), 1077(-), 1223(+), 1369(-), 1389(+), 1561(+), 1688(+), 1874(-),
DPBFCOREDCDC3	841(+), 895(-), 897(-), 1597(+), 1613(+),	1085(-), 1248(+), 1873(+), 490(+), 885(-),	1401(+),	1885(-), 752(-),	686(-), 1295(-), 1475(-), 1559(-),	234(-), 545(+), 654(+),	614(+), 672(+), 1031(+),	394(+), 474(-), 1081(-), 1174(+), 1374(+), 1424(+), 1462(-), 1907(+),	394(+), 474(-), 1081(-), 1174(+), 1374(+), 1424(+), 1462(-), 1907(+),	205(-), 306(+), 712(+), 808(+), 1099(-), 1126(-), 1298(+), 1395(+),	176(+), 824(+), 919(-), 1570(-), 1781(+),	609(-), 730(-), 790(-), 820(-), 1573(-), 1720(+),	1538(+),	278(-), 1751(+),	84(+), 1527(+), 1856(+),	386(+), 404(-), 1461(-), 1469(-), 1549(-), 1614(+), 1762(-),	30(-),	120(-), 1749(-),	98(-), 279(-), 323(-), 331(+), 897(+), 1076(+), 1171(+),	84(-), 783(+), 1331(+),	697(+), 698(-), 1038(+), 1234(-),	336(-), 789(+), 1448(-), 1722(-), 1865(+), 1940(+), 1950(+), 1959(+),	1795(-),	1408(+), 1882(-),	-	421(-), 632(+), 1055(-), 1421(+), 1956(-),	-	700(-), 1487(+), 1490(-),	19(-), 41(-), 94(+),	1374(+),	319(-),	143(-), 151(+), 1293(+), 1318(-), 1333(+), 1358(-), 1372(+), 1397(-), 1414(+), 1438(-), 1456(-), 1524(+), 1542(+),	346(-), 576(+), 970(+), 1898(-),	95(-), 464(-), 561(+), 702(+),	1464(-), 1844(+),	467(-), 638(+), 1468(+),	1260(+), 1273(+), 1344(+), 1347(-),	1260(+), 1273(+), 1344(+), 1347(-),	940(+), 1376(-), 1648(+), 1941(+),	92(+), 204(-), 1196(-), 1462(-), 1603(-), 1650(-), 1806(-),	140(+), 141(-), 244(-), 713(-), 1559(-),	309(-), 948(-),	1763(-),	250(-), 1010(-), 1481(+), 1769(+), 1805(+), 1917(+),	57(-), 108(+), 159(-), 167(+), 228(-), 346(+), 416(-), 874(-), 1467(-), 1469(-), 1499(-),	497(-), 1314(-), 1463(+), 1852(-),	39(-), 1154(+),	1101(-), 1132(-),	430(+), 729(+), 780(-), 817(-), 1814(+),
DRE1COREZMRAB17	-	-	-	-	-	-	-	-	-	-	-	-	950(-),	-	339(-),	-	-	-	-	-	-	-	-	-	-	-	-	-	-	-	-	-	-	-	121(+),	-	-	-	-	1899(+),	1358(+),	-	-	720(+),	-	-	-	-	-
DRE2COREZMRAB1	-	-	978(+),	-	-	-	-	-	-	-	-	-	-	-	-	-	-	-	-	-	-	-	-	-	-	-	-	-	-	-	-	-	-	-	-	-	-	-	-	-	-	-	-	-	-	-	-	-	-
DRE2COREZMRAB17	1679(-), 1693(+),	1659(+), 1665(+), 203(-), 353(-),	-	-	466(+), 1130(-),	-	-	-	-	1467(-),	1578(+),	1380(-),	1299(-), 1599(-),	1249(+), 1376(-), 1605(-),	1189(-),	-	1338(-),	1904(+),	1671(+),	-	53(+), 670(-),	797(+),	94(+), 308(+), 828(+),	1051(+), 1203(+),	17(+),	-	1348(+), 1486(+), 1764(+),	-	468(+), 680(-),	-	-	-	-	-	-	-	-	-	-	1102(+), 1712(+),	-	97(-),	-	164(-), 1301(-), 1913(+),	-	709(-),	-	290(+), 786(+),	88(+),
DRECRTCOREAT	1679(-), 1693(+),	1659(+), 1665(+), 203(-), 353(-),	1978(+),	-	466(+), 1130(-), 1804(+),	-	434(+), 1669(+), 1680(+),	479(-),	479(-),	1391(+), 1467(-), 1853(+),	1578(+),	221(+), 1194(+), 1380(-),	1299(-), 1421(-), 1599(-),	1249(+), 1376(-), 1605(-),	264(-), 735(+), 1189(-), 1533(-),	1157(-), 1856(-),	1338(-), 1861(-),	1904(+),	1643(-), 1671(+), 1765(+), 1866(-),	-	53(+), 314(-), 440(-), 670(-),	797(+),	54(-), 94(+), 308(+), 828(+),	1051(+), 1203(+), 1889(-), 1935(+),	17(+),	-	1348(+), 1486(+), 1764(+),	-	202(-), 468(+), 680(-),	581(-), 1814(-),	33(+), 1022(-),	1495(+),	-	-	-	-	519(-), 596(+), 630(-), 1064(-),	519(-), 596(+), 630(-), 1064(-),	325(-),	319(-), 1098(+), 1102(+), 1712(+),	249(-),	88(+), 97(-),	-	164(-), 1301(-), 1913(+),	-	709(-),	-	290(+), 786(+),	88(+),
E2F1OSPCNA	-	-	-	-	-	-	-	-	-	-	-	-	-	-	-	-	-	-	-	-	-	-	-	-	-	-	-	-	-	-	-	-	-	-	-	-	-	-	-	-	1953(-),	-	-	-	-	-	-	-	-
E2FANTRNR	-	-	-	-	-	-	-	-	-	-	-	-	-	-	-	-	-	-	-	-	-	-	-	-	-	-	-	-	-	-	-	-	-	-	-	-	-	-	-	-	1953(+),	-	-	-	-	-	-	-	-
E2FAT	-	-	-	-	-	-	-	-	-	-	-	-	-	1687(+),	-	-	-	-	-	-	-	-	-	-	-	-	-	-	-	-	-	-	-	-	-	-	-	-	-	-	1953(+),	-	-	-	-	-	-	-	-
E2FBNTRNR	-	-	-	-	-	-	-	-	-	196(+),	-	-	-	291(+),	-	-	-	-	-	-	-	-	-	-	-	1542(+),	-	859(-),	-	-	-	-	-	-	-	1993(-),	-	-	-	-	-	-	-	-	-	-	-	-	-
E2FCONSENSUS	-	318(-),	1010(+), 1264(+), 1517(+), 1963(+),	1372(-), 1432(-),	1380(-),	-	-	1143(-), 1635(-),	1143(-), 1635(-),	196(-),	1037(+), 1961(+),	893(+), 1856(-), 1901(-),	1659(+),	291(-), 357(-), 1729(+),	-	-	-	1915(-),	1909(+),	-	621(+), 1745(+),	-	599(+), 807(+), 1775(+), 1843(-),	1239(+),	1616(+),	756(-), 1011(+), 1350(-), 1542(-),	-	859(+), 1372(-), 1626(-),	1815(-),	1798(+),	138(+), 1513(-), 1779(+),	264(-),	429(+), 433(-),	1892(-),	-	1993(+),	1966(+),	1966(+),	1196(+),	1334(-),	1523(-), 1953(+),	-	963(+), 1755(+),	169(+), 1120(-), 1318(+), 1484(-),	98(-), 125(+), 374(+), 1869(-),	-	76(+),	102(-), 1472(+), 1795(-),	-
EBOXBNNAPA	236(+), 236(-), 367(+), 367(-), 419(+), 419(-), 479(+), 479(-), 549(+), 549(-), 682(+), 682(-), 842(+), 842(-), 1153(+), 1153(-), 1598(+), 1598(-), 1614(+), 1614(-),	1085(+), 1085(-), 1211(+), 1211(-), 1249(+), 1249(-), 1451(+), 1451(-), 1638(+), 1638(-), 1754(+), 1754(-), 1909(+), 1909(-), 242(+), 242(-), 266(+), 266(-), 286(+), 286(-), 425(+), 425(-), 470(+), 470(-), 491(+), 491(-), 661(+), 661(-),	27(+), 27(-), 1402(+), 1402(-), 180(+), 180(-), 1812(+), 1812(-), 1884(+), 1884(-), 538(+), 538(-), 629(+), 629(-),	1867(+), 1867(-), 498(+), 498(-), 523(+), 523(-), 902(+), 902(-),	159(+), 159(-), 197(+), 197(-), 285(+), 285(-), 620(+), 620(-), 626(+), 626(-), 686(+), 686(-), 784(+), 784(-), 910(+), 910(-), 916(+), 916(-), 1208(+), 1208(-), 1295(+), 1295(-), 1432(+), 1432(-), 1693(+), 1693(-),	262(+), 262(-), 271(+), 271(-), 546(+), 546(-), 583(+), 583(-), 714(+), 714(-), 783(+), 783(-), 954(+), 954(-), 1622(+), 1622(-), 1814(+), 1814(-),	390(+), 471(+), 569(+), 614(+), 672(+), 908(+), 920(+), 927(+), 1130(+), 1174(+), 1632(+), 1632(+),	82(+), 82(-), 208(+), 208(-), 318(+), 318(-), 335(+), 335(-), 395(+), 395(-), 410(+), 410(-), 603(+), 603(-), 681(+), 681(-), 757(+), 757(-), 797(+), 797(-), 1081(+), 1081(-), 1227(+), 1227(-), 1278(+), 1278(-), 1382(+), 1382(-), 1425(+), 1425(-), 1462(+), 1462(-), 1495(+), 1495(-), 1791(+), 1791(-), 1908(+), 1908(-),	82(+), 82(-), 208(+), 208(-), 318(+), 318(-), 335(+), 335(-), 395(+), 395(-), 410(+), 410(-), 603(+), 603(-), 681(+), 681(-), 757(+), 757(-), 797(+), 797(-), 1081(+), 1081(-), 1227(+), 1227(-), 1278(+), 1278(-), 1382(+), 1382(-), 1425(+), 1425(-), 1462(+), 1462(-), 1495(+), 1495(-), 1791(+), 1791(-), 1908(+), 1908(-),	469(+), 469(-), 998(+), 998(-), 1153(+), 1153(-), 1396(+), 1396(-), 1736(+), 1736(-),	93(+), 93(-), 475(+), 475(-), 501(+), 501(-), 659(+), 659(-), 825(+), 825(-), 1144(+), 1144(-), 1437(+), 1437(-), 1878(+), 1878(-),	443(+), 443(-), 730(+), 730(-), 758(+), 758(-), 1523(+), 1523(-), 1548(+), 1548(-), 1559(+), 1559(-), 1573(+), 1573(-), 1581(+), 1581(-), 1653(+), 1653(-), 1706(+), 1706(-),	117(+), 117(-), 323(+), 323(-), 644(+), 644(-), 833(+), 833(-), 1216(+), 1216(-), 1387(+), 1387(-), 1458(+), 1458(-), 1787(+), 1787(-),	159(+), 159(-), 167(+), 167(-), 342(+), 342(-), 423(+), 423(-), 891(+), 891(-), 999(+), 999(-), 1111(+), 1111(-), 1398(+), 1398(-), 1495(+), 1495(-), 1737(+), 1737(-), 1743(+), 1743(-), 1863(+), 1863(-), 1870(+), 1870(-), 1941(+), 1941(-),	38(+), 38(-), 122(+), 122(-), 242(+), 242(-), 422(+), 422(-), 649(+), 649(-), 804(+), 804(-), 1433(+), 1433(-), 1500(+), 1500(-), 1631(+), 1631(-), 1823(+), 1823(-), 1871(+), 1871(-),	71(+), 71(-), 88(+), 88(-), 217(+), 217(-), 387(+), 387(-), 404(+), 404(-), 459(+), 459(-), 906(+), 906(-), 990(+), 990(-), 1205(+), 1205(-), 1386(+), 1386(-), 1549(+), 1549(-), 1615(+), 1615(-), 1674(+), 1674(-), 1684(+), 1684(-), 1700(+), 1700(-),	30(+), 30(-), 308(+), 308(-), 324(+), 324(-), 450(+), 450(-), 886(+), 886(-), 933(+), 933(-), 993(+), 993(-), 1169(+), 1169(-), 1220(+), 1220(-), 1226(+), 1226(-), 1288(+), 1288(-), 1294(+), 1294(-), 1330(+), 1330(-), 1478(+), 1478(-), 1969(+), 1969(-),	2(+), 2(-), 120(+), 120(-), 254(+), 254(-), 690(+), 690(-), 957(+), 957(-), 989(+), 989(-), 1048(+), 1048(-), 1203(+), 1203(-), 1583(+), 1583(-), 1739(+), 1739(-), 1767(+), 1767(-),	82(+), 82(-), 98(+), 98(-), 256(+), 256(-), 323(+), 323(-), 332(+), 332(-), 1172(+), 1172(-), 1532(+), 1532(-),	336(+), 336(-), 375(+), 375(-), 391(+), 391(-), 491(+), 491(-), 928(+), 928(-), 1045(+), 1045(-), 1444(+), 1444(-), 1703(+), 1703(-),	392(+), 392(-), 698(+), 698(-), 1039(+), 1039(-), 1180(+), 1180(-), 1205(+), 1205(-), 1286(+), 1286(-), 1414(+), 1414(-),	13(+), 13(-), 42(+), 42(-), 129(+), 129(-), 192(+), 192(-), 207(+), 207(-), 251(+), 251(-), 515(+), 515(-), 548(+), 548(-), 583(+), 583(-), 703(+), 703(-), 719(+), 719(-), 914(+), 914(-), 1043(+), 1043(-), 1448(+), 1448(-), 1483(+), 1483(-), 1533(+), 1533(-), 1681(+), 1681(-), 1811(+), 1811(-),	1(+), 1(-), 522(+), 522(-), 844(+), 844(-), 1594(+), 1594(-), 1926(+), 1926(-),	154(+), 154(-), 204(+), 204(-), 273(+), 273(-), 281(+), 281(-), 312(+), 312(-), 344(+), 344(-), 539(+), 539(-), 603(+), 603(-), 747(+), 747(-), 910(+), 910(-), 1161(+), 1161(-), 1253(+), 1253(-), 1409(+), 1409(-), 1529(+), 1529(-), 1903(+), 1903(-),	396(+), 396(-), 452(+), 452(-), 595(+), 595(-), 1307(+), 1307(-), 1527(+), 1527(-), 1614(+), 1614(-), 1798(+), 1798(-),	142(+), 142(-), 596(+), 596(-), 683(+), 683(-), 1198(+), 1198(-), 1422(+), 1422(-), 1503(+), 1503(-), 1573(+), 1573(-), 1787(+), 1787(-),	87(+), 87(-), 239(+), 239(-), 729(+), 729(-), 1571(+), 1571(-),	248(+), 248(-), 759(+), 759(-), 853(+), 853(-), 1297(+), 1297(-), 1420(+), 1420(-), 1490(+), 1490(-), 1593(+), 1593(-), 1673(+), 1673(-), 1902(+), 1902(-),	19(+), 19(-), 41(+), 41(-), 486(+), 486(-), 1126(+), 1126(-), 1625(+), 1625(-),	152(+), 152(-), 433(+), 433(-), 489(+), 489(-), 764(+), 764(-), 784(+), 784(-), 1089(+), 1089(-), 1108(+), 1108(-), 1118(+), 1118(-), 1899(+), 1899(-),	2(+), 2(-), 546(+), 546(-), 607(+), 607(-), 755(+), 755(-), 983(+), 983(-), 996(+), 996(-), 1032(+), 1032(-), 1485(+), 1485(-), 1603(+), 1603(-), 1649(+), 1649(-), 1752(+), 1752(-),	1104(+), 1104(-), 1212(+), 1212(-), 1994(+), 1994(-),	196(+), 196(-), 300(+), 300(-), 396(+), 396(-), 1616(+), 1616(-), 1670(+), 1670(-),	11(+), 11(-), 308(+), 308(-), 386(+), 386(-), 562(+), 562(-), 710(+), 710(-), 1212(+), 1212(-), 1313(+), 1313(-), 1711(+), 1711(-), 1808(+), 1808(-),	352(+), 352(-), 476(+), 476(-), 647(+), 647(-), 660(+), 660(-), 1435(+), 1435(-), 1464(+), 1464(-), 1511(+), 1511(-), 1742(+), 1742(-), 1771(+), 1771(-), 1798(+), 1798(-),	222(+), 222(-), 504(+), 504(-), 521(+), 521(-), 837(+), 837(-), 960(+), 960(-), 1084(+), 1084(-), 1138(+), 1138(-), 1253(+), 1253(-), 1310(+), 1310(-), 1394(+), 1394(-), 1400(+), 1400(-), 1881(+), 1881(-),	376(+), 376(-), 835(+), 835(-), 1138(+), 1138(-), 1320(+), 1320(-), 1654(+), 1654(-),	376(+), 376(-), 835(+), 835(-), 1138(+), 1138(-), 1320(+), 1320(-), 1654(+), 1654(-),	215(+), 215(-), 511(+), 511(-), 847(+), 847(-), 919(+), 919(-), 941(+), 941(-), 1008(+), 1008(-), 1217(+), 1217(-), 1376(+), 1376(-), 1502(+), 1502(-), 1649(+), 1649(-), 1667(+), 1667(-),	116(+), 116(-), 447(+), 447(-), 509(+), 509(-), 641(+), 641(-), 1603(+), 1603(-), 1650(+), 1650(-), 1779(+), 1779(-), 1806(+), 1806(-),	141(+), 141(-), 291(+), 291(-), 460(+), 460(-), 746(+), 746(-), 784(+), 784(-), 1208(+), 1208(-), 1367(+), 1367(-), 1501(+), 1501(-), 1627(+), 1627(-), 1651(+), 1651(-), 1717(+), 1717(-), 1773(+), 1773(-),	36(+), 36(-), 320(+), 320(-), 356(+), 356(-), 539(+), 539(-), 999(+), 999(-), 1364(+), 1364(-), 1451(+), 1451(-), 1495(+), 1495(-), 1539(+), 1539(-), 1637(+), 1637(-),	176(+), 176(-), 423(+), 423(-), 636(+), 636(-), 842(+), 842(-), 1092(+), 1092(-), 1315(+), 1315(-), 1471(+), 1471(-), 1531(+), 1531(-), 1621(+), 1621(-), 1763(+), 1763(-), 1939(+), 1939(-),	199(+), 199(-), 250(+), 250(-), 587(+), 587(-), 1468(+), 1468(-), 1531(+), 1531(-), 1604(+), 1604(-),	394(+), 394(-), 416(+), 416(-), 607(+), 607(-), 627(+), 627(-), 907(+), 907(-), 1467(+), 1467(-), 1496(+), 1496(-), 1606(+), 1606(-), 1651(+), 1651(-), 1734(+), 1734(-), 1904(+), 1904(-),	82(+), 82(-), 278(+), 278(-), 385(+), 385(-), 546(+), 546(-), 873(+), 873(-), 1308(+), 1308(-), 1314(+), 1314(-), 1344(+), 1344(-), 1430(+), 1430(-),	39(+), 39(-), 56(+), 56(-), 240(+), 240(-), 564(+), 564(-), 641(+), 641(-), 833(+), 833(-), 931(+), 931(-), 1161(+), 1161(-), 1631(+), 1631(-), 1703(+), 1703(-),	50(+), 50(-), 167(+), 167(-), 663(+), 663(-), 711(+), 711(-), 1519(+), 1519(-), 1543(+), 1543(-), 1592(+), 1592(-), 1823(+), 1823(-), 1839(+), 1839(-), 1906(+), 1906(-),	198(+), 198(-), 618(+), 618(-), 951(+), 951(-), 978(+), 978(-), 1106(+), 1106(-), 1156(+), 1156(-), 1503(+), 1503(-), 1815(+), 1815(-), 1824(+), 1824(-), 1847(+), 1847(-), 1904(+), 1904(-), 1978(+), 1978(-),
EECCRCAH1	386(-), 831(+), 1315(-),	1030(-), 1393(-), 1748(-), 110(-), 111(+), 180(-),	287(-), 419(-), 444(-),	1224(+), 1293(+), 638(+), 896(-),	191(+), 556(-), 820(+), 1383(-), 1525(+), 1792(-),	695(+), 806(-), 1077(+), 1268(+), 1727(-), 1807(+),	513(+),	451(-), 556(-), 977(-), 1044(-), 1160(-), 1387(+),	451(-), 556(-), 977(-), 1044(-), 1160(-), 1387(+),	1147(+),	1449(+),	599(-), 763(-), 1314(-), 1479(+),	484(-), 493(+), 1181(+),	471(-),	1210(+),	42(-), 438(+), 523(-), 1273(-),	153(-), 185(-), 239(-), 444(+), 1371(-), 1423(-),	650(-), 1003(-),	1202(-),	1294(-), 1507(-), 1859(+),	506(+), 1349(-),	432(-), 532(-), 838(-), 1117(-), 1704(+),	373(-), 455(-), 509(-), 804(+), 1412(+), 1767(+),	164(-), 901(+), 1189(+),	959(-), 1100(+),	227(-), 1009(+),	440(+), 811(-),	40(-), 242(-), 318(+), 625(+), 1327(-), 1338(-),	760(+), 823(+), 889(+), 1254(-), 1288(+), 1654(-),	639(+), 852(-), 1871(-),	24(-), 270(+), 1490(-),	928(+), 1431(+),	167(-), 364(+), 1238(-), 1283(+), 1676(-),	330(+), 695(-), 757(-), 1763(-), 1813(+),	1396(+), 1723(-),	105(+),	1108(-),	1108(-),	84(-), 209(+), 453(-), 542(+),	899(+), 1562(+), 1569(+), 1677(-),	72(-),	509(+), 1085(+),	1580(+), 1647(+),	333(-), 521(-), 685(+), 1730(-), 1930(+),	1169(+), 1199(+), 1394(+),	1257(+), 1917(-),	73(+), 228(-), 383(-), 1105(+), 1127(-), 1728(+),	1022(+), 1933(-),	1353(+),
ELRECOREPCRP1	-	494(+),	1761(+),	880(+),	1567(+),	-	1689(+),	1572(+),	1572(+),	-	-	1238(+),	622(+),	1504(-),	-	595(+),	-	1530(+),	95(-), 1654(-),	993(+),	889(+), 1030(-),	1101(+),	-	-	-	-	1188(+),	1724(-),	754(-),	-	1439(-),	-	514(+),	322(+), 772(+), 930(-), 1433(+),	1443(+), 1915(+), 1968(+),	-	-	-	-	349(-),	268(+), 781(-), 1513(+),	1500(-),	878(-), 901(-),	452(+),	1249(+),	1816(-),	1043(+), 1419(-),	-	-
ELRENTCHN50	-	-	-	-	-	-	-	-	-	-	-	-	-	-	-	-	-	-	-	-	-	-	-	-	-	-	-	-	-	-	-	-	-	-	-	-	-	-	-	-	-	-	-	-	-	1816(+),	-	-	-
EMBP1TAEM	-	-	-	-	-	-	-	-	-	-	-	-	-	1941(+),	-	-	-	1201(-),	-	-	1039(+),	-	-	-	-	-	-	-	-	-	-	-	-	-	-	-	-	-	-	-	-	-	-	-	-	-	-	-	-
EMHVCHORD	-	-	-	-	-	-	-	-	-	-	-	-	-	-	1830(+),	-	-	-	-	-	-	-	-	-	-	-	-	-	-	-	-	-	-	-	-	-	-	-	-	-	673(-),	-	-	-	-	-	-	-	-
ERELEE4	-	-	36(+), 940(+),	-	-	-	-	-	-	-	-	-	-	-	-	-	46(+), 1363(+),	-	677(+),	-	846(+),	-	-	-	-	-	-	-	-	-	1706(-),	1177(+),	-	-	16(-), 1393(-),	-	-	-	244(-),	-	1775(-),	-	-	-	43(-),	-	-	-	-
EVENINGAT	-	-	-	-	-	-	-	-	-	-	-	-	-	-	-	-	-	-	-	-	-	-	-	-	-	-	-	-	-	-	198(-),	-	-	-	-	-	-	-	-	-	-	-	-	-	-	-	-	-	-
GADOWNAT	-	-	-	-	687(+),	-	-	-	-	1394(-),	-	-	-	-	-	-	-	-	-	-	699(+),	-	-	-	-	-	-	-	-	-	-	-	-	-	-	-	-	-	-	-	139(-),	-	-	-	-	-	-	-	-
GAGA8HVBKN3	-	-	-	-	-	-	-	-	-	-	-	-	-	-	-	-	-	-	-	-	-	-	-	-	-	473(+),	-	-	1889(-), 1891(-), 1893(-), 1895(-), 1897(-), 1899(-), 1901(-), 1903(-),	-	-	1864(-), 1866(-), 1868(-), 1870(-),	-	-	-	-	-	-	-	-	-	-	-	1556(-), 1558(-), 1560(-), 1562(-), 1564(-), 1566(-),	-	-	-	-	-
GAGAGMGSA1	-	-	-	-	-	-	-	-	-	-	-	-	-	-	-	-	-	-	-	-	-	-	-	-	-	-	-	-	1889(-), 1891(-), 1893(-), 1895(-), 1897(-), 1899(-), 1901(-),	-	-	1864(-), 1866(-), 1868(-),	-	-	-	-	-	-	-	-	-	-	-	1556(-), 1558(-), 1560(-), 1562(-), 1564(-),	-	-	-	-	-
GARE1OSREP1	-	-	-	618(+),	751(-),	-	-	729(-), 1659(-),	729(-), 1659(-),	-	-	-	-	-	-	-	-	-	-	-	-	-	-	-	-	-	-	88(-),	-	-	-	-	-	-	-	-	-	-	-	-	-	-	623(+),	-	-	-	-	164(+),	-
GARE2OSREP1	-	-	-	1574(-),	-	-	1307(+), 1390(+),	-	-	-	1535(+),	-	-	-	-	-	-	-	-	-	-	-	-	-	-	-	-	-	59(+),	690(+),	-	-	-	-	-	-	-	-	-	212(-),	1748(+),	822(-),	-	-	-	-	-	-	-
GAREAT	-	-	1038(-), 1291(-),	1104(+), 1444(-),	351(+), 767(-),	-	1250(+),	180(-), 1401(-),	180(-), 1401(-),	-	1051(-), 1291(+),	547(-),	167(-), 765(-),	-	-	-	-	491(-), 871(+),	488(-),	-	-	55(+), 1230(+),	1225(+),	-	-	-	-	-	-	-	-	-	1187(+), 1216(+), 1407(+),	139(-),	-	715(+), 1891(+),	-	-	416(+),	239(+),	489(+),	296(-), 1121(-),	487(-), 1736(+),	1278(+),	1648(+),	-	-	310(-),	-
GATABOX	56(-), 94(-), 215(+), 223(+), 372(+), 405(+), 424(+), 458(+), 460(-), 500(+), 775(-), 967(-), 980(-), 1072(-), 1086(-), 1190(+), 1267(+), 1280(-), 1335(-), 1408(+), 1410(-), 1540(+),	1352(-), 142(-), 149(+), 157(+), 218(-), 238(+), 282(+), 364(-), 523(-), 540(-), 812(-),	1043(-), 1073(+), 1077(-), 1155(+), 1296(-), 1326(+), 1330(-), 1407(+), 1587(-), 1597(+), 272(-), 433(-), 452(+), 750(+), 752(-), 808(-), 861(+), 955(+), 999(-),	50(-), 1004(-), 1022(-), 1251(-), 1366(-), 1497(+), 1553(-), 228(-), 513(+), 572(-), 763(+),	44(-), 144(+), 365(-), 447(+), 880(-), 1090(+), 1369(+), 1393(+), 1395(-),	91(-), 153(-), 203(-), 211(+), 228(+), 259(-), 282(+), 754(-), 1434(-), 1458(-), 1523(+),	13(+), 113(+), 452(+), 459(+), 685(+), 876(+), 961(+), 1024(+), 1037(+), 1280(+), 1417(+), 1473(+), 1953(+),	91(+), 205(-), 734(-), 964(+), 1014(-), 1054(-), 1362(-), 1984(-),	91(+), 205(-), 734(-), 964(+), 1014(-), 1054(-), 1362(-), 1984(-),	346(+), 390(+), 407(+), 479(-), 514(+), 622(-), 688(+), 740(+), 742(-), 819(-), 1019(+), 1948(-),	59(-), 943(+), 1133(-), 1260(+), 1262(-), 1434(-), 1545(-), 1909(+),	272(-), 524(-), 533(-), 570(+), 583(-), 657(-), 692(-), 1059(-), 1465(+), 1507(-), 1532(+), 1874(-), 1915(+),	27(-), 73(-), 102(-), 293(+), 418(-), 528(-), 597(+), 789(-), 857(+), 902(-), 1032(+), 1161(-), 1431(-), 1632(-), 1935(-), 1965(+),	81(+), 89(+), 210(-), 231(+), 722(+), 747(-), 816(+), 1042(-), 1762(-), 1786(-),	942(-), 993(-), 1123(-), 1617(-),	879(+), 885(+), 1140(-), 1366(+), 1370(-), 1412(+), 1428(-), 1524(+),	88(-), 136(+), 232(+), 287(-), 344(-), 355(-), 729(+), 942(+), 1160(-), 1309(-), 1313(+),	90(-), 147(-), 172(+), 372(+), 438(-), 446(+), 603(-), 706(-), 770(-), 822(+), 1264(-), 1374(-), 1575(+), 1596(+), 1814(-),	87(+), 104(-), 347(-), 392(+), 616(-), 717(-), 799(-), 1005(+), 1365(+), 1446(-), 1466(-), 1538(-), 1551(-), 1797(-), 1922(-),	286(-), 290(-), 935(-), 1406(+), 1650(+), 1652(-), 1810(-), 1948(+),	9(+), 549(+), 607(-), 869(+), 1463(+), 1539(+), 1557(+), 1584(+), 1645(-),	183(+), 441(+), 461(+), 713(-), 973(+), 1054(-), 1283(-), 1646(-), 1755(-), 1879(+),	175(-), 398(-), 629(+), 645(-), 663(-), 710(-), 814(+), 1094(+), 1152(-), 1185(-), 1253(-), 1288(-), 1405(+), 1420(+), 1684(-), 1785(-),	177(+), 229(+), 334(+),	218(+), 304(+), 619(-), 710(+), 905(-), 1079(-),	250(+), 818(+), 834(+), 1154(+), 1168(+), 1365(+), 1456(+),	326(-), 381(+), 383(-), 407(+), 417(-), 612(-), 1278(+),	18(+), 483(-), 547(-), 603(+), 605(-), 795(+), 804(+), 846(+), 848(-), 1100(+), 1126(+), 1187(+), 1393(+), 1505(+), 1519(-),	809(+), 850(+), 1146(+), 1303(-), 1310(-), 1458(-), 1470(+), 1670(-),	127(+), 417(+), 724(-), 924(+), 926(-), 1142(+),	199(+), 398(+), 471(-), 539(+), 551(+), 686(+), 863(-), 1106(-), 1116(+), 1123(+), 1261(+), 1376(+),	26(-), 211(-), 900(+), 902(-), 916(+), 1067(-),	184(-), 480(-), 877(+), 1110(+), 1229(-), 1599(-),	122(+), 227(+), 315(+), 579(-), 1140(+),	110(+), 150(+), 324(-), 381(+), 386(-), 602(+), 711(-), 743(-), 1105(-), 1212(+), 1334(-), 1339(+), 1357(+), 1377(-), 1736(+),	290(-), 577(-), 747(-), 769(-), 781(+), 879(+), 985(+), 1061(-), 1123(+), 1440(+), 1816(-), 1875(-), 1987(-),	228(-), 448(+), 915(+), 1456(-), 1622(+), 1905(+),	228(-), 448(+), 915(+), 1456(-), 1622(+), 1905(+),	365(-), 477(-), 553(-), 756(+), 862(+), 936(+), 1036(+), 1397(+), 1630(-),	7(-), 179(-), 296(-), 408(-), 709(+), 1260(-), 1421(+), 1449(-), 1501(+), 1634(-), 1697(+),	19(-), 91(+), 373(-), 400(-), 534(+), 743(-), 963(+), 1013(-), 1699(-), 1805(+),	24(+), 252(-), 472(+), 725(-), 830(+), 850(-), 870(+), 880(+), 979(+), 1173(+), 1181(+), 1432(+), 1973(+),	84(-), 110(+), 173(-), 434(-), 925(-), 1428(-), 1606(+),	104(-), 531(+), 574(-), 1403(-), 1962(-),	522(+), 573(-), 747(-), 992(-), 1017(+), 1425(+), 1507(-), 1682(-), 1810(+), 1836(-), 1854(+), 1923(-),	357(+), 855(-), 870(-), 1478(+), 1519(+), 1652(-), 1723(+), 1925(-),	68(-), 96(-), 160(+), 162(-), 186(-), 418(+), 448(-), 692(-), 726(-), 744(-), 750(-), 829(+), 980(-), 989(+), 1055(+), 1057(-), 1079(+), 1323(-), 1476(+), 1549(-),	225(+), 586(+), 1193(-), 1269(+), 1534(+), 1589(-), 1776(-),	50(+), 58(-), 152(-), 225(+), 1163(+), 1289(+), 1294(+), 1308(+), 1313(+), 1446(-), 1805(+), 1975(-),
GBOXLERBCS	-	-	-	-	-	-	-	-	-	-	-	-	-	-	-	-	-	-	-	-	1038(+),	-	-	-	-	-	-	-	-	-	-	-	-	-	-	-	-	-	-	-	-	-	-	-	-	-	-	-	-
GCBP2ZMGAPC4	-	-	-	-	-	-	-	-	-	-	-	-	-	1265(-),	-	-	-	-	-	-	-	-	-	-	-	-	-	-	-	678(+),	-	-	-	-	-	-	-	-	-	-	-	-	-	-	-	-	-	-	-
GCCCORE	-	-	-	-	1776(-), 1917(-),	1298(+), 1301(+), 1304(+), 1345(+), 1467(-), 1877(-),	799(+), 802(+),	-	-	95(-), 136(-), 158(-), 161(-), 189(-), 192(-), 195(-), 215(-),	48(-),	10(+), 49(-), 1966(-),	1738(+),	457(+),	107(+), 171(-),	1059(+), 1661(-), 1985(-), 1988(-),	1804(-), 1828(+), 1831(+), 1849(+),	1450(-),	1681(-), 1912(+),	662(-), 753(-), 765(+), 1172(-), 1526(+),	170(-), 203(-), 212(-), 449(-), 452(-), 455(-), 647(+), 1790(+),	121(-), 1989(-),	340(-), 879(+), 882(+), 905(+), 1006(+), 1033(+), 1036(+), 1482(+),	1027(-), 1338(+), 1347(-), 1509(+), 1813(+), 1964(-),	6(+), 1989(+),	1904(-), 1994(-),	1342(+), 1410(-), 1659(-),	-	205(-), 208(-),	72(+), 132(-), 1604(-), 1607(-), 1817(-),	1593(+),	-	-	-	1866(+), 1869(+), 1883(+), 1894(-),	1503(-),	403(-), 655(-), 674(-), 1116(-), 1143(+),	403(-), 655(-), 674(-), 1116(-), 1143(+),	1928(+),	563(-), 1094(-),	1491(-),	137(+),	-	227(-), 942(-),	6(-), 15(-), 1717(+),	729(+), 732(+), 905(+),	-	630(+), 771(+), 800(+), 891(+), 1077(-), 1080(-),	901(+), 936(+), 1939(-),
GCN4OSGLUB1	-	-	-	-	-	-	-	1273(+),	1273(+),	-	-	-	-	-	1309(+),	-	-	-	-	-	-	1565(+),	-	-	-	-	-	58(+),	-	-	-	-	-	-	524(+),	379(+),	-	-	-	-	-	-	-	-	-	-	-	-	-
GGTCCCATGMSAUR	-	-	-	-	-	-	-	-	-	-	-	-	-	-	-	657(-),	-	-	-	-	-	-	-	-	-	-	-	-	-	-	-	-	-	-	-	-	-	-	-	55(-),	-	-	-	-	-	-	-	-	-
GLMHVCHORD	-	-	-	-	-	-	-	1272(+),	1272(+),	-	-	-	-	-	-	-	-	-	-	-	-	1564(+), 1564(-),	-	-	-	-	-	-	-	-	-	-	-	-	-	-	-	-	-	-	-	-	-	-	-	-	-	-	-
GRAZMRAB28	-	-	-	-	-	-	-	-	-	-	-	-	-	-	-	-	-	-	-	-	-	-	-	-	-	-	-	-	-	-	-	-	-	-	-	-	-	-	-	-	-	-	-	-	-	-	-	797(+),	-
GT1CONSENSUS	92(-), 142(-), 385(+), 832(-), 965(-), 1014(+), 1220(-), 1314(+), 1315(+), 1333(-),	50(-), 77(-), 1029(+), 1292(+), 1380(-), 1381(-), 1418(-), 1427(-), 1446(-), 149(+), 1707(-), 1727(+), 521(-), 735(+), 788(-), 789(-), 928(-), 955(-),	22(-), 102(-), 103(-), 1065(-), 1155(+), 1217(+), 1318(-), 1407(+), 1469(+), 1574(-), 164(+), 165(+), 1849(-), 1850(-), 1875(-), 1931(-), 1942(-), 1943(-), 1961(-), 1962(-), 228(+), 229(+), 337(+), 443(+), 444(+), 465(+), 573(-), 574(-), 594(-), 785(-), 806(-), 989(-), 990(-),	14(+), 21(+), 48(-), 93(-), 1295(-), 1375(+), 1388(+), 1520(+), 153(-), 173(+), 1802(+), 1833(-), 1861(+), 1902(+), 265(+), 272(+), 481(-), 639(-), 972(+), 973(+),	42(-), 173(+), 421(+), 451(+), 518(-), 821(-), 822(-), 851(-), 1059(-), 1060(-), 1090(+), 1114(-), 1145(+), 1181(-), 1253(+), 1337(+), 1741(+), 1742(+),	228(+), 534(-), 607(-), 752(-), 1009(-), 1508(-), 1639(+),	11(+), 49(+), 154(+), 162(+), 294(+), 395(+), 396(+), 583(+), 1337(+), 1456(+), 1587(+),	77(-), 97(-), 290(+), 944(+), 1012(-), 1044(+), 1300(-), 1328(+), 1348(+), 1369(+), 1457(-), 1895(-),	77(-), 97(-), 290(+), 944(+), 1012(-), 1044(+), 1300(-), 1328(+), 1348(+), 1369(+), 1457(-), 1895(-),	8(+), 27(-), 33(+), 54(-), 352(-), 558(+), 666(+), 688(+), 754(-), 817(-), 1019(+), 1042(+), 1087(+), 1148(-), 1174(-), 1401(+), 1503(+),	32(-), 137(+), 888(+), 889(+), 943(+), 984(-), 1035(-), 1036(-), 1100(-), 1254(+), 1272(-), 1343(+), 1399(+), 1412(+),	230(+), 570(+), 599(+), 891(-), 892(-), 915(+), 926(+), 951(+), 993(-), 994(-), 1000(-), 1064(-), 1065(-), 1314(+), 1343(-), 1439(+), 1480(-), 1872(-),	71(-), 352(-), 376(+), 494(-), 572(-), 597(+), 740(-), 784(+), 997(-), 998(-), 1183(-), 1225(-), 1653(+), 1657(-), 1658(-),	81(+), 478(-), 547(+), 1370(-), 1406(-), 1407(-), 1821(+), 1829(-),	929(+), 940(-), 979(+), 1156(-), 1675(-),	317(-), 318(-), 354(-), 523(+), 571(-), 572(-), 852(+), 1260(+), 1273(+), 1286(+), 1524(+),	353(-), 1640(+), 1922(-),	436(-), 601(-), 675(-), 768(-), 789(-), 1081(-), 1523(-), 1596(+),	120(-), 162(+), 392(+), 556(-), 956(-), 1095(+), 1164(+), 1165(+), 1271(+), 1311(-), 1487(-), 1934(-),	125(-), 126(-), 460(+), 1036(+), 1037(+), 1074(+), 1235(-), 1325(-), 1347(+), 1951(-), 1966(+), 1993(-),	477(-), 478(-), 507(-), 508(-), 1146(-), 1147(-), 1356(-), 1563(-), 1584(+), 1860(+),	50(+), 1024(-), 1109(+), 1240(-), 1241(-), 1260(+), 1584(-), 1636(-), 1644(-), 1806(-), 1879(+),	700(-), 701(-), 805(-), 806(-), 1251(-), 1286(-), 1315(-), 1682(-), 1692(-), 1809(+), 1810(+), 1954(-),	75(-), 177(+), 193(-), 229(+), 1083(+), 1557(+), 1573(+), 1625(+), 1834(-),	119(+), 120(+), 218(+), 226(-), 674(+), 710(+), 776(+), 832(+), 889(+), 999(-), 1049(-), 1059(-), 1077(-), 1353(+), 1393(+), 1488(+),	115(-), 227(+), 250(+), 788(+), 800(+), 818(+), 834(+), 1154(+), 1222(+), 1235(+),	569(+), 580(+), 605(-), 642(+), 643(+), 751(-), 811(+), 831(-), 1278(+), 1519(+), 1520(+),	94(-), 319(-), 367(-), 481(-), 545(-), 665(-), 1110(+), 1350(+), 1351(+), 1505(+),	809(+), 1191(+), 1197(+), 1204(+), 1301(-), 1470(+), 1523(+), 1560(+), 1648(+), 1654(+), 1768(-),	261(+), 304(-), 382(-), 502(+), 548(-), 794(-), 955(+), 956(+), 999(+), 1145(-), 1146(-), 1197(-), 1870(+),	136(-), 137(-), 202(-), 203(-), 453(-), 495(+), 624(+), 1573(+), 1579(+), 1787(-), 1788(-),	20(-), 118(+), 267(+), 268(+), 878(-), 879(-), 916(+), 929(-), 1136(-), 1234(+), 1257(+), 1258(+), 1378(+), 1517(+), 1746(-), 1837(-),	498(+), 567(-), 632(+), 728(-), 789(+), 1024(+), 1227(-), 1246(-), 1265(+), 1607(-), 1622(+),	551(-), 577(-), 842(+), 868(+), 869(+), 1123(+), 1670(-),	200(-), 558(-), 709(-), 741(-), 1365(+), 1501(+), 1750(+),	533(-), 534(-), 745(-), 803(+), 887(-), 922(-), 923(-), 1027(-), 1034(-), 1071(+), 1092(+), 1985(-),	897(-), 898(-), 1087(-), 1333(-), 1401(+), 1491(+), 1622(+), 1917(+),	897(-), 898(-), 1087(-), 1333(-), 1401(+), 1491(+), 1622(+), 1917(+),	129(+), 157(-), 210(-), 279(-), 452(+), 499(-), 551(-), 598(-), 1016(-), 1859(-),	168(-), 874(+), 1183(-), 1258(-), 1437(+), 1447(-), 1632(-),	13(-), 63(-), 72(+), 741(-), 762(-), 795(-), 796(-), 826(-), 850(-), 1007(-), 1473(+), 1705(+), 1805(+),	385(-), 472(+), 848(-), 886(-), 1786(-),	11(-), 82(-), 139(-), 641(+), 661(-), 860(-), 892(-), 1508(+), 1951(+), 1959(+),	1123(+), 1124(+), 1229(+), 1295(-), 1384(+), 1710(-), 1952(-), 1976(-),	269(-), 279(-), 732(-), 912(+), 913(+), 990(-), 1150(-), 1425(+), 1597(+),	97(-), 185(-), 256(-), 333(+), 673(+), 678(-), 1040(-), 1123(-), 1124(-), 1210(-), 1258(-), 1478(+), 1660(-), 1661(-), 1766(+), 1917(+),	94(-), 125(+), 978(-), 1106(-), 1202(-), 1203(-), 1295(+), 1495(+), 1519(-), 1520(-), 1763(-), 1852(+), 1853(+),	105(+), 136(+), 184(+), 225(+), 249(+), 317(+), 619(+), 1658(+), 1774(-), 1857(+),	664(-), 756(-), 803(+), 848(+), 1151(-), 1527(+), 1680(+), 1704(+), 1749(-),
GT1CORE	284(+), 308(+), 935(+),	651(+),	-	1536(+),	1463(-),	-	-	-	-	-	84(+), 86(-), 864(-),	-	-	439(-), 1341(-),	-	484(-),	-	-	-	-	-	1218(-), 1837(-),	1711(+),	-	-	928(-),	1513(+), 1592(-),	1452(+),	-	1238(+),	480(-), 1149(+), 1390(-),	-	1213(+),	133(-),	-	271(+), 1662(-),	1820(+),	1820(+),	-	357(+),	1595(+),	894(-),	536(+), 1477(+),	1353(+), 1476(+),	948(+),	1608(-),	-	-	-
GT1GMSCAM4	-	1418(-), 1427(-), 1446(-), 1707(-), 788(-),	22(-), 165(+), 1849(-), 1942(-), 1961(-), 337(+), 465(+), 785(-), 989(-),	14(+), 21(+), 173(+), 1902(+), 265(+),	451(+), 1059(-), 1145(+), 1253(+), 1742(+),	1009(-),	49(+), 154(+), 294(+), 396(+), 583(+),	1300(-), 1328(+), 1348(+), 1369(+), 1457(-), 1895(-),	1300(-), 1328(+), 1348(+), 1369(+), 1457(-), 1895(-),	8(+), 27(-), 33(+), 54(-), 754(-), 1042(+), 1087(+), 1401(+), 1503(+),	137(+), 889(+), 1035(-), 1254(+), 1272(-),	230(+), 891(-), 915(+), 993(-),	-	478(-), 547(+), 1406(-),	-	317(-), 571(-),	1640(+),	-	956(-), 1095(+), 1487(-),	125(-), 1037(+), 1347(+),	477(-), 1146(-), 1563(-), 1860(+),	1109(+), 1260(+), 1636(-),	1810(+),	75(-), 1557(+),	120(+), 776(+), 832(+), 889(+), 999(-), 1059(-), 1488(+),	788(+), 800(+), 1222(+),	643(+), 1520(+),	1351(+),	1197(+),	261(+), 304(-), 382(-), 548(-), 956(+), 1197(-),	495(+), 1573(+), 1579(+),	20(-), 118(+), 268(+), 878(-), 1234(+), 1258(+), 1517(+),	1265(+),	869(+), 1670(-),	558(-),	533(-), 803(+), 1027(-),	897(-),	897(-),	129(+), 157(-),	1183(-), 1437(+),	13(-), 795(-), 850(-),	886(-), 1786(-),	11(-), 641(+), 661(-), 860(-), 1508(+),	1124(+), 1229(+),	913(+), 1150(-),	185(-), 333(+), 678(-), 1040(-), 1660(-),	125(+), 1202(-), 1295(+), 1519(-), 1853(+),	184(+), 1658(+),	848(+), 1680(+), 1704(+), 1749(-),
GT1MOTIFPSRBCS	-	75(-),	-	-	-	-	-	-	-	-	-	-	-	-	-	-	-	-	-	1949(-),	1145(-),	-	-	-	-	-	-	-	-	-	-	-	-	-	-	-	-	-	-	-	-	-	-	-	-	-	-	-	-
GTGANTG10	148(-), 485(-), 566(+), 748(+), 881(-), 886(+), 982(-), 1150(-), 1188(+), 1467(-), 1489(+), 1595(-), 1611(-), 1656(-), 1668(-), 1690(+), 1708(-), 1740(-), 1763(-), 1943(-),	1506(-), 1693(-), 1871(-), 1912(+), 6(+), 23(-), 34(-), 196(-), 465(-), 469(-), 622(-), 635(+), 672(-), 691(+), 716(+), 767(-), 877(-), 897(-),	30(+), 1048(-), 122(-), 128(-), 1301(-), 1556(-), 1824(+), 323(-), 402(-), 632(+), 719(-), 857(+),	1129(-), 1183(-), 1246(+), 1267(-), 1408(-), 1482(+), 1486(-), 1734(-), 1800(+), 557(+), 663(+), 711(+), 867(+), 901(-), 914(+),	182(+), 189(+), 196(-), 333(-), 367(-), 405(-), 464(-), 572(+), 685(-), 760(+), 783(-), 930(+), 996(+), 1266(-), 1397(-), 1581(-), 1604(+), 1672(-), 1708(-), 1845(-), 1878(+),	121(-), 205(-), 651(+), 700(-), 717(+), 804(+), 1154(-), 1896(+),	262(+), 402(+), 411(+), 749(+), 775(+), 882(+), 972(+), 976(+), 1342(+), 1707(+), 1728(+), 1846(+), 1928(+), 1951(+),	14(-), 207(-), 284(+), 315(-), 332(-), 446(-), 531(+), 537(+), 635(-), 642(-), 1191(+), 1272(+), 1326(+), 1385(+), 1545(-), 1979(-),	14(-), 207(-), 284(+), 315(-), 332(-), 446(-), 531(+), 537(+), 635(-), 642(-), 1191(+), 1272(+), 1326(+), 1385(+), 1545(-), 1979(-),	472(+), 540(+), 556(+), 652(-), 875(-), 1006(+), 1156(+), 1170(+), 1359(-), 1399(+), 1449(-), 1545(+), 1680(+), 1686(-), 1804(-), 1893(-), 1915(-), 1950(-),	2(+), 8(+), 12(+), 78(-), 112(-), 251(+), 341(-), 474(-), 504(+), 851(+), 925(-), 969(-), 1090(-), 1201(+), 1332(+), 1370(-), 1528(-), 1576(-), 1700(-), 1736(+), 1740(+), 1881(+),	26(+), 289(+), 306(-), 1104(+), 1112(-), 1384(+), 1492(+), 1607(-), 1649(-), 1675(-), 1742(-), 1790(-), 1876(-), 1884(-), 1913(+), 1960(-),	199(-), 326(+), 473(+), 647(+), 696(-), 744(-), 1210(+), 1530(-), 1536(-), 1574(-), 1672(-), 1710(+), 1903(-), 1937(-), 1960(-), 1974(-),	41(-), 87(+), 229(+), 709(-), 749(-), 1015(+), 1057(-), 1122(+), 1161(-), 1232(-), 1274(-), 1282(-), 1573(+), 1580(+), 1597(+), 1646(-), 1656(+), 1866(+), 1968(-),	248(+), 312(+), 363(-), 709(+), 1144(-), 1295(-), 1302(-), 1313(-), 1432(-), 1630(-), 1644(+), 1745(-), 1805(-), 1879(+), 1890(+), 1965(+),	339(-), 347(+), 394(-), 448(+), 462(+), 473(+), 537(+), 550(-), 563(+), 680(+), 723(+), 839(+), 909(+), 919(+), 924(-), 956(+), 1055(+), 1105(+), 1123(-), 1204(-), 1284(+), 1330(+), 1834(-), 1884(+),	43(+), 148(-), 167(-), 419(+), 599(+), 727(+), 992(-), 1094(+), 1166(-), 1394(-), 1459(-), 1708(-), 1905(-), 1968(-), 1972(+),	7(+), 251(-), 338(-), 710(+), 962(+), 1376(-), 1470(-), 1556(+), 1579(+), 1611(+), 1636(+), 1651(+), 1742(+), 1776(+), 1791(+), 1832(+), 1866(-),	466(+), 566(+), 688(+), 719(-), 813(+), 1461(+), 1512(-), 1633(-), 1706(-), 1787(-), 1881(-),	103(+), 173(+), 454(+), 775(-), 781(-), 927(-), 1121(+), 1329(-), 1542(+), 1612(+), 1913(-), 1946(+),	93(+), 327(+), 570(+), 657(-), 801(-), 921(-), 972(-), 1006(-), 1185(+), 1417(+), 1437(+), 1537(+), 1834(-),	45(+), 411(+), 715(-), 722(+), 1180(-), 1201(-), 1206(-), 1357(+), 1365(+), 1414(+), 1680(-), 1784(-),	145(-), 460(-), 712(-), 821(-), 1110(+), 1269(-), 1439(-), 1447(-), 1584(+), 1686(-), 1762(-),	311(-), 347(+), 399(-), 416(+), 602(-), 829(-), 913(+), 1098(+), 1150(-), 1252(-), 1551(+), 1707(+), 1762(-), 1826(-),	331(-), 470(-), 761(-), 851(+), 855(-), 977(-), 1234(+), 1243(+), 1291(+), 1326(-), 1343(+), 1383(+), 1405(+), 1755(-), 1766(-), 1860(+), 1909(-), 1913(-),	88(+), 167(-), 402(+), 639(+), 989(+), 1074(+), 1092(+), 1116(+), 1326(-), 1440(+), 1460(+), 1492(-), 1768(-),	198(+), 419(-), 537(+), 1257(+), 1608(+), 1773(+), 1901(+), 1951(+),	8(-), 47(-), 161(+), 217(-), 1140(+), 1459(-), 1781(+),	32(-), 239(-), 523(+), 635(+), 736(-), 1046(+), 1252(+), 1609(-), 1672(-),	43(-), 155(+), 370(+), 496(-), 644(-), 669(-), 904(+), 912(-), 928(-), 951(-), 1010(-), 1244(-), 1252(+), 1290(-), 1422(-), 1429(-), 1759(-), 1913(+), 1976(+),	298(+), 390(+), 502(-), 549(+), 876(-), 920(+), 1102(-), 1108(-), 1374(+), 1755(+),	825(+), 907(-), 1103(-), 1248(+), 1570(+),	112(-), 224(-), 362(+), 503(-), 509(-), 564(+), 704(+), 725(+), 897(-), 958(+), 1094(+), 1390(-), 1494(+), 1528(+), 1687(-), 1921(+), 1975(+),	74(-), 202(+), 238(+), 328(+), 650(+), 700(-), 718(+), 749(+), 900(+), 1252(+), 1549(-), 1603(+), 1774(-), 1811(+), 1864(-), 1925(-),	428(-), 562(-), 795(+), 888(+), 1088(+), 1482(-), 1569(+), 1734(+), 1842(-),	23(-), 162(-), 356(-), 369(+), 425(-), 437(+), 566(+), 636(-), 659(+), 710(+), 801(+), 1090(+), 1184(-), 1209(+), 1230(+), 1322(+), 1343(+), 1559(-), 1644(-),	8(-), 286(-), 293(-), 336(+), 555(+), 908(+), 977(+), 1030(-), 1079(+), 1182(-), 1204(-), 1223(-), 1436(-), 1503(-), 1631(-), 1714(-), 1721(-), 1836(-),	8(-), 286(-), 293(-), 336(+), 555(+), 908(+), 977(+), 1030(-), 1079(+), 1182(-), 1204(-), 1223(-), 1436(-), 1503(-), 1631(-), 1714(-), 1721(-), 1836(-),	1(-), 167(+), 378(+), 423(+), 666(-), 733(-), 1158(+), 1220(+), 1265(-), 1382(-), 1645(+), 1783(-), 1898(-), 1922(-),	152(-), 226(-), 531(-), 537(-), 587(-), 770(-), 1242(+), 1355(+), 1689(+), 1910(+), 1914(+), 1920(+),	209(-), 300(-), 312(-), 375(-), 651(+), 912(-), 940(+), 1002(-), 1071(-), 1118(-), 1211(+), 1385(+), 1626(-), 1650(-), 1782(-), 1803(+),	35(-), 101(+), 179(+), 327(+), 470(+), 902(+), 1035(+), 1165(-), 1351(+), 1430(+), 1476(+), 1584(-), 1711(+), 1930(-), 1942(-),	133(+), 283(+), 394(+), 619(-), 702(-), 792(-), 834(+), 845(+), 1147(+), 1154(+), 1212(-), 1217(+), 1578(+), 1620(-), 1635(+), 1642(+), 1781(+), 1928(-),	8(-), 45(-), 73(-), 82(-), 210(-), 276(-), 313(+), 439(+), 581(+), 622(+), 678(+), 912(+), 1096(-), 1393(-), 1467(-), 1641(-), 1663(-), 1767(-), 1778(+), 1791(+), 1824(+), 1928(+),	241(+), 292(+), 303(-), 624(-), 944(-), 1102(-), 1120(-), 1134(-), 1164(+), 1177(-), 1389(+), 1444(+), 1477(-), 1654(+), 1725(-), 1737(+), 1796(-), 1913(+), 1917(+), 1940(+), 1949(-),	331(+), 540(-), 671(+), 684(+), 831(-), 885(+), 1090(+), 1098(+), 1175(-), 1297(-), 1826(-), 1945(-),	5(+), 51(-), 110(+), 277(-), 375(-), 426(-), 813(-), 899(-), 1173(-), 1193(+), 1210(+), 1532(-), 1890(+), 1959(-),	59(-), 173(-), 345(-), 444(-), 510(-), 687(+), 710(-), 1119(+), 1376(-), 1388(-), 1518(-), 1532(+), 1558(-), 1584(-), 1595(+), 1717(-),	191(-), 201(+), 486(-), 671(-), 908(-), 1485(-), 1523(-), 1535(+), 1557(+), 1753(-), 1792(+), 1800(+), 1838(+), 1912(-), 1977(-),
HBOXCONSENSUSPVCHS	-	-	-	-	-	-	-	-	-	-	-	-	1553(+),	-	-	-	-	-	-	-	-	-	-	-	-	-	-	-	-	-	-	-	-	-	-	-	-	-	-	-	-	-	-	1508(-),	-	-	-	-	-
HBOXPVCHS15	-	-	-	-	-	-	-	-	-	-	-	-	-	-	-	-	-	-	-	-	-	-	-	-	-	-	-	-	-	-	-	-	-	-	-	-	-	-	-	-	-	-	-	-	-	-	-	-	-
HDZIP2ATATHB2	-	-	-	-	-	-	331(+),	-	-	-	-	-	-	-	-	-	-	-	1154(+),	-	-	-	-	-	-	-	-	-	-	-	-	-	-	-	-	-	-	-	-	-	-	-	-	1290(+),	-	-	-	-	-
HDZIPIIIAT	-	-	-	-	-	-	-	-	-	-	-	-	-	-	-	-	-	-	1153(+), 1153(-),	-	-	-	-	-	-	-	-	-	-	-	-	-	-	-	-	-	-	-	-	-	-	-	-	-	-	-	-	-	-
HEXAMERATH4	1677(+),	-	-	-	468(-), 1806(-), 1903(-),	1288(+),	1797(+),	-	-	973(-), 1465(+), 1475(+), 1690(+),	307(-), 801(+),	105(-), 1333(-),	-	1374(+), 1603(+),	392(+), 898(-), 1521(+),	710(-), 1457(+), 1966(-),	1841(+), 1859(+),	113(+), 1431(-),	1864(+),	-	178(-),	-	271(+),	299(-), 1261(+), 1937(-),	19(-), 1995(+),	1742(-),	1391(+), 1678(-), 1684(-),	-	1953(+),	1531(-), 1812(+),	-	-	-	1379(-),	-	-	983(+), 1844(+), 1939(+),	983(+), 1844(+), 1939(+),	-	870(-), 924(-), 1117(+),	1591(-),	-	1711(-), 1843(+), 1888(+),	162(+), 1299(+),	-	564(-),	-	-	-
HEXAT	-	-	-	-	-	-	-	-	-	-	-	-	-	-	-	-	-	-	-	-	-	-	-	-	-	-	-	-	-	1572(-),	-	-	-	-	-	-	-	-	-	-	-	-	-	-	-	-	-	-	-
HEXMOTIFTAH3H4	1054(-),	-	-	-	163(-), 1025(-),	-	-	-	-	-	1372(+),	1739(+),	-	-	1355(-),	-	-	8(-), 633(-),	-	-	160(-), 654(+),	1369(-),	-	-	1689(-),	-	-	-	-	1574(+),	723(+),	-	-	1253(-), 1596(-),	1794(+),	-	996(-),	996(-),	839(-),	-	-	1061(-),	-	70(+), 440(-),	-	542(+),	1068(+),	793(+),	-
HSELIKENTACIDICPR1	-	-	-	-	-	-	-	-	-	-	-	-	-	-	-	-	-	-	-	957(+), 957(-), 1188(+), 1188(-),	-	-	-	-	-	-	-	-	-	-	-	-	-	-	-	-	-	-	-	-	-	-	-	-	-	-	-	-	-
IBOX	215(+), 223(+),	140(-),	-	-	-	282(+),	876(+), 1022(+),	-	-	-	-	1057(-),	857(+),	-	-	879(+),	1158(-),	704(-),	-	-	-	-	173(-), 661(-), 708(-), 1405(+),	-	-	-	610(-),	1517(-),	1308(-),	-	398(+), 469(-),	-	-	-	-	1123(+),	-	-	-	5(-), 294(-), 1697(+),	91(+),	-	-	-	1810(+), 1854(+),	853(-),	-	-	225(+),
IBOXCORE	93(-), 215(+), 223(+), 966(-), 1334(-),	141(-), 149(+), 522(-),	1042(-),	49(-),	43(-), 1090(+),	211(+), 228(+), 282(+), 753(-),	12(+), 876(+), 1023(+), 1472(+),	733(-), 1013(-), 1361(-),	733(-), 1013(-), 1361(-),	390(+), 688(+), 818(-), 1019(+),	943(+),	523(-), 570(+), 1058(-), 1465(+), 1873(-),	72(-), 527(-), 597(+), 857(+),	81(+),	941(-),	879(+), 1524(+),	354(-), 1159(-),	437(-), 602(-), 705(-), 769(-), 1596(+),	87(+), 392(+), 1445(-),	-	1557(+), 1584(+),	1645(-), 1879(+),	174(-), 662(-), 709(-), 1252(-), 1287(-), 1405(+), 1683(-),	177(+), 229(+),	218(+), 710(+), 1078(-),	250(+), 818(+), 834(+), 1154(+),	611(-), 1278(+),	482(-), 546(-), 804(+), 1505(+), 1518(-),	809(+), 1302(-), 1309(-), 1457(-), 1470(+), 1669(-),	-	398(+), 470(-),	916(+),	1228(-),	578(-),	710(-), 742(-), 1357(+),	746(-), 1123(+), 1986(-),	1455(-), 1622(+),	1455(-), 1622(+),	552(-), 936(+),	6(-), 295(-), 1259(-), 1448(-), 1633(-), 1697(+),	91(+), 742(-), 1805(+),	472(+), 849(-),	83(-),	-	991(-), 1425(+), 1810(+), 1835(-), 1854(+),	854(-), 1478(+),	95(-), 749(-), 979(-), 1476(+),	225(+), 1775(-),	225(+),
IBOXCORENT	223(+),	139(-),	-	-	-	282(+),	876(+), 1021(+),	-	-	-	-	1056(-),	-	-	-	879(+),	-	703(-),	-	-	-	-	172(-),	-	-	-	609(-),	-	1307(-),	-	-	-	-	-	-	1123(+),	-	-	-	293(-),	-	-	-	-	1810(+),	852(-),	-	-	225(+),
IIATCYTC	-	-	-	-	-	32(+), 1368(+), 1398(-), 1409(-),	690(+), 912(+),	307(-), 322(+), 324(-), 339(+), 1202(+), 1509(+), 1524(+),	307(-), 322(+), 324(-), 339(+), 1202(+), 1509(+), 1524(+),	164(-), 1935(+),	807(+), 809(-),	-	1941(-),	1152(-), 1267(-),	-	670(+), 690(+), 727(+), 734(-), 763(+), 902(-),	997(+), 1669(+),	19(+), 298(+), 1418(+), 1538(+), 1549(+), 1587(+), 1623(-),	205(-),	1371(+), 1440(-), 1452(+), 1472(+),	-	727(+), 1472(+),	104(+), 1044(+), 1466(+), 1864(-),	499(-), 728(-), 1104(-), 1650(+), 1952(-),	-	618(-),	264(+), 965(-), 1401(-),	1255(-), 1283(-), 1288(-), 1602(+),	379(+), 490(+), 492(-),	679(+), 1112(+), 1114(-), 1334(-), 1408(+), 1744(-),	1300(-), 1476(-), 1481(-),	1049(+),	213(+),	1962(-),	1275(+), 1305(+), 1586(-),	-	741(+), 1195(-), 1927(-),	741(+), 1195(-), 1927(-),	273(+), 1063(-), 1146(+),	-	-	229(+), 304(+), 350(+), 352(-), 1728(-),	6(+), 678(-),	776(-), 1535(+), 1945(-),	-	1745(-), 1887(+),	912(-),	749(-), 756(-), 1158(+),	913(-), 1942(-),
IIBOSPCNA	-	-	-	-	-	-	-	-	-	-	-	-	-	-	-	-	-	1761(+),	-	-	-	-	-	-	-	-	-	-	460(-),	-	-	-	-	-	-	-	-	-	-	-	-	-	-	-	-	-	-	-	-
INRNTPSADB	1017(-), 1655(+),	1479(-), 300(+),	1107(-), 121(+), 1360(-), 590(+),	1993(-), 246(-), 642(+), 701(+),	927(-), 1140(-),	-	187(+), 586(+), 1005(+), 1077(+),	-	-	757(+), 824(+), 874(+), 1037(-), 1082(-),	524(+), 913(+), 1089(+), 1487(+), 1733(-),	1606(+), 1789(+),	-	1633(+), 1967(+),	1667(+),	259(+), 284(-), 745(-), 836(-), 853(-), 1335(-),	-	785(+), 792(+),	-	6(-), 1226(+), 1231(+), 1912(+),	-	397(-),	1276(-),	-	771(-), 1062(+), 1458(-), 1556(+),	107(+), 1019(+), 1230(-), 1759(-),	570(-),	568(-), 831(+),	364(-), 858(-), 954(+),	367(-), 389(-), 543(+), 835(+), 1381(+), 1421(+), 1428(+), 1762(+),	387(-), 842(-), 1738(+),	871(+), 1080(+),	92(+), 106(+), 162(-),	73(+), 664(-), 1656(+),	183(-), 291(-), 310(+), 614(-), 736(+), 1225(-), 1427(+), 1949(-),	92(+), 884(+), 904(-), 1072(-),	-	-	88(+), 665(+), 1889(+),	1619(-),	648(-), 946(-), 1913(+),	1038(-), 1929(+),	482(+), 561(+), 889(+), 1151(-),	-	885(-),	188(+), 1878(-),	1553(-), 1709(+),	331(-), 1506(-),	-
INTRONLOWER	-	1251(-),	-	530(-),	273(+), 605(-),	484(-), 1180(+),	916(+), 1612(+),	789(-), 1057(-), 1059(+), 1499(+),	789(-), 1057(-), 1059(+), 1499(+),	-	-	-	287(+), 837(+),	567(-), 1206(-),	40(-), 112(-), 619(-), 621(+), 1620(-), 1622(+),	1678(+),	75(-), 1080(+),	799(+), 1951(+),	178(+),	821(-), 823(+),	777(+),	101(-), 1393(+),	13(+),	533(-), 605(-), 1276(-),	-	200(+),	138(+), 1238(-),	588(+), 1279(+), 1754(-),	745(+), 785(+), 1137(-),	150(+),	-	1720(-),	-	406(-), 408(+), 966(+), 1627(-), 1719(-),	-	-	-	-	-	608(-), 988(-),	-	1012(+), 1947(-),	1096(+), 1994(+),	477(-),	88(+), 414(+), 441(-),	1549(-),	-	1465(-),	-
INTRONUPPER	-	-	-	-	-	1269(-),	-	-	-	-	-	-	-	-	-	-	-	-	-	-	-	-	-	-	-	-	-	-	-	-	-	-	-	-	-	362(+),	-	-	-	-	-	-	-	-	-	-	-	-	-
IOSPCNA	-	-	-	-	-	-	-	-	-	-	-	-	-	-	-	-	-	-	-	-	-	-	-	-	-	-	-	-	-	-	-	-	-	-	-	-	-	-	-	-	-	-	-	-	-	-	-	-	950(-), 977(-),
IRO2OS	-	-	-	-	-	-	-	-	-	-	-	-	-	1941(+),	-	905(-),	-	1202(-),	-	-	1039(+),	1810(-),	-	-	-	-	-	-	40(-),	432(-),	-	-	-	-	-	-	-	-	-	-	-	1451(+),	-	-	-	-	-	711(+),	-
L1BOXATPDF1	-	1170(+),	-	-	-	-	-	-	-	-	-	-	-	569(-),	-	-	690(-),	-	660(+),	1270(-),	1493(+),	1031(-),	-	-	-	-	-	-	-	-	571(-),	-	-	-	-	-	1536(+),	1536(+),	1688(+),	-	-	429(-),	-	-	-	-	-	-	-
L4DCPAL1	-	-	-	-	-	-	-	-	-	-	-	-	-	-	-	-	-	-	-	-	-	-	-	-	-	-	-	-	-	-	-	-	-	-	-	-	-	-	-	-	-	-	-	-	-	-	-	-	-
LEAFYATAG	-	-	598(+),	74(+),	-	-	-	1125(+),	1125(+),	-	-	-	651(-),	-	-	-	-	-	-	-	-	-	-	-	-	6(+), 1388(-),	-	-	-	-	1516(+),	-	-	-	566(+),	-	-	-	-	975(-),	-	-	-	-	-	-	-	-	-
LECPLEACS2	-	-	-	-	-	-	-	-	-	-	-	-	-	-	-	-	-	-	-	-	-	-	-	-	-	-	-	-	-	-	-	-	-	-	-	-	-	-	360(+), 757(-),	-	325(+),	833(-),	401(-), 429(+),	-	694(+),	-	-	-	-
LRENPCABE	-	-	-	-	-	-	-	-	-	-	-	-	-	-	-	-	-	1200(-),	-	-	1040(+),	1543(-),	-	-	-	-	-	-	-	-	-	-	-	-	-	-	-	-	-	-	-	-	-	-	-	-	-	-	-
LTRE1HVBLT49	-	-	-	367(+),	-	743(-), 1372(+),	-	385(+), 663(-), 1390(-),	385(+), 663(-), 1390(-),	336(+),	-	-	-	-	977(+),	975(+),	-	-	1093(+),	-	1858(+),	-	1805(-),	-	1372(+),	225(+), 1344(+),	1138(-),	-	-	-	-	1798(+),	-	-	1499(+),	1194(-),	-	-	-	1429(-),	-	661(-),	143(+), 1345(+),	647(+),	-	-	1293(+),	540(+),	677(+), 1732(+),
LTREATLTI78	1693(+),	1659(+), 1665(+), 202(-), 352(-),	1978(+),	-	1129(-),	-	-	-	-	-	1578(+),	-	1298(-),	1249(+),	-	-	-	-	1671(+),	-	-	797(+),	94(+), 828(+),	1051(+), 1203(+),	-	-	1348(+),	-	-	-	-	-	-	-	-	-	-	-	-	1102(+), 1712(+),	-	-	-	1913(+),	-	-	-	-	-
LTRECOREATCOR15	735(+), 1679(-), 1694(+),	1660(+), 1666(+), 203(-), 353(-),	979(+),	-	467(+), 1130(-), 1805(+),	1162(+), 1264(-), 1731(-), 1992(-),	434(+), 662(+), 1670(+), 1681(+), 1796(+),	479(-),	479(-),	1392(+), 1467(-), 1529(+), 1854(+),	1579(+),	104(+), 222(+), 843(+), 899(+), 1195(+), 1380(-), 1736(+),	1299(-), 1421(-), 1599(-), 1733(+), 1880(+),	1250(+), 1376(-), 1605(-), 1621(+),	264(-), 736(+), 1189(-), 1533(-),	1157(-), 1856(-),	1338(-), 1861(-),	1905(+),	1643(-), 1672(+), 1766(+), 1866(-),	33(-), 1640(-),	54(+), 314(-), 407(-), 440(-), 670(-), 1970(+),	361(-), 798(+),	54(-), 95(+), 309(+), 829(+),	159(-), 1052(+), 1204(+), 1889(-), 1936(+),	18(+), 816(-),	-	1349(+), 1487(+), 1765(+),	-	202(-), 469(+), 552(+), 680(-), 1783(-),	88(+), 163(-), 196(-), 581(-), 1530(+), 1557(+), 1584(+), 1589(+), 1814(-),	34(+), 1022(-),	1496(+),	-	-	-	1793(+),	469(-), 519(-), 597(+), 630(-), 697(-), 985(-), 1064(-),	469(-), 519(-), 597(+), 630(-), 697(-), 985(-), 1064(-),	325(-),	319(-), 1099(+), 1103(+), 1713(+), 1743(+),	249(-), 1031(+), 1590(+),	89(+), 97(-), 212(-),	-	164(-), 299(-), 1301(-), 1910(+), 1914(+),	1032(+), 1671(+),	709(-), 841(+),	-	291(+), 787(+),	89(+), 792(-), 1693(-),
MARABOX1	1807(+),	-	-	-	-	-	118(+),	-	-	-	-	-	-	-	-	-	-	-	1478(-),	-	-	-	-	-	-	-	1727(+),	1800(-),	-	-	-	-	-	-	-	-	-	-	-	-	-	-	-	-	-	-	-	-	-
MARARS	-	-	-	-	-	-	-	-	-	-	-	-	-	-	-	-	-	-	1285(+),	-	-	-	-	183(-),	-	-	-	-	-	-	-	-	-	-	-	-	-	-	-	-	-	-	-	-	-	-	-	-	-
MARTBOX	-	1163(-), 70(+),	910(-), 911(-),	1824(-), 1903(-),	1340(-), 1341(-), 1342(-), 1343(-), 1730(-),	-	-	-	-	-	1609(+),	538(+), 1442(-),	-	1427(+), 1428(+),	-	-	408(-), 1499(-), 1501(-),	-	434(-), 435(-),	570(-), 571(-), 572(-), 573(-), 574(-), 575(-), 576(-), 577(-), 1348(-), 1349(-),	-	-	1811(-),	1558(-),	-	821(-), 823(-), 1125(-), 1223(-), 1509(+), 1510(+), 1511(+),	1665(+), 1666(+),	1207(+),	1358(-),	842(+),	217(-), 1153(-),	1267(+), 1444(+),	18(+),	1126(-),	208(-),	-	755(+), 758(+),	755(+), 758(+),	236(+), 237(+), 591(+), 641(+),	-	-	628(-),	88(-),	-	31(+), 34(+), 36(+),	698(-),	1197(+),	-	849(-), 851(-), 854(-), 1681(-),
MNF1ZMPPC1	-	-	-	-	-	-	-	-	-	-	-	-	207(-),	-	-	-	-	-	-	-	-	-	-	-	-	-	-	306(+),	-	-	-	-	-	-	-	38(-), 701(-),	-	-	-	-	-	-	1921(+),	-	-	-	-	-	-
MYB1AT	38(-), 435(-), 934(-),	437(-), 665(-), 818(+),	85(-), 1143(-), 1396(-), 1738(-),	1279(-), 1535(-), 371(+), 682(-), 687(-),	398(+), 1513(+),	213(+),	1096(+), 1647(+),	29(-),	29(-),	-	1849(+),	134(-), 709(+), 930(+), 1467(+),	343(-), 1435(+),	255(+), 491(-), 550(+), 887(+),	-	1070(+),	-	728(-),	117(-), 298(+), 494(+), 776(+), 1325(+), 1624(+), 1659(+),	548(+),	1142(-),	665(-), 1219(+), 1694(+), 1728(-),	638(-), 1131(-),	-	124(+), 456(-), 681(+),	-	746(+), 1209(-), 1480(+), 1593(+),	1148(+), 1377(+), 1530(+),	1207(+), 1729(+), 1774(+),	1191(+), 1923(-), 1928(-), 1933(-),	348(-), 361(+), 481(+),	-	62(-), 1864(-), 1872(+),	293(-), 636(+), 1305(+), 1343(+),	90(-), 923(-), 1778(-),	270(-), 1537(-), 1899(+),	1819(-),	1819(-),	718(+), 1678(+),	136(+), 1368(-),	832(+),	1491(+),	762(+), 1183(-),	-	398(-), 815(-), 860(-),	1483(+), 1609(+),	90(-), 1607(+),	1199(-), 1228(-),	738(+), 1578(-),
MYB1LEPR	437(+), 692(+),	-	1900(+),	-	1967(-),	-	1918(+),	1404(+),	1404(+),	-	1054(+), 1532(-),	-	-	108(+),	-	-	-	-	-	-	-	-	-	-	-	-	-	894(-),	1366(-),	-	-	-	881(+),	-	-	117(-),	-	-	525(+),	-	-	-	713(-), 1122(-),	26(+),	-	-	-	-	657(+), 1144(+),
MYB26PS	-	-	-	-	-	-	-	1989(+),	1989(+),	-	-	-	-	-	-	-	-	-	-	-	-	-	-	-	-	1337(-),	-	-	-	-	-	-	-	-	-	-	-	-	-	-	-	-	-	-	-	-	-	10(-),	-
MYB2AT	690(-), 797(-),	1565(-), 654(+),	-	1071(+),	-	565(-), 703(-),	-	1987(-),	1987(-),	-	-	-	3(-),	1182(+),	-	-	1258(-),	-	-	-	-	611(-), 637(-), 1403(+), 1859(+),	149(+),	782(+), 1154(-),	1399(-),	-	-	806(+), 866(-),	1369(+),	-	-	-	-	-	971(-),	-	-	-	997(-),	-	1200(+), 1814(-),	-	492(+), 539(+), 1125(+), 1445(-),	184(-), 192(-),	1832(-),	-	1394(-),	-	-
MYB2CONSENSUSAT	690(-), 797(-),	99(-), 1373(-), 1451(-), 1535(-), 1565(-), 1638(-), 654(+),	-	1071(+), 823(+),	1208(-),	271(+), 476(+), 565(-), 703(-),	920(+), 944(+), 1486(+), 1632(+), 1860(+),	82(-), 681(+), 1227(+), 1358(-), 1987(-),	82(-), 681(+), 1227(+), 1358(-), 1987(-),	1589(+),	316(+), 1078(-), 1327(+),	-	3(-),	1111(+), 1182(+), 1737(-),	1196(-), 1871(+),	217(-),	450(-), 1258(-), 1330(-),	619(-), 957(-),	1721(-),	491(-), 1045(-), 1149(-),	-	207(-), 611(-), 637(-), 961(-), 1403(+), 1533(+), 1859(+),	149(+), 224(-), 551(-), 844(-), 1381(+),	782(+), 1154(-),	933(+), 1307(+), 1399(-),	972(+), 1399(+), 1503(+), 1607(-),	1321(+),	115(-), 806(+), 866(-), 1448(+),	1126(+), 1369(+),	489(+), 595(+), 727(+), 1464(+), 1561(-), 1593(-),	983(+), 1032(+), 1635(-),	1664(-),	-	270(+), 280(+), 308(-), 1212(-),	476(-), 971(-), 1742(+), 1965(-),	521(-), 1394(+), 1715(-),	835(-), 1654(-), 1994(-),	835(-), 1654(-), 1994(-),	997(-),	116(-), 360(+), 1399(+), 1535(+),	291(+), 1200(+), 1501(-), 1814(-), 1897(+),	183(-), 539(-), 1030(+), 1626(-),	176(-), 492(+), 539(+), 990(-), 1125(+), 1445(-), 1589(-),	24(-), 184(-), 192(-), 349(+),	1606(+), 1832(-), 1904(+),	1430(+),	1394(-),	1823(+),	1412(+), 1904(-),
MYBATRD22	435(-),	-	-	-	1512(+),	-	-	-	-	-	-	-	-	-	-	-	-	-	-	-	-	665(-),	-	-	-	-	-	1529(+),	-	-	-	-	-	-	-	-	-	-	717(+),	-	-	-	-	-	815(-),	-	-	-	1578(-),
MYBCORE	690(+), 797(+), 1564(+),	1024(-), 1364(-), 1370(-), 1373(+), 1451(+), 1535(+), 1565(+), 1635(-), 1638(+), 99(+), 340(+), 654(-), 837(-), 976(+),	-	1071(-), 396(+), 618(-), 823(-),	491(-), 752(+), 1012(-), 1125(+), 1208(+), 1970(-),	196(-), 271(-), 466(-), 476(-), 565(+), 646(-), 703(+), 928(-), 1942(+),	920(+), 937(+), 944(+), 1486(+), 1632(+), 1694(+), 1860(+), 1921(+),	82(+), 243(-), 486(-), 681(-), 730(+), 837(-), 916(+), 1031(+), 1116(-), 1227(-), 1358(+), 1660(+), 1681(+), 1987(+),	82(+), 243(-), 486(-), 681(-), 730(+), 837(-), 916(+), 1031(+), 1116(-), 1227(-), 1358(+), 1660(+), 1681(+), 1987(+),	1589(-),	83(+), 87(-), 316(-), 405(-), 865(-), 1078(+), 1327(-), 1686(+),	1888(+),	3(+), 317(-), 514(+), 1601(+), 1839(+),	440(-), 1111(-), 1182(-), 1210(-), 1338(+), 1507(-), 1737(+),	550(-), 1196(+), 1543(-), 1871(-),	106(+), 177(+), 191(+), 198(+), 217(+), 411(-), 1208(+), 1603(+),	450(+), 556(+), 1258(+), 1330(+), 1635(-),	619(+), 957(+), 1130(-), 1225(+), 1542(+),	37(+), 89(-), 1721(+),	491(+), 1045(+), 1149(+),	1855(-),	207(+), 390(-), 611(+), 637(+), 961(+), 1131(-), 1403(-), 1533(-), 1859(-), 1891(-),	79(+), 149(-), 224(+), 551(+), 844(+), 1320(+), 1381(-),	782(-), 1092(+), 1113(-), 1154(+), 1294(+),	592(-), 742(-), 933(-), 1307(-), 1399(+),	929(-), 972(-), 1341(-), 1399(-), 1503(-), 1607(+),	401(-), 592(+), 1055(-), 1166(+), 1321(-), 1368(-), 1484(-), 1493(-), 1512(+),	89(+), 115(+), 197(-), 740(-), 806(-), 866(+), 1448(-), 1451(+),	77(+), 724(+), 1126(-), 1369(-),	489(-), 595(-), 727(-), 1237(+), 1464(-), 1561(+), 1593(+),	805(-), 983(-), 1032(-), 1635(+), 1765(+),	1664(+), 1755(-),	-	270(-), 273(+), 280(-), 308(+), 1080(+), 1212(+),	476(+), 552(+), 971(+), 1054(+), 1143(+), 1742(-), 1912(+), 1965(+),	183(+), 521(+), 1394(-), 1663(-), 1712(-), 1715(+),	746(+), 784(+), 835(+), 843(-), 1153(-), 1654(+), 1994(+),	746(+), 784(+), 835(+), 843(-), 1153(-), 1654(+), 1994(+),	223(+), 255(+), 514(+), 997(+),	116(+), 220(-), 360(-), 824(+), 1151(-), 1399(-), 1452(+), 1535(-),	162(-), 265(+), 291(-), 1041(-), 1196(+), 1200(-), 1397(+), 1501(+), 1594(+), 1814(+), 1897(-),	183(+), 539(+), 1030(-), 1108(-), 1626(+),	176(+), 492(-), 539(-), 599(+), 623(-), 987(-), 990(+), 1125(-), 1445(+), 1589(+),	24(+), 184(+), 192(+), 279(+), 349(-), 594(-),	947(+), 1606(-), 1832(+), 1904(-),	751(+), 1350(+), 1430(-), 1906(+),	1142(-), 1394(+),	146(-), 164(-), 179(-), 1823(-),	41(-), 1412(-), 1904(+),
MYBCOREATCYCB1	1263(+), 1881(-),	61(-), 99(-), 1373(-), 1535(-), 1644(-), 802(+),	954(-),	1134(+), 1300(-), 1417(-), 824(+), 947(+),	513(+), 1700(-),	477(+), 768(+), 1376(+),	503(+), 945(+), 1487(+), 1860(+),	1249(+), 1358(-),	1249(+), 1358(-),	1491(+), 1590(+), 1664(+),	150(-), 317(+), 493(+), 1078(-), 1185(+), 1265(-), 1328(+),	391(-), 420(+), 857(+),	627(-), 885(-), 1222(-),	-	494(-), 503(-), 1020(-), 1081(+), 1196(-),	751(+),	-	619(-),	1721(-), 1979(+),	1098(-), 1140(+), 1149(-),	1943(-),	366(+), 898(+), 961(-),	137(+), 224(-), 330(+), 447(+), 551(-), 993(-), 1382(+), 1508(+), 1689(-), 1896(-), 1905(+),	513(-), 886(-), 1087(+), 1724(-),	934(+), 1515(+),	208(-), 973(+), 1400(+), 1607(-),	34(+), 39(+), 998(-), 1322(+), 1884(-),	115(-), 1449(+),	663(-), 1574(+), 1604(+),	523(+), 537(+), 596(+), 610(+), 728(+), 1178(+), 1465(+), 1561(-), 1593(-),	1635(-), 1824(-), 1949(-),	161(+), 190(+), 1664(-),	905(-),	271(+), 281(+), 980(+), 1838(-),	1091(+), 1965(-),	1666(-), 1715(-),	351(+), 1994(-),	351(+), 1994(-),	106(+), 113(-), 657(-), 1567(-),	361(+), 579(-), 1400(+), 1473(+), 1495(+), 1536(+),	1214(+), 1898(+),	183(-), 218(+), 1031(+), 1626(-),	990(-), 1049(+), 1589(-),	24(-), 350(+),	-	1397(+),	247(+), 1655(-),	-	1335(+), 1413(+), 1631(+),
MYBGAHV	-	-	1038(-), 1291(-),	1104(+), 1444(-),	351(+), 767(-),	-	-	1401(-),	1401(-),	-	1291(+),	547(-),	167(-), 765(-),	-	-	-	-	871(+),	-	-	-	55(+), 1230(+),	1225(+),	-	-	-	-	-	-	-	-	-	1187(+), 1216(+), 1407(+),	139(-),	-	715(+), 1891(+),	-	-	416(+),	239(+),	-	-	487(-), 1736(+),	1278(+),	-	-	-	-	-
MYBPLANT	1622(+), 1841(+),	1274(+), 1590(+),	1735(-),	1026(+), 1051(+), 314(+), 372(+), 684(-),	1033(+), 1582(+),	1943(-),	989(+), 1097(+), 1118(+), 1179(+), 1323(+), 1407(+),	1989(-),	1989(-),	1599(+), 1603(+),	970(+),	-	1436(+), 1840(-),	256(+), 1131(+), 1135(+),	1369(+), 1540(+),	1071(+),	-	543(-),	-	-	-	-	-	440(-), 1093(-), 1295(-),	-	698(-), 1337(+), 1633(+), 1637(+), 1911(-),	930(+), 1472(+), 1476(+), 1481(+),	-	1801(+),	1501(+), 1925(-), 1930(-), 1949(-), 1953(-), 1957(-), 1961(-),	-	1674(+),	-	744(-),	297(+),	-	-	-	1085(-), 1349(-), 1674(+),	-	-	1459(+),	-	1517(-),	1801(-),	1457(+),	-	10(+),	-
MYBPZM	1624(+),	1276(+), 1592(+), 498(+), 747(+),	1735(-), 583(-),	1053(+), 220(+), 871(+),	490(+), 1035(+), 1783(-),	1047(+), 1125(+), 1192(+), 1943(-), 1947(-),	987(+), 1122(+),	1786(+),	1786(+),	74(+), 154(-), 328(+), 1135(-), 1601(+), 1605(+), 1808(+), 1961(+),	570(+), 734(-), 972(+),	678(+), 1069(+), 1362(-), 1641(+), 1759(+), 1989(+),	136(-), 1273(+), 1438(+), 1498(+), 1553(+), 1727(+), 1831(+), 1840(-),	1129(+), 1133(+), 1137(+),	549(+), 823(-), 922(-), 1016(+), 1538(+), 1542(+),	8(+), 124(+), 1009(+), 1041(-), 1073(+), 1191(-), 1948(-),	386(-), 798(+),	543(-), 1464(+), 1938(+),	1712(+),	793(-), 1436(-), 1489(-),	769(-), 1854(+),	538(+), 1510(-), 1714(+),	80(-),	440(-), 520(-), 676(+), 1093(-), 1107(+), 1112(+), 1184(-), 1295(-), 1647(-), 1820(+),	-	527(-), 698(-), 951(-), 1045(-), 1635(+), 1639(+), 1911(-),	82(+), 1474(+), 1483(+), 1492(+),	1362(+), 1969(+),	-	1499(+), 1949(-), 1953(-), 1957(-), 1961(-),	1766(-),	43(-), 1676(+), 1754(+),	623(-), 780(-), 1015(-),	397(+), 744(-), 864(-), 1119(-), 1218(-), 1299(+), 1437(+),	299(+), 1937(+),	-	22(+), 81(+), 149(+), 747(-),	22(+), 81(+), 149(+), 747(-),	623(+), 931(-), 1085(-),	832(+),	818(+), 1935(+),	-	-	1513(-), 1517(-),	1238(-),	836(+),	1148(+),	-	1474(+), 1759(+),
MYBST1	404(+), 457(+), 460(-), 775(-), 1266(+), 1335(-),	1352(-), 364(-),	808(-),	572(-),	1392(+),	153(-), 210(+), 281(+),	13(+), 961(+), 1024(+),	1054(-),	1054(-),	345(+), 406(+), 479(-), 513(+), 1018(+),	942(+), 1262(-),	1059(-), 1507(-),	292(+), 418(-), 1161(-),	1042(-),	1617(-),	878(+), 884(+),	88(-), 1160(-),	171(+), 821(+), 1264(-),	1551(-),	935(-), 1649(+), 1810(-),	548(+), 607(-), 868(+),	1054(-),	175(-), 628(+), 645(-), 1093(+),	176(+), 228(+),	217(+), 303(+), 619(-),	833(+), 1153(+),	326(-), 380(+), 406(+), 1277(+),	1186(+),	1145(+),	126(+),	685(+),	-	184(-), 480(-), 1229(-),	-	601(+), 711(-), 743(-), 1338(+),	577(-), 878(+), 984(+), 1816(-), 1875(-),	1456(-), 1621(+),	1456(-), 1621(+),	935(+),	179(-), 1420(+),	400(-), 962(+),	23(+), 1172(+), 1180(+),	109(+),	104(-), 530(+), 574(-), 1962(-),	521(+), 1682(-), 1809(+), 1853(+), 1923(-),	356(+), 855(-),	96(-), 692(-), 726(-),	585(+),	58(-), 224(+), 1293(+), 1312(+),
MYCATERD1	1598(-),	1085(+), 1909(+), 266(+), 425(-), 470(-),	27(+), 1402(-), 629(+),	-	197(-), 1693(-),	714(+),	-	208(-), 1081(+), 1382(+), 1908(-),	208(-), 1081(+), 1382(+), 1908(-),	1153(+),	475(-), 1878(+),	730(+), 1573(+),	323(+),	342(+),	1433(-), 1631(-),	459(+), 1615(-),	993(-), 1226(+),	120(+), 1739(+), 1767(-),	323(+),	928(-), 1444(+),	1414(+),	42(+),	-	-	-	-	-	1593(-),	-	1118(-),	546(+), 1649(-), 1752(+),	1212(-), 1994(-),	1616(+), 1670(+),	11(+), 562(-), 710(+), 1808(+),	352(-), 1464(+),	-	-	-	941(-),	447(+), 1603(+), 1650(+),	-	1637(-),	1621(-),	250(+), 1468(-),	394(-),	1314(+),	564(-), 1631(+),	-	198(+), 1815(-),
MYCATRD22	1598(+),	1085(-), 1909(-), 266(-), 425(+), 470(+),	27(-), 1402(+), 629(-),	-	197(+), 1693(+),	714(-),	-	208(+), 1081(-), 1382(-), 1908(+),	208(+), 1081(-), 1382(-), 1908(+),	1153(-),	475(+), 1878(-),	730(-), 1573(-),	323(-),	342(-),	1433(+), 1631(+),	459(-), 1615(+),	993(+), 1226(-),	120(-), 1739(-), 1767(+),	323(-),	928(+), 1444(-),	1414(-),	42(-),	-	-	-	-	-	1593(+),	-	1118(+),	546(-), 1649(+), 1752(-),	1212(+), 1994(+),	1616(-), 1670(-),	11(-), 562(+), 710(-), 1808(-),	352(+), 1464(-),	-	-	-	941(+),	447(-), 1603(-), 1650(-),	-	1637(+),	1621(+),	250(-), 1468(+),	394(+),	1314(-),	564(+), 1631(-),	-	198(-), 1815(+),
MYCCONSENSUSAT	236(+), 236(-), 367(+), 367(-), 419(+), 419(-), 479(+), 479(-), 549(+), 549(-), 682(+), 682(-), 842(+), 842(-), 1153(+), 1153(-), 1598(+), 1598(-), 1614(+), 1614(-),	1085(+), 1085(-), 1211(+), 1211(-), 1249(+), 1249(-), 1451(+), 1451(-), 1638(+), 1638(-), 1754(+), 1754(-), 1909(+), 1909(-), 242(+), 242(-), 266(+), 266(-), 286(+), 286(-), 425(+), 425(-), 470(+), 470(-), 491(+), 491(-), 661(+), 661(-),	27(+),	1867(+), 1867(-), 498(+), 498(-), 523(+), 523(-), 902(+), 902(-),	159(+), 159(-), 197(+), 197(-), 285(+), 285(-), 620(+), 620(-), 626(+), 626(-), 686(+), 686(-), 784(+), 784(-), 910(+), 910(-), 916(+), 916(-), 1208(+), 1208(-), 1295(+), 1295(-), 1432(+), 1432(-), 1693(+), 1693(-),	262(+), 262(-), 271(+), 271(-), 546(+), 546(-), 583(+), 583(-), 714(+), 714(-), 783(+), 783(-), 954(+), 954(-), 1622(+), 1622(-), 1814(+), 1814(-),	390(+), 471(+), 569(+), 614(+), 672(+), 908(+), 920(+), 927(+), 1130(+), 1174(+), 1632(+), 1632(+),	82(+), 82(-), 208(+), 208(-), 318(+), 318(-), 335(+), 335(-), 395(+), 395(-), 410(+), 410(-), 603(+), 603(-), 681(+), 681(-), 757(+), 757(-), 797(+), 797(-), 1081(+), 1081(-), 1227(+), 1227(-), 1278(+), 1278(-), 1382(+), 1382(-), 1425(+), 1425(-), 1462(+), 1462(-), 1495(+), 1495(-), 1791(+), 1791(-), 1908(+), 1908(-),	82(+), 82(-), 208(+), 208(-), 318(+), 318(-), 335(+), 335(-), 395(+), 395(-), 410(+), 410(-), 603(+), 603(-), 681(+), 681(-), 757(+), 757(-), 797(+), 797(-), 1081(+), 1081(-), 1227(+), 1227(-), 1278(+), 1278(-), 1382(+), 1382(-), 1425(+), 1425(-), 1462(+), 1462(-), 1495(+), 1495(-), 1791(+), 1791(-), 1908(+), 1908(-),	469(+), 469(-), 998(+), 998(-), 1153(+), 1153(-), 1396(+), 1396(-), 1736(+), 1736(-),	93(+), 93(-), 475(+), 475(-), 501(+), 501(-), 659(+), 659(-), 825(+), 825(-), 1144(+), 1144(-), 1437(+), 1437(-), 1878(+), 1878(-),	443(+), 443(-), 730(+), 730(-), 758(+), 758(-), 1523(+), 1523(-), 1548(+), 1548(-), 1559(+), 1559(-), 1573(+), 1573(-), 1581(+), 1581(-), 1653(+), 1653(-), 1706(+), 1706(-),	117(+), 117(-), 323(+), 323(-), 644(+), 644(-), 833(+), 833(-), 1216(+), 1216(-), 1387(+), 1387(-), 1458(+), 1458(-), 1787(+), 1787(-),	159(+), 159(-), 167(+), 167(-), 342(+), 342(-), 423(+), 423(-), 891(+), 891(-), 999(+), 999(-), 1111(+), 1111(-), 1398(+), 1398(-), 1495(+), 1495(-), 1737(+), 1737(-), 1743(+), 1743(-), 1863(+), 1863(-), 1870(+), 1870(-), 1941(+), 1941(-),	38(+), 38(-), 122(+), 122(-), 242(+), 242(-), 422(+), 422(-), 649(+), 649(-), 804(+), 804(-), 1433(+), 1433(-), 1500(+), 1500(-), 1631(+), 1631(-), 1823(+), 1823(-), 1871(+), 1871(-),	71(+), 71(-), 88(+), 88(-), 217(+), 217(-), 387(+), 387(-), 404(+), 404(-), 459(+), 459(-), 906(+), 906(-), 990(+), 990(-), 1205(+), 1205(-), 1386(+), 1386(-), 1549(+), 1549(-), 1615(+), 1615(-), 1674(+), 1674(-), 1684(+), 1684(-), 1700(+), 1700(-),	30(+), 30(-), 308(+), 308(-), 324(+), 324(-), 450(+), 450(-), 886(+), 886(-), 933(+), 933(-), 993(+), 993(-), 1169(+), 1169(-), 1220(+), 1220(-), 1226(+), 1226(-), 1288(+), 1288(-), 1294(+), 1294(-), 1330(+), 1330(-), 1478(+), 1478(-), 1969(+), 1969(-),	2(+), 2(-), 120(+), 120(-), 254(+), 254(-), 690(+), 690(-), 957(+), 957(-), 989(+), 989(-), 1048(+), 1048(-), 1203(+), 1203(-), 1583(+), 1583(-), 1739(+), 1739(-), 1767(+), 1767(-),	82(+), 82(-), 98(+), 98(-), 256(+), 256(-), 323(+), 323(-), 332(+), 332(-), 1172(+), 1172(-), 1532(+), 1532(-),	336(+), 336(-), 375(+), 375(-), 391(+), 391(-), 491(+), 491(-), 928(+), 928(-), 1045(+), 1045(-), 1444(+), 1444(-), 1703(+), 1703(-),	392(+), 392(-), 698(+), 698(-), 1039(+), 1039(-), 1180(+), 1180(-), 1205(+), 1205(-), 1286(+), 1286(-), 1414(+), 1414(-),	13(+), 13(-), 42(+), 42(-), 129(+), 129(-), 192(+), 192(-), 207(+), 207(-), 251(+), 251(-), 515(+), 515(-), 548(+), 548(-), 583(+), 583(-), 703(+), 703(-), 719(+), 719(-), 914(+), 914(-), 1043(+), 1043(-), 1448(+), 1448(-), 1483(+), 1483(-), 1533(+), 1533(-), 1681(+), 1681(-), 1811(+), 1811(-),	1(+), 1(-), 522(+), 522(-), 844(+), 844(-), 1594(+), 1594(-), 1926(+), 1926(-),	154(+), 154(-), 204(+), 204(-), 273(+), 273(-), 281(+), 281(-), 312(+), 312(-), 344(+), 344(-), 539(+), 539(-), 603(+), 603(-), 747(+), 747(-), 910(+), 910(-), 1161(+), 1161(-), 1253(+), 1253(-), 1409(+), 1409(-), 1529(+), 1529(-), 1903(+), 1903(-),	396(+), 396(-), 452(+), 452(-), 595(+), 595(-), 1307(+), 1307(-), 1527(+), 1527(-), 1614(+), 1614(-), 1798(+), 1798(-),	142(+), 142(-), 596(+), 596(-), 683(+), 683(-), 1198(+), 1198(-), 1422(+), 1422(-), 1503(+), 1503(-), 1573(+), 1573(-), 1787(+), 1787(-),	87(+), 87(-), 239(+), 239(-), 729(+), 729(-), 1571(+), 1571(-),	248(+), 248(-), 759(+), 759(-), 853(+), 853(-), 1297(+), 1297(-), 1420(+), 1420(-), 1490(+), 1490(-), 1593(+), 1593(-), 1673(+), 1673(-), 1902(+), 1902(-),	19(+), 19(-), 41(+), 41(-), 486(+), 486(-), 1126(+), 1126(-), 1625(+), 1625(-),	152(+), 152(-), 433(+), 433(-), 489(+), 489(-), 764(+), 764(-), 784(+), 784(-), 1089(+), 1089(-), 1108(+), 1108(-), 1118(+), 1118(-), 1899(+), 1899(-),	2(+), 2(-), 546(+), 546(-), 607(+), 607(-), 755(+), 755(-), 983(+), 983(-), 996(+), 996(-), 1032(+), 1032(-), 1485(+), 1485(-), 1603(+), 1603(-), 1649(+), 1649(-), 1752(+), 1752(-),	1104(+), 1104(-), 1212(+), 1212(-), 1994(+), 1994(-),	196(+), 196(-), 300(+), 300(-), 396(+), 396(-), 1616(+), 1616(-), 1670(+), 1670(-),	11(+), 11(-), 308(+), 308(-), 386(+), 386(-), 562(+), 562(-), 710(+), 710(-), 1212(+), 1212(-), 1313(+), 1313(-), 1711(+), 1711(-), 1808(+), 1808(-),	352(+), 352(-), 476(+), 476(-), 647(+), 647(-), 660(+), 660(-), 1435(+), 1435(-), 1464(+), 1464(-), 1511(+), 1511(-), 1742(+), 1742(-), 1771(+), 1771(-), 1798(+), 1798(-),	222(+), 222(-), 504(+), 504(-), 521(+), 521(-), 837(+), 837(-), 960(+), 960(-), 1084(+), 1084(-), 1138(+), 1138(-), 1253(+), 1253(-), 1310(+), 1310(-), 1394(+), 1394(-), 1400(+), 1400(-), 1881(+), 1881(-),	376(+), 376(-), 835(+), 835(-), 1138(+), 1138(-), 1320(+), 1320(-), 1654(+), 1654(-),	376(+), 376(-), 835(+), 835(-), 1138(+), 1138(-), 1320(+), 1320(-), 1654(+), 1654(-),	215(+), 215(-), 511(+), 511(-), 847(+), 847(-), 919(+), 919(-), 941(+), 941(-), 1008(+), 1008(-), 1217(+), 1217(-), 1376(+), 1376(-), 1502(+), 1502(-), 1649(+), 1649(-), 1667(+), 1667(-),	116(+), 116(-), 447(+), 447(-), 509(+), 509(-), 641(+), 641(-), 1603(+), 1603(-), 1650(+), 1650(-), 1779(+), 1779(-), 1806(+), 1806(-),	141(+), 141(-), 291(+), 291(-), 460(+), 460(-), 746(+), 746(-), 784(+), 784(-), 1208(+), 1208(-), 1367(+), 1367(-), 1501(+), 1501(-), 1627(+), 1627(-), 1651(+), 1651(-), 1717(+), 1717(-), 1773(+), 1773(-),	36(+), 36(-), 320(+), 320(-), 356(+), 356(-), 539(+), 539(-), 999(+), 999(-), 1364(+), 1364(-), 1451(+), 1451(-), 1495(+), 1495(-), 1539(+), 1539(-), 1637(+), 1637(-),	176(+), 176(-), 423(+), 423(-), 636(+), 636(-), 842(+), 842(-), 1092(+), 1092(-), 1315(+), 1315(-), 1471(+), 1471(-), 1531(+), 1531(-), 1621(+), 1621(-), 1763(+), 1763(-), 1939(+), 1939(-),	199(+), 199(-), 250(+), 250(-), 587(+), 587(-), 1468(+), 1468(-), 1531(+), 1531(-), 1604(+), 1604(-),	394(+), 394(-), 416(+), 416(-), 607(+), 607(-), 627(+), 627(-), 907(+), 907(-), 1467(+), 1467(-), 1496(+), 1496(-), 1606(+), 1606(-), 1651(+), 1651(-), 1734(+), 1734(-), 1904(+), 1904(-),	82(+), 82(-), 278(+), 278(-), 385(+), 385(-), 546(+), 546(-), 873(+), 873(-), 1308(+), 1308(-), 1314(+), 1314(-), 1344(+), 1344(-), 1430(+), 1430(-),	39(+), 39(-), 56(+), 56(-), 240(+), 240(-), 564(+), 564(-), 641(+), 641(-), 833(+), 833(-), 931(+), 931(-), 1161(+), 1161(-), 1631(+), 1631(-), 1703(+), 1703(-),	50(+), 50(-), 167(+), 167(-), 663(+), 663(-), 711(+), 711(-), 1519(+), 1519(-), 1543(+), 1543(-), 1592(+), 1592(-), 1823(+), 1823(-), 1839(+), 1839(-), 1906(+), 1906(-),	198(+), 198(-), 618(+), 618(-), 951(+), 951(-), 978(+), 978(-), 1106(+), 1106(-), 1156(+), 1156(-), 1503(+), 1503(-), 1815(+), 1815(-), 1824(+), 1824(-), 1847(+), 1847(-), 1904(+), 1904(-), 1978(+), 1978(-),
NAPINMOTIFBN	-	-	1400(+),	-	-	-	-	1906(+),	1906(+),	-	-	556(-), 731(-),	-	-	-	-	1047(-),	121(-),	311(-), 324(-),	-	-	-	-	-	1446(-),	-	-	-	-	-	-	-	-	389(-), 560(+),	-	-	-	-	-	1604(-),	-	-	-	251(-), 1796(+),	1638(+),	-	-	-	442(-),
NODCON1GM	57(-), 318(+), 1400(-), 1892(-),	-	1594(+), 492(-), 888(-), 901(-), 920(-),	55(+), 1423(-), 1694(+), 1741(+),	1087(+),	-	493(+),	195(-),	195(-),	339(+), 820(-),	892(+), 1257(+), 1906(+),	525(-),	142(+), 758(-),	486(-),	-	61(-),	635(+), 1380(-),	628(+), 696(+), 762(+),	-	1241(-),	1637(+),	-	-	-	1495(+),	-	-	-	234(+),	440(+),	240(-),	17(-),	793(+), 797(-), 874(+), 1107(+),	-	1378(-),	291(-), 337(+), 1988(-),	1048(+), 1330(-), 1593(-),	1048(+), 1330(-), 1593(-),	829(+), 1296(+), 1745(-), 1964(+),	1583(-),	1317(+), 1529(-),	-	271(+), 771(-), 1027(+),	-	260(+),	600(+), 1893(-),	986(+),	1153(-), 1206(-),	28(-), 246(+),
NODCON2GM	393(-),	1037(+), 1122(+), 1149(-), 1704(+), 1741(-), 312(+), 432(-),	1171(+), 1700(+), 1723(+), 1730(+), 1766(+), 1860(+), 521(-),	585(+),	203(-), 229(-), 417(-), 425(-), 578(+), 926(-), 1110(+), 1274(-), 1994(-),	503(+), 552(-), 749(+), 773(-), 864(-), 900(-), 1419(+),	193(+), 301(+), 415(+), 898(+), 1020(+), 1332(+), 1522(+),	843(-),	843(-),	662(-), 1111(-), 1420(+), 1555(+),	231(+), 669(+), 1447(-), 1672(-),	650(+), 939(+), 989(+), 1009(+), 1907(-),	86(+), 239(-), 853(-), 1053(-), 1334(-), 1360(+),	199(+), 475(+), 603(+),	987(+),	314(+), 577(+), 622(+), 1309(-),	103(-), 964(-), 1115(+), 1400(+), 1648(-), 1816(+),	160(-), 431(+), 741(-), 1114(-), 1660(-),	385(-), 1001(-),	75(+), 561(+), 1017(+), 1916(+), 1980(+),	38(-), 966(-), 1773(+),	226(-), 331(+), 1210(+), 1468(+), 1476(+),	31(-),	1788(+),	90(+), 623(+), 882(+), 1838(-),	238(+), 293(+), 359(-), 1260(+), 1529(+),	438(-), 687(+),	233(+), 345(-), 372(+), 429(+), 971(+), 1535(-), 1553(+), 1847(-), 1923(+), 1928(+),	54(+), 671(-), 758(-), 1153(-), 1306(+), 1491(+), 1846(-), 1916(+),	858(+), 1030(-), 1828(+),	628(-), 1305(-), 1614(+), 1866(+),	132(-), 1253(-), 1350(+), 1382(-), 1483(-), 1500(+), 1697(+), 1821(+),	116(+), 131(+), 594(+), 1460(+), 1766(+),	186(+), 1052(+), 1400(+),	329(+), 733(+), 1174(+), 1288(+), 1562(-),	648(+), 671(+), 772(+), 1247(-), 1975(+),	165(+), 202(+), 221(+), 1016(-),	165(+), 202(+), 221(+), 1016(-),	538(-),	668(+), 1625(-),	726(+),	188(-), 911(-), 1404(+), 1552(-), 1847(+),	328(-), 753(-), 1352(-), 1955(-),	773(-), 1587(-), 1832(-), 1890(+),	177(-), 472(+), 1046(+), 1601(-), 1813(-), 1894(-),	366(+), 1207(+), 1215(+), 1220(+), 1331(+), 1373(-), 1474(-), 1567(+), 1761(-), 1821(-),	169(-), 310(-), 322(-), 1423(-),	1296(-), 1353(+), 1579(-), 1662(-), 1801(-),	22(+), 545(-), 1367(+), 1920(-),
NONAMERATH4	-	-	-	-	-	-	-	-	-	-	-	-	-	-	-	-	-	-	-	-	430(-),	-	-	-	-	-	-	-	-	-	-	-	-	-	-	-	1845(-),	1845(-),	-	-	-	-	-	-	-	-	-	-	-
NONAMERMOTIFTAH3H4	-	-	-	-	-	-	-	-	-	-	-	-	-	-	-	-	-	-	-	-	-	-	-	-	-	1608(-),	-	-	-	-	1040(+),	-	-	-	-	-	-	-	-	-	-	-	-	-	-	-	-	-	-
NRRBNEXTA	1113(-),	-	-	-	-	-	-	-	-	-	-	325(-),	-	-	-	-	-	-	-	-	-	-	-	-	-	-	-	-	-	-	-	-	-	-	975(+),	-	-	-	-	-	-	-	-	-	-	-	-	-	-
NTBBF1ARROLB	758(-), 1206(+),	1063(+),	220(-), 328(-), 551(-),	-	1494(+),	-	1493(+),	-	-	-	1092(+),	775(+),	1253(-),	242(+), 733(-), 1025(-), 1781(-),	1655(+), 1775(+), 1832(-), 1837(-),	-	-	-	-	-	-	-	-	-	319(+), 602(-),	1667(+),	698(-),	-	1481(-),	310(-), 818(-), 870(+),	1095(+), 1384(-),	-	760(-), 993(-), 1605(+),	76(+),	-	-	1471(+),	1471(+),	-	13(-),	4(+), 673(+), 1482(-), 1753(-),	1444(+),	-	1974(+),	1115(-),	-	433(+), 713(+), 855(-), 1787(+),	1322(-),	525(+),
OCTAMERMOTIFTAH3H4	-	-	-	-	-	-	-	-	-	-	-	-	-	-	-	-	-	-	-	-	-	-	-	-	-	-	-	-	-	-	-	-	-	-	-	-	-	-	-	-	-	-	-	-	-	825(+),	-	-	-
OCTAMOTIF2	-	-	-	-	-	-	-	-	-	-	-	-	-	-	629(+),	-	-	-	-	-	-	-	-	-	-	-	-	-	-	-	-	-	-	-	-	-	-	-	-	-	-	-	-	-	-	-	-	-	-
OPAQUE2ZMB32	-	-	-	-	-	-	-	-	-	-	-	-	-	-	-	-	-	-	-	-	-	-	1085(+),	-	-	-	-	-	-	-	-	-	-	-	-	-	-	-	-	729(-),	-	-	-	-	-	-	-	-	-
OSE1ROOTNODULE	57(-), 318(+), 1400(-), 1892(-),	-	492(-), 594(+), 888(-), 901(-), 920(-),	55(+), 1423(-), 1694(+), 1741(+),	1087(+),	-	493(+),	195(-),	195(-),	339(+), 820(-),	892(+), 1257(+), 1906(+),	525(-),	142(+), 758(-),	486(-),	-	61(-),	635(+), 1380(-),	628(+), 696(+), 762(+),	-	1241(-),	1637(+),	-	-	-	1495(+),	-	-	-	234(+),	440(+),	240(-),	17(-),	793(+), 797(-), 874(+), 1107(+),	-	1378(-),	291(-), 337(+), 1988(-),	1048(+), 1330(-), 1593(-),	1048(+), 1330(-), 1593(-),	829(+), 1296(+), 1745(-), 1964(+),	1583(-),	1317(+), 1529(-),	-	271(+), 771(-), 1027(+),	-	260(+),	600(+), 1893(-),	986(+),	1153(-), 1206(-),	28(-), 246(+),
OSE2ROOTNODULE	393(-),	1037(+), 1122(+), 1149(-), 1704(+), 1741(-), 312(+), 432(-),	171(+), 521(-), 700(+), 723(+), 730(+), 766(+), 860(+),	585(+),	203(-), 229(-), 417(-), 425(-), 578(+), 926(-), 1110(+), 1274(-), 1994(-),	503(+), 552(-), 749(+), 773(-), 864(-), 900(-), 1419(+),	193(+), 301(+), 415(+), 898(+), 1020(+), 1332(+), 1522(+),	843(-),	843(-),	662(-), 1111(-), 1420(+), 1555(+),	231(+), 669(+), 1447(-), 1672(-),	650(+), 939(+), 989(+), 1009(+), 1907(-),	86(+), 239(-), 853(-), 1053(-), 1334(-), 1360(+),	199(+), 475(+), 603(+),	987(+),	314(+), 577(+), 622(+), 1309(-),	103(-), 964(-), 1115(+), 1400(+), 1648(-), 1816(+),	160(-), 431(+), 741(-), 1114(-), 1660(-),	385(-), 1001(-),	75(+), 561(+), 1017(+), 1916(+), 1980(+),	38(-), 966(-), 1773(+),	226(-), 331(+), 1210(+), 1468(+), 1476(+),	31(-),	1788(+),	90(+), 623(+), 882(+), 1838(-),	238(+), 293(+), 359(-), 1260(+), 1529(+),	438(-), 687(+),	233(+), 345(-), 372(+), 429(+), 971(+), 1535(-), 1553(+), 1847(-), 1923(+), 1928(+),	54(+), 671(-), 758(-), 1153(-), 1306(+), 1491(+), 1846(-), 1916(+),	858(+), 1030(-), 1828(+),	628(-), 1305(-), 1614(+), 1866(+),	132(-), 1253(-), 1350(+), 1382(-), 1483(-), 1500(+), 1697(+), 1821(+),	116(+), 131(+), 594(+), 1460(+), 1766(+),	186(+), 1052(+), 1400(+),	329(+), 733(+), 1174(+), 1288(+), 1562(-),	648(+), 671(+), 772(+), 1247(-), 1975(+),	165(+), 202(+), 221(+), 1016(-),	165(+), 202(+), 221(+), 1016(-),	538(-),	668(+), 1625(-),	726(+),	188(-), 911(-), 1404(+), 1552(-), 1847(+),	328(-), 753(-), 1352(-), 1955(-),	773(-), 1587(-), 1832(-), 1890(+),	177(-), 472(+), 1046(+), 1601(-), 1813(-), 1894(-),	366(+), 1207(+), 1215(+), 1220(+), 1331(+), 1373(-), 1474(-), 1567(+), 1761(-), 1821(-),	169(-), 310(-), 322(-), 1423(-),	1296(-), 1353(+), 1579(-), 1662(-), 1801(-),	22(+), 545(-), 1367(+), 1920(-),
P1BS	457(+), 457(-),	-	-	-	-	150(+), 150(-),	-	-	-	-	-	-	1158(+), 1158(-),	-	1096(+), 1096(-),	1737(+), 1737(-),	395(+), 395(-),	-	13(+), 13(-),	-	-	-	-	-	-	-	1833(+), 1833(-),	1672(+), 1672(-),	-	1156(+), 1156(-),	-	-	181(+), 181(-),	-	-	514(+), 514(-), 984(+), 984(-),	-	-	846(+), 846(-),	1420(+), 1420(-), 1844(+), 1844(-),	465(+), 465(-),	1172(+), 1172(-),	650(+), 650(-),	101(+), 101(-), 1251(+), 1251(-),	-	-	723(+), 723(-),	-	-
PALBOXAPC	411(+),	54(+),	52(-),	-	-	1308(+), 1389(-), 1995(-),	1828(+),	-	-	-	-	55(-), 87(-), 1166(+), 1935(-),	875(-), 1494(+),	557(-),	444(-),	-	-	918(-),	-	349(-), 354(-),	342(+), 1948(+),	1977(+),	1016(+),	950(-), 1214(+),	1783(+),	1836(-),	900(+),	-	218(-), 618(-), 655(-),	1399(+), 1514(+), 1543(+),	-	-	1698(+), 1988(-),	1553(+),	-	1583(+),	-	-	-	621(+), 837(+), 929(-),	-	-	-	107(+), 1375(-),	-	-	28(+), 1335(-),	1031(+),	1543(-),
PALBOXLPC	-	-	-	-	-	-	-	-	-	-	967(+),	-	-	-	-	-	-	-	-	-	-	-	-	-	-	-	-	-	-	1961(-),	-	-	-	-	-	-	-	-	-	-	-	-	-	-	-	-	-	-	-
PALINDROMICCBOXGM	-	-	-	-	-	-	-	-	-	-	-	-	-	-	-	-	-	-	-	-	-	-	-	-	-	-	-	-	-	-	-	-	-	-	-	-	-	-	-	-	-	-	-	-	-	-	-	-	-
PIATGAPB	-	-	-	1482(+), 1482(-),	-	-	-	-	-	-	-	-	-	-	-	-	-	-	-	-	-	-	-	-	851(+), 851(-),	-	-	-	-	-	-	-	-	-	-	-	-	-	-	-	-	-	-	-	-	-	-	-	-
POLASIG1	60(-), 1163(+), 1807(+),	1163(+), 1168(+), 1187(-), 1720(+), 451(+),	1232(+),	1908(+),	951(-), 1730(+),	1054(-),	118(+), 122(+), 1453(+),	723(-), 781(-),	723(-), 781(-),	750(-), 1046(+), 1091(+),	981(-), 1168(+), 1505(+), 1613(-),	140(-), 738(-), 752(-), 777(-),	349(-), 358(-), 445(+), 635(-), 761(-),	522(+),	1809(+),	430(-), 1314(+),	408(+), 458(+), 1490(-), 1504(+),	-	635(+), 731(-), 738(+), 878(+), 910(+), 1021(+), 1086(+), 1399(-), 1478(-), 1482(-),	443(+),	1474(+),	696(-), 756(-),	-	-	677(+),	611(+), 649(-), 826(+), 915(-), 1128(+), 1226(+),	512(-), 1727(+), 1731(+),	1054(-), 1260(+), 1800(-), 1804(-),	1361(+), 1759(+),	843(-), 966(-), 1682(+),	222(+), 575(-), 766(+), 1156(+),	1160(+), 1173(+), 1406(-),	22(-),	1826(-),	93(-), 176(-), 208(+), 339(-), 681(+), 877(-), 1023(+), 1295(+),	132(-),	759(-),	759(-),	645(-), 953(+),	1371(-),	356(+),	628(+), 714(+), 756(+), 816(+), 1548(+),	62(+),	1310(-), 1387(+),	35(-), 311(-),	133(-), 166(+), 698(+), 1875(+),	570(-), 863(+),	252(+), 263(+), 1292(+),	854(+),
POLASIG2	30(-), 1175(+),	1192(-), 382(-),	1839(-), 354(-),	179(+),	-	-	20(+), 335(+),	-	-	-	1172(+),	-	-	771(+),	-	-	678(-),	-	742(+), 765(+), 1814(-),	-	-	739(-),	-	1588(-),	547(+),	-	-	1242(-), 1308(+),	-	-	-	1155(+), 1685(-),	801(-),	632(+),	-	-	1041(+), 1549(+),	1041(+), 1549(+),	660(-), 1701(+),	660(+), 718(-),	475(+),	-	-	805(+),	475(-), 1082(-),	1570(-),	993(-), 1860(+),	1677(+),	527(-), 590(-), 1078(-), 1626(+),
POLASIG3	139(-), 176(+), 1888(+),	1105(-), 1180(+), 1825(-), 549(-),	1059(+),	106(-), 1143(-), 1471(-), 1829(+), 1912(+), 213(-), 275(+),	60(-), 499(-), 1769(+),	1149(+),	326(+), 329(+), 332(+), 1233(+),	186(-), 1452(+),	186(-), 1452(+),	-	29(-), 1016(-), 1114(+), 1476(-), 1634(+), 1750(+),	1017(-),	603(-),	-	1243(+),	421(+), 1263(+),	603(-), 1417(+),	324(-), 1144(+),	-	1192(+), 1907(+),	806(-), 1057(+), 1471(+), 1587(+),	498(-), 660(+), 747(+),	1202(-), 1248(-), 1345(+),	1596(-),	-	1238(+), 1241(+), 1321(-),	430(-), 461(+), 541(-), 557(+), 561(-),	73(-), 785(+), 1211(-), 1508(+),	1358(+),	846(-),	617(-), 777(-), 785(-), 1153(+),	1266(-),	75(+),	195(-), 287(-),	96(-), 934(+),	1016(-), 1132(+),	1625(+),	1625(+),	73(-), 437(+), 495(+), 590(-), 746(-), 1777(+),	949(+), 1025(+), 1410(-), 1413(-),	368(+),	-	397(+), 803(+),	-	338(+), 635(-), 1007(+), 1943(-),	1119(+), 1633(-),	1034(+), 1810(-),	1553(+),	630(+), 1118(+),
POLLEN1LELAT52	26(-), 128(+), 144(-), 1230(+), 1292(-), 1359(+), 1986(-),	18(-), 45(+), 1155(+), 1202(-), 1316(+), 1429(-), 1709(-), 1732(+), 1737(+), 698(-), 930(-),	067(-), 216(+), 336(+), 389(+), 393(+), 398(-), 464(+), 468(+), 576(-), 720(-), 724(+), 727(-), 840(-), 844(-), 863(-), 938(-),	13(+), 20(+), 1215(-), 1451(+), 1519(+), 1637(+), 1674(+), 1835(-), 1901(+), 1961(-), 264(+), 271(+), 451(+), 463(+), 891(+),	323(-), 413(+), 450(+), 709(+), 800(+), 1055(-), 1085(+), 1098(+), 1252(+), 1373(-), 1406(-),	286(+), 1423(-),	48(+), 198(+), 293(+), 323(+), 341(+), 358(+), 363(+), 578(+), 582(+), 894(+), 1458(+), 1515(+), 1519(+), 1645(+),	226(-), 727(-), 930(+), 1368(+), 1726(-), 1819(-),	226(-), 727(-), 930(+), 1368(+), 1726(-), 1819(-),	7(+), 665(+), 717(+), 765(-), 832(-), 858(+), 908(-), 1077(+), 1176(-), 1294(+), 1502(+),	136(+), 673(-), 1182(+), 1243(-), 1274(-),	653(-), 787(-), 914(+), 960(+), 986(-), 1006(-), 1034(-), 1044(-), 1500(-),	194(-), 354(-), 466(-), 660(+), 783(+), 945(-), 1050(+), 1652(+),	411(+), 447(+), 470(+), 480(-), 546(+), 630(-), 1381(-), 1419(-), 1697(-), 1838(-),	1650(+),	335(-), 441(-), 820(+), 834(+), 851(+), 981(-), 1068(+), 1082(-), 1259(+), 1272(+), 1597(-),	252(+), 468(+), 1527(+), 1639(+), 1677(+), 1797(+), 1933(-),	596(+), 701(-), 816(-), 891(+),	136(-), 473(+), 712(+), 793(+), 1489(-), 1971(+),	28(-), 440(+), 564(-), 1293(+), 1346(+), 1862(-),	31(+), 810(-), 1373(-),	78(+), 92(+), 1108(+), 1307(+), 1489(-), 1586(-), 1658(-), 1895(+),	655(-), 738(+), 1217(-),	38(-), 77(-), 568(+), 934(-), 1556(+), 1957(+),	93(-), 822(+), 826(+), 831(+), 888(+), 1001(-), 1051(-), 1482(+), 1487(+), 1627(+),	104(-), 111(-), 217(-), 464(+), 573(+), 787(+), 1221(+), 1334(+), 1594(-), 1962(-),	505(-), 568(+), 607(-), 649(+), 753(-), 833(-), 1650(+),	96(-), 241(+), 369(-), 565(+), 628(-), 713(-), 946(-), 1129(+), 1337(+), 1836(-),	600(-), 896(+), 921(-), 930(+), 977(-), 1073(-), 1196(+), 1215(+), 1559(+), 1565(-), 1653(+),	269(+), 295(+), 306(-), 338(+), 384(-), 796(-), 998(+), 1199(-),	494(+), 1578(+),	22(-), 1017(-), 1233(+), 1614(+),	72(+), 119(-), 367(-), 1272(+), 1379(-), 1879(+),	5(-), 221(+), 372(+), 553(-), 841(+), 1563(-), 1644(+),	3(+), 280(-), 333(-), 376(-), 653(-), 817(-), 1282(+), 1314(-), 1350(-), 1470(-), 1506(-),	400(+), 867(+), 889(-), 935(-), 973(+), 1029(-), 1047(+), 1051(+), 1625(-), 1676(-),	1400(+), 1490(+), 1916(+),	1400(+), 1490(+), 1916(+),	159(-), 281(-), 501(-), 573(-), 820(+), 965(-), 1018(-),	130(-), 301(+), 864(-), 1436(+),	15(-), 59(-), 71(+), 276(-), 351(-), 502(+), 556(+), 732(-), 852(-), 903(+), 917(+),	155(+), 379(-), 395(-), 400(-), 668(+), 1788(-),	13(-), 152(+), 663(-), 862(-), 884(-), 1187(-), 1507(+), 1664(-),	955(+), 1887(-), 1954(-),	257(+), 388(-), 556(+), 734(-), 1152(-), 1256(-), 1324(+), 1551(-),	247(-), 1042(-), 1260(-), 1394(+), 1446(+), 1603(+), 1916(+),	124(+), 319(+), 892(-), 1308(+), 1689(-), 1746(+),	7(+), 183(+), 1492(-), 1496(-), 1738(+), 1804(+),	32(-), 461(+), 586(-), 847(+), 1074(-), 1726(-),
PREATPRODH	-	-	-	-	152(-),	-	511(+), 1076(+),	-	-	-	-	1395(+),	-	1632(+),	-	57(+), 926(+),	1555(+),	-	1423(-),	601(-),	-	653(+), 1564(-),	-	-	-	1296(+),	-	21(-), 57(-),	-	-	-	1079(+),	105(+), 1281(-),	-	523(-),	149(-), 378(-), 907(-),	-	-	-	1351(-),	1674(-), 1873(+),	702(+), 1275(+),	34(-), 56(-), 387(+),	287(+),	757(+), 1418(-),	1710(-),	53(+), 1628(+),	-	1553(-),
PRECONSCRHSP70A	735(+), 1001(+), 1926(+), 1946(-),	1826(-),	41(-),	1940(+),	597(-), 1921(+),	1271(-), 1300(-), 1505(+), 1748(+),	415(+), 643(+), 1806(+), 1882(+),	1397(-), 1491(+),	1397(-), 1491(+),	972(+), 1171(-), 1448(-),	711(-),	104(+), 430(-), 843(+), 1195(+), 1639(-),	1580(-),	1294(+), 1357(-),	148(-), 375(-),	1164(+), 1665(+), 1965(+),	804(+), 1711(-), 1842(-),	-	1766(+), 1847(-),	14(-), 93(-), 377(-), 602(-), 723(+), 1087(-),	156(+), 421(-), 543(+),	226(-), 888(+), 1265(-),	93(-), 95(+), 1105(-),	140(-), 1052(+), 1204(+), 1229(+), 1316(-), 1601(-),	18(+), 749(-), 797(-), 828(-), 1624(-),	1428(+),	155(+),	1070(+), 1503(+),	280(-), 552(+), 649(+), 1049(-),	143(+), 655(-), 734(-), 1373(-), 1557(+), 1795(-),	1003(-), 1469(+),	8(-), 1925(+),	-	660(-), 875(+), 1378(+), 1474(-), 1727(-),	-	1587(+), 1793(+),	450(-), 597(+), 966(-), 1045(-), 1219(+), 1922(-),	450(-), 597(+), 966(-), 1045(-), 1219(+), 1922(-),	-	300(-), 724(-), 1099(+), 1100(-), 1103(+), 1695(+), 1713(+),	86(-), 89(+), 807(+), 1390(-), 1590(+),	592(+), 1806(+),	887(-), 1367(-), 1383(+), 1948(-),	145(-), 280(-), 375(+), 628(+), 1282(-), 1286(-), 1368(+), 1410(+), 1910(+),	23(+), 1032(+),	101(+), 560(+), 934(+), 942(+), 1567(-),	-	1202(-),	89(+), 850(-), 857(-),
PROLAMINBOXOSGLUB1	-	-	-	-	536(+),	686(+),	285(+), 288(+),	-	-	-	-	-	-	-	-	-	1207(-),	-	-	-	-	1617(-),	-	-	-	-	-	290(-), 1911(-),	-	437(+),	-	-	278(-),	-	-	-	-	-	1293(+),	-	-	-	-	-	-	-	-	1692(-),	107(+),
PROXBBNNAPA	397(-), 450(-), 779(+),	-	-	310(+),	-	-	1115(+),	-	-	-	-	-	-	-	-	-	-	-	651(+),	-	-	-	-	-	-	-	-	-	1501(+),	-	1072(-),	-	-	1631(+),	-	-	-	-	-	-	-	-	-	-	-	1460(+),	730(+),	-	-
PYRIMIDINEBOXHVEPB	-	-	848(+), 960(+),	-	-	-	-	-	-	-	-	-	-	-	-	-	-	-	-	-	-	-	-	-	-	-	-	-	-	-	-	-	-	-	-	-	-	-	-	-	-	-	-	-	-	-	-	-	-
PYRIMIDINEBOXHVEPB1	-	787(+),	-	-	1741(-),	-	-	-	-	-	1034(+),	992(+),	-	1405(+),	-	-	-	-	-	124(+), 1036(-),	1145(+),	-	1809(-),	-	119(-),	-	642(-), 1519(-),	1350(-),	-	-	-	267(-), 877(+), 1257(-),	-	-	-	-	-	-	-	-	-	-	-	-	912(-),	-	1201(+), 1518(+),	-	-
PYRIMIDINEBOXOSRAMY1	-	-	503(+),	-	-	-	-	-	-	-	-	-	-	-	-	-	-	-	-	-	-	-	-	-	-	-	-	-	-	-	-	-	-	-	-	-	-	-	-	-	-	-	-	-	-	-	-	-	-
PYRIMIDINEBOXOSRAMY1A	806(+), 939(-), 1983(+),	723(-), 724(-), 775(+),	1772(+), 1935(+),	1377(-), 189(-), 432(-),	328(+), 455(-), 971(+), 1147(-), 1332(-), 1717(+), 1737(-),	1641(-),	-	-	-	51(+), 370(+), 395(+),	946(-), 1138(+),	998(+),	463(+), 582(+), 1290(+),	623(+), 650(+), 1425(+),	1270(-), 1673(+),	-	461(-), 1507(-), 1920(+),	302(+),	475(-), 1308(+), 1371(-), 1932(+), 1973(-),	-	475(+), 730(-), 1271(-), 1387(-),	379(-),	-	235(-), 1564(-),	1027(+),	262(+), 802(-), 829(-), 837(-), 1136(-),	576(-), 1652(-), 1734(-),	-	1199(-), 1685(+),	630(-),	1537(+), 1699(+),	-	-	1822(+),	804(+),	386(-), 699(-), 806(-), 1067(-),	773(+),	773(+),	-	876(-),	919(-), 1005(+), 1568(-),	670(-), 968(-),	658(+),	113(-), 957(-), 1126(-), 1231(-),	1253(+),	1381(+), 1810(-),	216(+), 1572(+),	132(-), 202(-),	1560(-), 1687(-),
QARBNEXTA	-	556(-),	-	-	-	-	-	-	-	-	-	-	-	-	66(-), 1639(+),	-	1089(+),	-	-	-	-	-	1698(+),	-	-	-	-	-	933(+),	-	-	977(-),	-	-	-	-	944(+),	944(+),	-	-	-	-	-	-	-	-	-	-	376(+),
QELEMENTZMZM13	-	495(-), 894(+),	762(-),	783(-),	-	417(+),	-	1378(+),	1378(+),	-	1217(-), 1317(+),	1174(-),	-	1503(+),	-	-	1474(+),	-	-	42(+), 104(-),	890(-), 1029(+),	1102(-), 1422(-), 1781(+),	169(-), 235(-), 1612(+),	-	-	-	1189(-),	-	753(+),	-	-	-	-	929(+),	1444(-),	-	1718(+),	1718(+),	-	820(-),	166(+),	924(-),	877(+),	950(+),	1250(-),	-	1314(+), 1418(+),	-	-
RAV1AAT	901(-), 1138(-), 1476(+), 1479(+), 1565(-),	1057(+), 1635(+), 188(-), 292(-), 341(-), 977(-),	1149(+), 1355(+), 1640(+), 639(+), 652(+),	38(+), 1048(+), 1466(+), 158(+), 327(+), 332(+), 397(-), 474(+), 553(-), 838(-),	373(+), 729(-), 736(-), 807(+), 1012(+), 1126(-),	196(+), 971(-),	60(+), 600(+), 653(+), 676(+), 938(+), 1284(+),	42(+), 486(+), 837(+), 1032(-), 1422(+), 1429(-), 1682(-),	42(+), 486(+), 837(+), 1032(-), 1422(+), 1429(-), 1682(-),	209(-), 882(+), 920(-),	405(+), 717(+), 953(-),	1601(+),	317(+), 330(-), 387(-), 433(+), 515(-), 610(-), 613(-), 620(-), 1278(+), 1349(-),	282(-), 876(-), 1047(+), 1108(+), 1210(+), 1507(+),	583(+), 1006(-),	107(-), 178(-), 192(-), 199(-), 205(-), 280(-), 384(+), 478(-),	656(+), 1386(+), 1437(+), 1611(+), 1635(+),	95(-), 1543(-),	125(+), 643(+), 1521(+),	1055(+), 1464(+),	1154(+), 1224(-),	374(+), 390(+), 421(-), 552(-), 920(+), 1674(+), 1891(+),	44(-), 1120(-), 1147(-), 1272(+), 1828(-),	1373(+),	640(+), 742(+), 1317(+), 1694(-),	504(-), 1249(+),	174(-), 1055(+),	121(-), 197(+), 203(+), 444(+), 646(-), 740(+), 1115(-), 1886(-),	78(-), 92(+), 725(-), 1039(-), 1934(-),	-	691(-), 905(-), 931(+), 1457(-), 1559(+),	1216(-), 1580(+),	417(+), 574(+), 735(+), 919(-), 968(+), 1137(-), 1482(-),	24(+), 59(-), 115(-), 770(-), 1684(-),	23(-), 35(-), 547(-), 959(-), 1144(-), 1557(+), 1913(-),	10(-), 184(-), 310(+), 1280(+), 1466(+),	1573(-),	1573(-),	580(-), 789(+), 947(+), 1518(+), 1725(-),	199(-), 220(+), 324(+), 393(-), 1453(-),	162(+), 286(+), 426(-), 892(+), 958(-), 1041(+), 1335(-), 1398(-),	239(-), 876(-), 1779(-),	1106(+),	280(-), 1258(+),	51(-), 405(-), 408(-), 420(-), 594(-), 1622(+), 1748(-),	201(+), 410(-), 605(-), 752(-), 1030(+), 1351(-), 1642(-), 1647(-), 1736(+),	786(+), 1142(+), 1368(-),	146(+), 179(+), 492(+), 565(+), 1700(-), 1921(+), 1968(-),	41(+), 577(-), 837(+), 1065(-), 1259(+),
RAV1BAT	479(+),	1249(+),	-	-	-	546(+),	927(+),	-	-	469(-), 1736(+),	825(+),	1706(+),	644(-), 1787(+),	1743(+),	38(+),	1205(+),	30(-),	1583(-),	-	-	392(+),	1448(-), 1483(+),	522(-),	312(+), 344(-), 603(+), 1903(-),	595(-),	1422(+),	-	-	-	152(-),	-	-	-	-	1435(-),	-	1138(+),	1138(+),	-	1806(-),	1627(+), 1651(+),	-	1763(-),	199(+),	416(-),	-	39(-),	1543(+),	951(+), 978(+), 1503(+), 1978(+),
RBCSCONSENSUS	1318(+),	-	1636(+),	123(+),	803(+),	594(+),	-	-	-	71(+), 257(-),	-	-	920(-),	608(-),	-	-	441(-),	-	647(+),	1706(-),	-	-	-	-	-	-	475(+),	-	-	-	372(+), 781(-),	-	-	-	-	-	749(-),	749(-),	-	-	-	-	-	-	-	-	-	-	-
RBENTGA3	-	-	-	-	-	-	-	-	-	-	-	-	-	-	-	-	-	-	-	-	-	-	-	-	-	-	-	-	-	-	-	-	-	-	-	-	-	-	-	-	-	-	-	-	-	-	-	-	-
REALPHALGLHCB21	37(-), 933(-), 1936(+),	1649(-), 664(-),	84(-), 142(-), 395(-), 733(-), 737(-), 762(-), 828(+),	62(+), 1026(+), 372(+), 686(-), 873(+),	399(+), 1033(+),	244(+), 1945(-),	989(+), 1097(+), 1120(+), 1181(+), 1323(+), 1407(+), 1648(+),	-	-	1603(+),	714(+), 1850(+),	1468(+), 1643(+),	134(-), 280(-), 1275(+), 1436(+),	256(+), 490(-), 1131(+), 1135(+), 1139(+),	1540(+),	1071(+),	-	545(-),	495(+),	-	1141(-),	-	227(-),	518(-), 678(+), 1297(-),	-	-	930(+), 1472(+), 1476(+), 1481(+),	144(-), 1149(+), 1531(+),	1208(+), 1775(+), 1801(+),	1501(+), 1927(-), 1932(-), 1947(-), 1951(-), 1955(-), 1959(-),	482(+),	-	61(-), 1863(-),	30(+), 292(-), 742(-), 1306(+),	89(-),	-	-	-	1087(-), 1351(-), 1674(+),	1277(-), 1367(-),	833(+), 984(-),	783(+), 1459(+),	240(+),	-	-	-	89(-),	-	-
REBETALGLHCB21	1265(+),	1352(-),	-	-	-	-	-	-	-	-	1262(-),	-	1161(-),	-	-	-	-	-	-	-	607(-), 867(+),	-	627(+), 645(-),	-	-	1152(+),	379(+), 1276(+),	-	-	125(+),	-	-	480(-),	-	1337(+),	-	-	-	-	-	-	1171(+), 1179(+),	-	104(-),	-	855(-),	-	-	58(-),
RGATAOS	-	-	-	-	-	223(+),	-	-	-	-	-	-	-	-	-	-	-	-	-	-	-	-	-	-	-	-	-	-	-	-	-	-	-	-	-	-	-	-	-	-	-	-	-	-	-	-	-	-	-
RHERPATEXPA7	564(-), 1467(+), 1943(+),	4(-), 196(+),	1780(-), 719(+),	1267(+), 389(+), 661(-),	333(+), 367(+), 542(+), 685(+), 994(-), 1027(-), 1075(+), 1192(+),	1060(-),	224(+), 280(+), 723(+), 1850(+),	796(+), 798(-), 1189(-), 1487(-),	796(+), 798(-), 1189(-), 1487(-),	1397(-),	164(-), 1199(-), 1370(+),	248(+), 1490(-),	1684(+),	41(+), 1201(-), 1940(+),	33(-), 147(-), 237(-), 681(-), 1234(-), 1888(-),	603(+), 707(+), 721(-), 907(-), 1548(+), 1579(+), 1825(-),	954(-), 1968(+), 1970(-),	338(+), 708(-), 1150(+), 1204(-), 1609(-), 1634(-), 1649(-), 1830(-),	686(-), 1173(-), 1512(+),	67(+), 171(-), 374(+), 376(-), 1119(-), 1540(-), 1676(-),	367(+), 568(-), 794(-), 801(+),	1812(-), 1932(+),	131(+), 789(-), 1582(-), 1618(-), 1837(-),	822(+), 909(+), 911(-), 1046(+), 1133(-), 1252(+), 1254(-), 1767(-), 1983(-),	658(+), 955(-), 1232(-),	400(-), 959(-), 1438(-),	95(+), 159(-), 196(-), 271(+), 1394(-),	1700(+),	18(+), 118(-), 429(-), 1672(+),	147(-), 434(-), 878(+), 1250(-), 1290(+),	721(+), 1807(-),	1921(-),	224(+), 509(+), 1077(-), 1775(+), 1944(+),	236(-), 378(+), 461(+), 591(+), 1001(+), 1194(+), 1250(-), 1255(-), 1774(+),	1792(+),	-	998(-), 1099(+), 1182(+),	998(-), 1099(+), 1182(+),	165(-), 733(+), 900(-), 1156(-), 1216(+), 1218(-), 1229(+), 1945(-),	508(+), 510(-), 596(-), 1516(-), 1749(-), 1893(-),	39(-), 1097(-), 1305(+), 1801(-),	1063(-), 1349(-), 1450(+), 1686(-),	693(-), 841(+), 843(-), 1070(+), 1557(-), 1824(-), 1846(-),	356(-), 480(+), 835(-), 877(+), 1926(-),	1466(+), 1733(+), 1735(-),	225(-), 540(+), 682(-), 1088(-), 1096(-), 1202(-),	899(+), 1110(-), 1160(+), 1162(-), 1444(-),	662(+), 664(-), 685(-), 710(+),	1208(+), 1523(+),
ROOTMOTIFTAPOX1	791(-), 792(+), 1027(-), 1028(+), 1084(-), 1128(+), 1324(-), 1341(-), 1342(+), 1541(+),	72(+), 1103(+), 1183(-), 1184(+), 538(-), 782(+),	10(-), 78(-), 81(+), 062(-), 063(+), 187(-), 188(+), 198(-), 232(-), 236(-), 247(-), 248(+), 260(+), 278(-), 315(-), 316(+), 341(-), 453(+), 513(+), 571(-), 572(+), 689(-), 743(-), 836(-), 837(+), 967(-),	1039(+), 117(-), 118(+), 1506(+), 1580(+), 1617(+), 1645(-), 1654(+), 1682(-), 1784(-), 1805(-), 278(-), 281(+),	53(+), 145(+), 566(-), 1370(+),	84(-), 85(+), 257(-), 390(+),	71(+), 72(+), 104(+), 105(+), 1236(+),	268(-), 1234(-),	268(-), 1234(-),	429(+), 895(-), 896(+), 1070(-),	-	270(-), 502(-), 503(+),	69(+), 162(-), 163(+), 244(-), 412(+), 600(-), 601(+), 787(-), 1106(-),	101(-), 189(+), 216(-), 217(+), 1760(-),	1098(+), 1720(-),	237(+), 492(+), 1413(+), 1492(-), 1739(+),	397(+), 614(-), 615(+), 1307(-), 1486(-), 1487(+), 1522(-),	242(-), 880(-),	14(-), 15(+), 294(-), 345(-), 569(-), 607(+), 614(-), 707(-), 715(-), 786(-), 882(-), 1346(+), 1411(-), 1414(+), 1464(-), 1472(-), 1475(+),	1949(+), 1973(+),	-	966(+), 991(-), 992(+), 1067(-), 1068(+), 1235(-), 1238(+), 1290(-),	1200(+), 1239(-), 1240(+), 1338(-),	-	534(+), 575(-), 993(-), 994(+), 1194(-),	1277(-),	408(+), 415(-), 624(-),	262(-), 263(+), 508(+), 515(+), 1083(-), 1193(-), 1209(+), 1394(+), 1511(-),	1017(-), 1314(+), 1320(-), 1321(+),	963(+), 1143(+),	200(+), 507(-), 561(+), 590(+), 1117(+), 1143(-), 1337(+),	1065(-), 1164(-), 1185(-),	50(-), 151(-), 152(+), 182(-), 559(-), 953(-), 1130(+), 1224(-), 1225(+), 1275(-), 1276(+), 1513(-), 1514(+), 1744(-),	168(-), 169(+), 424(+), 599(-),	156(+), 765(-), 937(-), 938(+), 987(-), 988(+), 1115(-), 1213(+), 1375(-), 1647(+),	194(-), 195(+), 432(-), 515(-), 575(-), 682(-), 683(+), 767(-), 793(-), 880(+), 986(+), 1057(-), 1858(-), 1859(+),	1900(-), 1964(+),	1900(-), 1964(+),	12(-), 23(+), 40(+), 363(-), 564(+), 757(+), 766(-), 767(+), 823(-), 863(+),	959(-), 1422(+),	9(-), 10(+), 328(-), 329(+), 371(-), 772(-), 1509(+), 1611(+), 1689(-), 1830(+),	526(-), 527(+), 582(-), 585(+), 636(-), 637(+), 657(-), 658(+), 683(+), 794(+), 833(+), 883(+), 1174(+),	111(+), 159(+), 244(-), 245(+), 400(-), 401(+), 432(-), 1177(-),	1262(+), 1272(-), 1489(-), 1490(+), 1950(+),	663(-), 697(-), 700(+), 1483(-), 1680(-), 1976(-),	313(-), 1769(-),	184(-), 671(+), 690(-), 758(-), 759(+), 867(-), 990(+), 1024(-), 1177(+), 1321(-),	79(+), 108(-), 349(+), 388(+), 1568(+),	519(+), 1164(+), 1530(-),
RSEPVGRP1	-	-	-	-	-	-	-	-	-	-	-	-	-	-	-	-	-	-	-	-	-	-	-	-	-	-	-	-	-	-	-	-	-	-	-	-	-	-	-	-	-	-	-	-	-	-	-	-	-
RYREPEATBNNAPA	1850(+),	1615(+), 472(+), 588(+),	-	1119(+), 1121(-),	942(-), 1072(+), 1454(+),	74(+), 1178(+),	378(+), 720(+),	791(-), 793(+), 900(+), 1079(-),	791(-), 793(+), 900(+), 1079(-),	-	-	259(+),	270(-), 333(-), 1783(+),	1394(+),	1435(+), 1504(-),	457(-), 666(-), 1487(+), 1921(-),	98(+), 704(+), 706(-), 1224(-),	203(+),	515(+), 1176(-),	-	775(+), 1046(+), 1070(-),	188(+),	-	1136(-), 1138(+),	1584(+),	146(-), 726(+),	676(+),	-	1112(-),	-	516(-), 704(+), 742(+), 749(-), 751(+), 1016(+), 1401(+),	1600(+), 1602(-), 1604(+), 1706(-), 1708(+), 1850(+), 1852(-), 1854(+),	400(-), 1157(+), 1772(+),	503(-), 564(+), 727(-), 1162(+), 1755(+),	251(-), 1153(-), 1810(+),	1008(-), 1306(+), 1653(+),	1357(-), 1522(+), 1524(-),	1357(-), 1522(+), 1524(-),	943(+), 1049(+), 1051(-), 1326(+), 1328(-),	445(-), 602(-), 610(-), 650(+), 652(-), 752(+), 944(+), 990(-), 1002(+), 1004(-), 1385(+), 1522(+),	567(+),	1008(-), 1010(+), 1575(-), 1639(+), 1792(-),	499(-), 501(+), 1064(+), 1668(-),	1240(+),	1138(+), 1577(+),	282(-), 1312(-),	916(+), 1072(+), 1074(-), 1225(-), 1371(-),	1843(-), 1930(+),	508(+),
RYREPEATGMGY2	-	1615(+), 588(+),	-	1119(+), 1120(-),	1454(+),	-	-	-	-	-	-	-	-	-	1503(-),	-	704(+), 705(-), 1223(-),	203(+),	-	-	-	-	-	-	-	-	-	-	-	-	704(+), 742(+),	1600(+), 1601(-), 1850(+), 1851(-),	399(-), 1157(+),	564(+), 1162(+), 1755(+),	-	1306(+),	1356(-), 1522(+), 1523(-),	1356(-), 1522(+), 1523(-),	1049(+), 1050(-), 1326(+), 1327(-),	650(+), 651(-), 752(+), 1002(+), 1003(-), 1385(+),	567(+),	1639(+),	-	1240(+),	-	-	1072(+), 1073(-),	1842(-),	-
RYREPEATLEGUMINBOX	-	1615(+), 472(+), 588(+),	-	1119(+), 1120(-),	1072(+), 1454(+),	74(+),	378(+), 720(+),	793(+),	793(+),	-	-	-	269(-), 1783(+),	-	1503(-),	456(-), 665(-),	704(+), 705(-), 1223(-),	203(+),	1175(-),	-	-	-	-	1135(-),	1584(+),	-	-	-	-	-	704(+), 742(+),	1600(+), 1601(-), 1705(-), 1708(+), 1850(+), 1851(-),	399(-), 1157(+), 1772(+),	564(+), 726(-), 1162(+), 1755(+),	250(-), 1810(+),	1306(+), 1653(+),	1356(-), 1522(+), 1523(-),	1356(-), 1522(+), 1523(-),	1049(+), 1050(-), 1326(+), 1327(-),	444(-), 650(+), 651(-), 752(+), 1002(+), 1003(-), 1385(+), 1522(+),	567(+),	1639(+),	-	1240(+),	1138(+), 1577(+),	-	916(+), 1072(+), 1073(-), 1224(-),	1842(-),	508(+),
RYREPEATVFLEB4	-	-	-	1119(+), 1119(-),	-	-	-	-	-	-	-	-	-	-	-	-	704(+), 704(-),	-	-	-	-	-	-	-	-	-	-	-	-	-	-	1600(+), 1600(-), 1850(+), 1850(-),	-	-	-	-	1522(+), 1522(-),	1522(+), 1522(-),	1049(+), 1049(-), 1326(+), 1326(-),	650(+), 650(-), 1002(+), 1002(-),	-	-	-	-	-	-	1072(+), 1072(-),	-	-
S1FBOXSORPS1L21	1012(+), 1064(-), 1103(-), 1392(+), 1460(-),	1290(+),	13(+),	1055(-), 232(-),	-	536(-), 1049(-), 1510(-),	957(+),	-	-	957(+),	-	745(+), 1437(+),	8(+), 33(-), 42(+),	-	1661(-),	-	-	-	-	931(+),	1641(+),	185(-), 518(+), 946(+), 1026(-),	-	-	137(-), 1180(+),	-	-	-	-	-	-	-	496(+),	913(-),	301(-), 1363(+),	624(-),	-	-	505(-), 929(+),	164(-),	1703(+), 1861(-),	-	1261(+), 1732(+),	-	-	-	298(-), 1765(-),	33(-), 1756(+),	1153(-),
S1FSORPL21	-	-	-	-	-	-	-	-	-	957(+),	-	745(+),	31(-),	-	-	-	-	-	-	-	-	946(+),	-	-	-	-	-	-	-	-	-	-	-	-	-	622(-),	-	-	-	-	-	-	-	-	-	-	-	-	-
S2FSORPL21	-	-	-	-	-	-	-	-	-	-	-	-	-	-	-	-	-	-	155(-),	-	-	1028(+),	-	-	-	-	-	-	-	-	-	-	-	-	-	-	-	-	-	-	-	-	-	-	-	-	-	-	-
SBOXATRBCS	-	-	-	-	-	989(+),	-	526(-),	526(-),	-	-	-	-	1233(+),	953(-),	-	-	-	-	-	-	-	-	-	1267(-),	1029(-),	-	1682(+),	-	-	-	-	-	-	-	-	-	-	1873(+),	-	-	-	-	-	-	-	-	-	-
SEBFCONSSTPR10A	482(+),	1503(+), 619(+),	-	914(-),	1878(-),	472(-),	-	875(-), 1940(-),	875(-), 1940(-),	-	-	-	-	1015(-), 1866(-),	312(-), 891(-), 1429(+),	-	-	280(+), 1579(-),	903(-),	-	-	-	1442(+),	416(-), 1098(-), 1369(-), 1551(-),	415(-),	-	945(+),	5(+), 214(+),	-	40(+), 1252(-),	-	1669(-),	-	-	-	1101(-), 1209(-),	-	-	-	-	-	1711(-),	1217(-), 1354(-),	1674(-), 1778(-),	1791(+),	-	1404(+), 1890(-),	-	-
SEF1MOTIF	-	1184(+),	1232(-), 739(-), 963(-),	-	-	-	100(+),	-	-	-	-	-	-	97(-), 189(+),	-	-	1303(-), 1487(+),	-	290(-), 878(-), 1475(+),	-	-	-	-	-	-	-	-	258(-),	1316(-),	963(+),	1139(-), 1337(+),	1160(-),	152(+),	-	-	-	-	-	-	-	329(+),	-	-	-	-	-	671(+), 863(-), 990(+),	79(+),	-
SEF3MOTIFGM	-	649(-),	-	-	946(-),	378(+),	605(+), 1051(+), 1070(+),	-	-	1233(+), 1595(+),	330(+),	455(-), 1991(+),	1343(-), 1833(+),	-	-	591(-),	-	1870(-), 1940(+),	1773(+),	1712(-),	1851(+),	1184(-),	184(+), 1709(-),	1109(+),	-	1191(+),	546(-),	1264(+),	-	515(-), 1313(+),	-	-	-	1216(-), 1317(-),	64(-),	342(-),	-	-	1435(+), 1590(-),	-	-	-	717(+), 1475(-),	-	1452(-),	-	652(-), 885(-),	-	567(+),
SEF4MOTIFGM7S	1330(+), 1351(-),	74(+), 303(+),	147(+),	65(-), 1254(-), 1745(+), 1750(-), 321(-), 689(+), 992(-),	720(+), 1518(+), 1762(-),	-	-	1286(-), 1901(+),	1286(-), 1901(+),	545(+), 655(-), 690(-), 721(+),	384(+),	-	17(+), 1558(-),	1726(+),	1811(-),	239(+), 351(+), 367(+), 500(+), 608(-), 743(-), 1033(+),	675(+),	238(-), 681(-),	140(-), 535(+), 637(-), 681(-), 761(-), 912(-), 1183(-),	4(-), 1837(+),	-	83(+), 1037(-), 1097(+), 1253(-),	1235(-),	-	-	607(-), 692(+), 715(+), 760(-), 904(+), 1124(-), 1228(-), 1267(+),	-	-	957(+), 987(+),	917(-),	-	961(-), 1071(+), 1131(-), 1181(-), 1461(+), 1552(+),	-	66(-), 87(-),	683(-), 1859(+),	850(-), 940(+),	762(+), 1552(-),	762(+), 1552(-),	1367(+), 1657(-), 1704(-),	1021(-), 1795(+),	315(-), 334(-),	953(+),	1339(-),	1858(-),	192(+), 400(+), 462(-), 515(+), 966(+), 1862(-),	434(-), 639(+), 1480(-), 1675(+),	152(+), 1020(-), 1868(+),	1955(-), 1983(+),	724(-), 1644(-),
SITEIIATCYTC	1568(+), 1837(-),	1570(-),	1242(+), 1789(-), 971(+),	-	1825(-), 1976(-),	-	-	-	-	-	-	-	-	-	-	-	-	-	-	-	-	-	-	-	-	-	-	-	-	-	-	-	-	-	-	-	-	-	-	-	-	-	-	-	-	-	-	-	-
SORLIP1AT	2(+), 365(+), 417(+), 1603(+), 1713(+), 1788(+),	1308(-), 1848(+), 410(+), 860(-),	1603(+),	-	379(+), 585(-), 1723(+),	303(+), 950(-), 1471(+), 1478(+), 1528(+), 1736(-),	484(+), 1732(+),	369(+), 1516(-), 1668(+),	369(+), 1516(-), 1668(+),	112(-), 1212(-), 1887(+),	52(+), 202(+), 1682(-), 1928(-), 1982(+),	161(-), 209(+), 424(-),	1606(+), 1854(+), 1862(+), 1910(+),	286(-), 345(-), 1246(+), 1441(+), 1458(+), 1748(+), 1944(-),	488(-), 830(-), 871(+), 960(-), 1175(+), 1215(+),	673(+), 894(-), 1091(-), 1926(+),	212(+), 968(+), 1025(-), 1663(-), 1690(-), 1777(+),	1201(+), 1400(-),	1073(+), 1668(+),	115(+), 272(+), 294(+), 309(+), 317(+), 883(+), 896(-), 899(+), 906(+),	985(+), 992(+), 999(+), 1042(-), 1805(+),	1481(+), 1544(+), 1956(+),	161(-), 469(-), 527(+), 614(-), 728(+), 1746(+),	509(-), 974(+), 980(+), 1000(-), 1200(+),	1272(-),	138(-), 1474(-),	375(-), 1200(-), 1345(+), 1447(+), 1689(-), 1986(-), 1992(-),	253(-), 1563(+), 1875(+), 1938(+), 1965(-),	6(+), 86(-), 169(+), 263(-), 327(-), 394(-), 536(-), 684(-), 773(-), 1578(-),	52(+), 98(-), 106(-), 527(-), 1571(+), 1698(+),	211(+), 1961(+),	974(+), 1726(+), 1809(+),	1673(-), 1723(-), 1818(+), 1903(-),	994(-), 1539(+), 1794(+), 1851(+), 1938(+),	998(-), 1244(-),	507(-), 1509(-), 1525(-),	401(-), 420(-), 425(-), 536(-), 542(-), 609(-), 666(-), 685(-), 1210(-), 1270(+), 1306(-), 1758(+), 1788(-),	401(-), 420(-), 425(-), 536(-), 542(-), 609(-), 666(-), 685(-), 1210(-), 1270(+), 1306(-), 1758(+), 1788(-),	1135(+), 1149(+), 1177(-),	561(-), 728(+),	1235(-),	130(+),	412(+), 1897(+),	271(-), 562(-), 1001(-), 1082(+), 1110(+), 1617(+),	4(-), 929(+), 1720(+), 1827(+),	2(-), 820(+), 1052(+), 1272(+), 1995(-),	103(-), 348(+),	488(-), 516(+), 822(+), 847(+), 907(-), 973(+), 997(+), 1012(-), 1015(+), 1086(-),	879(+), 889(+), 895(+), 1026(+), 1420(+), 1811(+), 1937(-),
SORLIP2AT	337(+), 344(-), 1720(+), 1721(-),	805(-),	1789(-), 1912(-),	1851(+), 1852(-),	1825(-), 1851(-),	1369(+), 1398(-), 1409(-), 1932(+), 1985(+),	690(+), 913(+), 1713(+), 1801(+),	323(+), 324(-), 340(+), 847(+), 1203(+), 1525(+), 1560(+),	323(+), 324(-), 340(+), 847(+), 1203(+), 1525(+), 1560(+),	164(-),	808(+), 809(-), 1083(-),	43(+), 1142(-),	-	686(-), 1266(+), 1267(-),	616(+), 1510(+), 1515(+),	628(+), 633(-), 671(+), 684(-), 734(-), 754(+), 902(-),	998(+),	299(+), 1419(+), 1588(+), 1955(-),	1646(-),	157(+), 158(-), 1440(-), 1574(+),	624(-), 718(+), 783(+), 784(-), 915(-), 1651(+),	110(+), 728(+), 1626(-),	387(-), 498(+), 1051(-), 1428(+), 1467(+), 1468(-), 1572(+), 1573(-), 1751(+), 1864(-),	728(-), 1065(-), 1104(-), 1324(-), 1350(-), 1389(+),	937(+), 1987(+),	756(+),	104(-), 290(+), 299(-),	1283(-),	380(+), 444(-), 491(+), 492(-), 694(+),	17(+), 590(-), 680(+), 681(-), 1113(+), 1114(-), 1321(-), 1334(-), 1409(+), 1410(-),	-	1050(+),	214(+), 582(+), 976(+),	1618(-), 1856(-), 1962(-),	1668(-),	667(-), 1493(+),	16(-), 87(-), 700(+), 742(+), 1228(+), 1927(-),	16(-), 87(-), 700(+), 742(+), 1228(+), 1927(-),	110(+), 1147(+), 1251(-), 1851(-), 1885(-),	636(-),	-	305(+), 351(+), 352(-),	1817(-),	133(-), 640(-), 1339(-), 1365(-), 1536(+), 1945(-),	437(-),	1888(+),	-	749(-), 756(-), 889(+), 1128(+), 1242(+), 1475(-),	956(-), 983(-), 1942(-),
SORLIP4AT	-	-	-	-	-	-	-	-	-	-	-	-	-	-	-	-	-	-	-	-	-	-	-	-	-	-	254(+),	-	-	-	-	-	-	-	-	-	-	-	-	-	-	-	-	-	-	-	-	-	-
SORLIP5AT	-	-	-	-	928(+),	-	1926(+),	-	-	-	10(+), 1734(+),	1789(-),	-	1273(-), 1595(+), 1967(-),	-	-	-	-	-	-	-	-	-	-	-	-	-	-	-	1421(-), 1428(-), 1758(-),	-	-	1973(+),	-	-	-	-	-	-	536(-), 1912(+),	938(+),	325(+), 1929(-),	-	1789(+),	-	-	3(+),	-	-
SORLREP3AT	-	-	-	-	-	-	1239(+),	-	-	-	-	-	-	-	-	1768(+), 1771(-),	-	-	-	-	1310(-),	-	-	-	-	-	-	494(+),	-	-	585(+),	-	-	-	-	-	-	-	-	-	-	-	-	-	-	-	-	-	1176(-),
SORLREP4AT	506(-), 721(+),	-	-	-	-	-	-	-	-	-	-	-	-	988(+),	-	-	-	-	-	-	-	-	-	-	566(+),	-	-	-	-	-	1347(+),	-	-	-	-	-	-	-	1403(-), 1619(+),	-	-	1187(-),	-	-	-	-	681(+),	-	-
SP8BFIBSP8AIB	-	-	-	-	-	-	-	-	-	-	-	-	-	-	-	-	-	-	-	-	-	-	-	-	-	-	-	-	-	-	-	-	-	-	-	-	1563(-),	1563(-),	-	-	-	-	-	-	-	-	-	-	-
SP8BFIBSP8BIB	-	-	1028(+), 1281(+), 1535(+), 209(+),	1499(+),	-	-	-	-	-	-	-	-	-	-	-	942(-),	1195(-),	-	-	-	-	-	1490(-),	-	184(-),	-	-	-	-	-	-	-	-	-	-	-	-	-	-	1573(+),	1694(-),	-	646(-),	-	-	-	-	-	-
SPHCOREZMC1	-	-	-	-	-	-	-	-	-	-	-	-	-	-	-	-	702(+),	-	-	-	-	-	-	-	-	-	-	-	-	-	740(+),	-	-	-	-	-	1523(-),	1523(-),	1050(-), 1327(-),	750(+),	-	-	-	-	-	-	-	-	-
SREATMSD	1334(+),	-	807(+),	-	-	210(-), 281(-),	12(+), 1023(+),	-	-	1018(-),	942(-),	1058(+),	-	-	-	878(-),	1159(+),	-	-	-	-	-	174(+),	176(-), 228(-),	217(-),	833(-), 1153(-),	1277(-),	-	-	-	-	-	1228(+),	-	710(+), 742(+),	-	1455(+), 1621(-),	1455(+), 1621(-),	935(-),	-	-	-	-	-	1809(-), 1853(-),	854(+),	95(+),	-	224(-),
SURE1STPAT21	-	-	-	-	-	-	-	-	-	-	-	-	-	-	-	-	-	-	-	-	-	-	-	-	-	-	-	-	-	-	-	-	-	-	-	934(-), 1028(-),	-	-	-	-	-	-	-	-	-	-	-	-	-
SURE2STPAT21	-	-	-	-	-	-	-	-	-	-	-	-	-	-	-	-	-	-	-	-	-	-	-	-	-	-	-	-	-	-	-	-	-	-	-	-	-	-	-	-	-	1410(-),	-	-	-	-	-	-	-
SURECOREATSULTR11	568(+), 719(-),	1581(+), 1743(+), 1914(+), 1933(+), 755(+),	-	1234(+), 1872(-), 345(+),	963(+), 1005(+), 1361(+),	56(-), 472(+),	191(+), 1090(+),	875(+), 1193(+), 1622(-), 1940(+),	875(+), 1193(+), 1622(-), 1940(+),	527(+),	209(+), 691(-), 1323(-), 1521(+), 1807(+),	1079(-),	1066(+),	45(+), 833(+), 929(-), 1514(-), 1599(+),	74(+), 129(-), 891(+), 1894(+), 1927(+),	257(-), 1976(-),	643(-),	282(-),	46(+), 903(+), 1544(+), 1792(-),	1673(-),	-	299(-), 1609(-), 1871(+),	773(-), 1444(-),	1369(+), 1424(+), 1909(-),	107(+), 415(+), 511(-), 1345(+), 1385(+), 1773(-),	-	78(+), 454(-), 588(+), 947(-), 1090(-), 1437(+), 1623(-), 1696(+),	44(-), 1173(-),	505(-), 626(+), 1397(+),	-	1861(-),	1040(-), 1669(+), 1794(-),	753(-), 1779(+), 1787(-),	304(-), 706(+), 943(+), 1175(-), 1499(-),	182(+), 1492(-), 1517(+), 1825(+),	179(-), 228(+), 1101(+),	1175(+), 1247(+), 1586(+),	1175(+), 1247(+), 1586(+),	724(+), 1465(+), 1561(-), 1738(+), 1953(-),	435(-),	971(+), 1094(-),	68(+), 121(+), 1250(+), 1346(-), 1622(-), 1845(-), 1888(-), 1927(-),	473(+), 559(-), 628(+), 1131(-), 1354(+),	553(+), 717(+), 1674(+),	1793(-),	713(-), 1277(-), 1866(-),	527(+), 1091(-), 1170(-), 1406(-),	1178(+), 1505(+),	134(-), 1035(-), 1565(-),
SV40COREENHAN	-	1585(-), 1619(-), 436(+),	-	681(+), 813(-),	-	539(-), 1036(+),	1347(+),	1798(+),	1798(+),	1411(-),	1726(+),	1348(-), 1594(-),	1580(-),	-	-	1147(+),	-	-	-	1754(+),	-	-	-	807(-),	-	735(-), 749(+),	-	-	-	254(+), 428(-),	-	-	-	1450(-), 1583(-),	922(+), 1321(+),	247(+), 967(+), 1372(+), 1536(+),	-	-	-	1866(-),	1632(+), 1656(+),	-	-	492(-),	-	-	-	-	1577(+),
TAAAGSTKST1	29(-), 59(-), 758(+), 1207(-), 1253(-), 1307(+), 1402(-), 1502(+),	1064(-), 458(+),	1089(+), 1342(+), 220(+), 310(+), 328(+), 551(+), 903(-),	1162(-), 1425(-), 1634(+), 1671(+), 1693(+), 1716(-),	1092(+), 1495(-),	751(-), 898(+),	239(+), 338(+), 1494(+), 1524(+),	-	-	3(-), 1074(+),	345(-), 980(-), 1093(-),	776(-),	357(-), 634(-), 760(-), 1253(+),	243(-), 524(+), 733(+), 1025(+), 1781(+),	1656(-), 1776(-), 1832(+), 1837(+),	429(-), 1322(+),	1029(-),	27(-), 364(-), 1598(+),	752(-), 1009(+), 1057(-), 1813(-),	-	827(+), 1218(-), 1355(-), 1450(-),	37(+),	1077(-), 1495(+),	595(-), 666(+), 1643(+),	320(-), 602(+), 884(-), 988(+),	41(-), 114(-), 1531(-), 1668(-),	511(-), 582(+), 698(+),	257(-), 724(+), 1311(+), 1584(+),	56(-), 1481(+), 1767(-),	310(+), 818(+), 871(-),	64(+), 224(+), 258(+), 293(+), 452(-), 1096(-), 1384(+), 1679(-),	1380(+),	634(+), 760(+), 873(+), 993(+), 1026(+), 1106(+), 1606(-),	77(-),	199(-),	131(-), 293(-), 1204(+),	803(+), 853(+), 866(+), 1332(-), 1472(-),	803(+), 853(+), 866(+), 1332(-), 1472(-),	802(-), 905(-),	13(+), 48(+), 663(+), 717(-), 913(-),	5(-), 62(-), 674(-), 1316(+), 1482(+), 1753(+),	438(-), 1445(-), 1471(-), 1550(+),	138(-), 221(+), 326(+), 773(-),	1309(-), 1975(-),	425(-), 474(-), 553(+), 979(+), 1061(+), 1115(+), 1599(+),	599(+), 1419(+), 1569(-), 1871(-),	327(+), 434(-), 714(-), 855(+), 985(+), 1342(-), 1788(-),	1260(+), 1285(+), 1294(+), 1322(+), 1639(+),	526(-), 589(-), 805(+), 1077(-),
TATABOX2	1108(+),	-	-	145(-), 148(+),	-	-	-	301(-),	301(-),	-	-	-	1511(-),	-	-	1108(-), 1442(-),	1493(-),	-	290(+),	-	-	-	1190(+),	-	-	-	-	500(+),	-	-	-	1(+),	-	-	-	-	-	-	1597(+),	-	-	-	-	-	665(+),	-	-	81(-),	250(-),
TATABOX3	578(+), 923(-),	-	244(-),	119(+),	-	-	-	-	-	-	1403(-), 1416(-),	740(+),	-	-	-	-	-	-	-	-	-	758(+), 759(-),	-	1857(+),	425(+), 572(-),	-	-	1080(-),	-	-	-	-	47(-), 1131(+),	-	870(+),	572(-),	-	-	-	-	-	-	160(+),	-	-	-	687(-), 754(+), 755(-),	-	-
TATABOX4	-	-	234(+),	-	836(-), 837(+),	-	-	-	-	-	-	-	408(-),	-	-	1500(-),	1408(-),	-	288(+), 1340(-),	-	-	-	-	-	274(+), 1033(-), 1034(+),	-	-	498(+),	-	1040(-),	-	-	440(-), 469(-), 858(+),	-	-	-	-	-	-	-	440(-), 1824(-), 1833(-),	-	1859(+),	1274(+),	-	-	869(+),	83(-),	-
TATABOX5	140(+), 175(-), 1354(-), 1429(+),	1106(+), 1167(-), 1188(+), 1719(-), 550(+),	100(+),	1144(+), 1828(-), 1907(-), 1911(-), 274(-),	985(-), 1729(-),	1055(+),	77(+), 119(+), 123(+), 325(+), 1232(+), 1454(+),	724(+),	724(+),	734(+), 751(+), 784(+), 801(+), 1045(-), 1062(-), 1090(-), 1107(-),	982(+), 1017(+), 1113(-), 1167(-), 1477(+),	538(+), 1413(+),	276(+), 346(+), 350(+), 762(+), 1018(+),	-	-	1262(-),	1416(-), 1491(+), 1503(-),	-	225(+), 737(-), 909(-), 938(+), 1066(-), 1085(-), 1113(-), 1479(+), 1483(+),	442(-),	807(+), 1624(-),	52(-), 659(-),	652(+), 698(+), 1344(-),	-	280(-), 676(-),	610(-), 825(-), 1127(-), 1225(-), 1237(-),	513(+), 1730(-),	74(+), 92(+), 210(+), 694(-), 784(-), 840(-), 1055(+), 1801(+), 1805(+),	1758(-),	1001(-),	115(+), 221(-), 233(+), 576(+), 618(+),	1159(-), 1172(-), 1267(+), 1407(+),	74(-),	196(+), 288(+), 1340(-),	212(-), 340(+), 555(+), 933(-), 1294(-),	133(+), 1896(-),	760(+), 787(+),	760(+), 787(+),	534(-), 591(+), 1365(+), 1660(-),	1024(-),	729(+), 824(+),	627(-), 815(-), 1547(-),	202(+), 724(-),	1386(-),	36(+), 337(-), 513(+), 545(-), 636(+), 643(-), 1944(+),	134(+), 697(-), 1634(+),	222(-),	251(-),	629(-), 662(+), 853(-), 1117(-), 1745(+),
TATABOXOSPAL	-	-	-	1145(+), 1513(+),	-	-	75(+), 101(+),	137(-),	137(-),	-	-	-	-	98(-), 190(+),	-	-	1304(-),	-	735(-),	-	-	993(+), 1374(+),	1221(+),	-	-	-	-	259(-),	1317(-),	-	591(+), 1140(-), 1338(+),	1157(-),	153(+),	-	341(+), 834(+),	-	-	-	-	-	330(+),	-	-	-	637(+), 1080(+),	-	220(-), 672(+), 991(+),	-	561(+), 1598(+),
TATAPVTRNALEU	-	-	-	-	837(-),	-	-	-	-	-	-	-	407(+),	-	-	1499(+),	1407(+),	-	288(-), 1339(+),	-	-	-	-	-	274(-), 1032(+),	-	-	498(-),	-	-	-	-	-	-	-	-	-	-	-	-	-	-	-	-	-	-	869(-),	82(+),	-
TATCCACHVAL21	-	-	-	-	-	-	-	-	-	-	-	-	-	-	-	-	-	-	-	-	-	-	-	-	-	-	-	-	-	-	-	-	-	-	-	-	-	-	-	-	-	-	-	-	-	-	-	-	-
TATCCAOSAMY	403(-), 456(-), 775(+), 1335(+),	-	-	-	-	153(+), 209(-), 280(-),	961(+), 1024(+),	-	-	344(-), 405(-), 479(+),	-	1059(+),	-	-	-	-	88(+), 1160(+),	820(-), 1264(+),	1551(+),	935(+),	547(-),	-	1092(-),	-	302(-),	-	-	1185(-),	-	-	684(-),	-	-	-	-	877(-), 983(-),	1620(-),	1620(-),	-	-	400(+), 961(-),	-	108(-),	-	520(-), 1682(+),	-	692(+), 726(+),	584(-),	-
TATCCAYMOTIFOSRAMY3D	-	-	-	-	-	153(+),	961(+),	-	-	343(-),	-	1059(+),	-	-	-	-	1160(+),	-	-	-	546(-),	-	1091(-),	-	-	-	-	-	-	-	683(-),	-	-	-	-	-	-	-	-	-	-	-	-	-	-	-	-	583(-),	-
TBOXATGAPB	988(-),	-	-	-	93(+),	670(+),	35(+),	1305(-), 1707(+),	1305(-), 1707(+),	774(+), 1319(-),	212(+),	808(-), 1235(+),	436(-), 792(-),	-	1073(+), 1133(-), 1351(+), 1694(-),	-	649(-), 757(-),	899(-),	425(+), 505(+), 619(-), 1146(-), 1438(-),	-	-	176(-),	-	-	-	-	-	289(+), 1167(-),	-	-	-	937(+),	277(+),	1086(+),	772(-),	723(+), 1912(-),	1579(+),	1579(+),	419(-), 1281(+), 1731(+),	684(+),	343(-), 482(-),	159(+), 777(+),	49(+), 197(-), 286(+), 476(+), 1408(+),	-	116(-), 491(+), 708(-), 1160(-), 1879(-),	1177(+),	-	1670(+),	498(-),
TCA1MOTIF	-	-	-	-	-	-	-	-	-	-	-	-	-	-	-	-	-	-	-	-	-	-	-	-	-	-	-	-	-	1204(+),	-	-	-	-	-	-	-	-	-	-	-	367(-),	-	-	-	-	-	-	-
TE2F2NTPCNA	-	-	-	-	-	-	-	-	-	-	-	-	-	-	-	-	-	-	-	-	-	-	-	-	-	-	-	-	-	-	-	-	-	-	-	-	-	-	-	1334(-),	-	-	-	-	-	-	-	-	-
TELOBOXATEEF1AA1	-	-	-	-	-	-	-	-	-	250(-),	-	-	-	-	-	-	-	-	-	-	-	-	-	1600(-),	-	-	-	-	-	-	-	-	-	-	-	-	-	-	-	-	-	-	-	-	-	288(+),	-	228(+),	-
TGACGTVMAMY	1054(+),	-	-	-	163(+), 1025(+),	-	-	-	-	-	1372(-),	1739(-),	-	-	1355(+),	-	-	8(+), 633(+),	-	-	160(+), 654(-),	1369(+),	-	-	1689(+),	-	-	-	-	1574(-),	723(-),	-	-	1253(+), 1596(+),	1794(-),	-	996(+),	996(+),	839(+),	-	-	1061(+),	-	70(-), 440(+),	-	542(-),	1068(-),	793(-),	-
T/GBOXATPIN2	1944(-),	557(-),	1779(+),	-	-	-	-	1486(+),	1486(+),	-	-	249(-),	1685(-),	-	67(-), 1233(+), 1639(+), 1887(+),	-	953(+), 1089(+),	1151(-), 1608(+), 1633(+), 1648(+),	685(+),	68(-),	-	-	1698(+),	-	-	-	195(+),	-	428(+), 933(+), 1453(-), 1530(-),	-	-	978(-),	510(-),	235(+), 592(-), 1195(-),	-	-	944(+),	944(+),	734(-), 1067(-),	388(-),	1306(-),	1699(-),	1659(-),	-	-	-	-	-	376(+),
TGTCACACMCUCUMISIN	483(+),	-	-	-	-	119(+),	-	-	-	-	923(+),	-	-	1014(-),	1430(+),	-	-	-	-	-	-	-	-	415(-),	-	-	-	6(+),	-	903(-), 910(+),	-	-	-	-	-	-	-	-	1380(+), 1644(-),	-	310(+),	1163(+),	-	-	-	-	1889(-),	-	-
TOPOISOM	-	-	-	-	-	-	-	-	-	-	-	-	-	-	-	-	-	-	-	-	-	-	-	-	569(-),	-	-	-	-	-	-	-	-	-	-	-	-	-	-	-	-	-	-	-	-	-	-	-	-
TRANSINITDICOTS	-	-	-	1209(-),	-	-	-	-	-	954(-),	513(-), 605(-),	-	520(-),	1364(-),	997(-),	-	-	-	-	-	-	-	-	-	-	13(-),	828(-),	-	1062(-),	-	-	-	-	1666(-),	270(-),	-	1408(-), 1815(-),	1408(-), 1815(-),	-	-	-	-	856(-),	995(-),	-	804(-), 1890(-),	-	-	-
TRANSINITMONOCOTS	339(-),	1842(-),	1784(-),	1209(-),	-	-	-	-	-	954(-),	513(-), 605(-),	242(-),	520(-),	1215(-), 1364(-), 1693(-),	997(-),	-	489(-), 1852(-),	-	1638(-), 1906(-),	618(-),	444(-),	-	477(-),	-	1640(-),	13(-),	828(-),	-	1062(-),	-	-	-	-	1666(-), 1916(-),	270(-),	-	1408(-), 1815(-),	1408(-), 1815(-),	-	1664(-),	-	-	856(-),	995(-),	-	804(-), 1890(-),	-	813(-), 945(-), 1359(-),	939(-), 966(-), 993(-), 1403(-),
UP1ATMSD	-	-	-	-	-	1398(+),	690(+), 909(+),	319(-), 324(+), 1521(-),	319(-), 324(+), 1521(-),	164(+),	-	-	-	-	-	-	-	-	-	-	-	-	1463(-),	728(+),	-	-	-	-	-	-	-	1046(-),	-	-	-	-	-	-	-	-	-	301(-),	-	1532(-), 1945(+),	-	1884(-),	-	-	-
UP2ATMSD	-	-	-	-	-	-	1411(+),	-	-	251(-),	-	1867(-),	-	1912(+),	1597(+),	329(-),	-	-	-	-	-	-	-	1601(-),	-	-	-	-	-	-	-	-	-	-	-	-	-	-	-	-	-	-	-	-	-	288(+),	1249(-),	228(+),	-
UPRMOTIFIAT	-	-	-	-	-	-	-	-	-	-	-	-	-	-	-	-	-	-	-	-	-	-	-	-	-	-	-	-	-	1572(+),	-	-	-	-	-	-	-	-	-	-	-	-	-	-	-	-	-	-	-
UPRMOTIFIIAT	-	-	-	-	1841(+),	-	841(+), 1703(+),	-	-	-	265(-),	67(-), 1102(+),	1822(+),	-	829(-),	-	-	1399(-),	-	-	362(+),	-	-	1211(+),	-	725(+),	-	1550(+),	-	118(-),	-	-	-	1838(+),	-	-	-	-	1136(+),	-	-	-	-	-	-	959(+),	-	-	-
VSF1PVGRP18	-	-	-	-	-	-	-	-	-	-	-	-	-	-	-	-	-	-	-	-	-	-	-	-	-	-	-	-	-	-	-	-	-	-	1962(+),	-	-	-	-	-	-	-	-	-	-	-	-	-	-
WBBOXPCWRKY1	-	677(-),	-	-	1566(+),	140(-),	-	-	-	563(+),	-	1237(+), 1561(+),	-	-	-	-	1976(+),	896(-),	1301(-), 1435(-), 1654(-),	-	1030(-),	1100(+),	1737(-),	-	-	-	1187(+),	1724(-),	-	-	1439(-),	1119(+),	908(+),	321(+),	1442(+),	381(-), 943(+),	-	-	-	349(-),	781(-), 1512(+),	-	-	451(+),	953(-), 1248(+),	1816(-),	1042(+),	-	-
WBOXATNPR1	1899(-),	1360(+), 494(+), 678(-),	1023(+), 1591(-), 1761(+), 427(+),	254(-), 880(+),	30(-), 394(-), 1271(-), 1567(+),	141(-), 1857(+),	647(+), 1689(+),	679(-), 835(-), 1572(+),	679(-), 835(-), 1572(+),	564(+), 769(+), 788(+), 805(+), 1059(-), 1104(-),	314(-), 1392(+),	1238(+), 1555(+), 1562(+),	622(+), 1072(+), 1119(+), 1647(+),	867(+), 1498(+), 1505(-), 1861(-),	689(-), 1030(-), 1199(+), 1354(+), 1380(+), 1481(-), 1944(-),	580(+), 595(+),	225(+), 618(+), 755(-), 1977(+),	463(+), 897(-), 1530(+),	96(-), 402(-), 1128(-), 1302(-), 1349(+), 1436(-), 1655(-),	993(+),	99(+), 231(+), 889(+), 940(-), 1031(-), 1203(-), 1710(-),	170(-), 1101(+),	1310(-), 1738(-),	120(-), 1503(-),	477(-), 704(-), 1098(+), 1283(-),	769(+), 997(-),	1188(+),	61(-), 658(+), 910(-), 957(-), 1663(-), 1725(-),	755(-), 1005(+),	637(+),	521(-), 700(+), 1077(+), 1226(+), 1440(-),	237(-), 1120(+), 1330(+), 1411(+),	317(+), 514(+), 909(+), 1163(+),	322(+), 772(+), 931(-), 1083(+), 1433(+), 1508(-),	408(+), 527(-), 585(-), 606(-), 961(+), 1443(+), 1853(-), 1915(+), 1968(+),	306(+), 334(-), 382(-), 500(+), 944(+),	965(+), 1611(-),	965(+), 1611(-),	838(+), 1284(+), 1527(-), 1763(-),	350(-),	137(+), 268(+), 782(-), 1421(+), 1513(+), 1991(+),	62(+), 863(+), 1104(+), 1312(-), 1501(-),	195(-), 318(+), 879(-), 902(-), 1411(+),	452(+), 1198(+),	954(-), 1012(+), 1249(+),	614(+), 754(+), 1327(+), 1334(+), 1580(+), 1776(-), 1817(-),	589(-), 1043(+), 1420(-),	1953(-),	785(-), 822(-), 1616(+),
WBOXHVISO1	-	194(-), 636(+), 677(-),	1024(+), 1531(+), 633(+), 866(-),	1035(-), 1247(+), 253(-), 999(-),	190(+), 462(-), 1264(-),	140(-), 850(-),	489(+), 1536(+), 1705(+),	313(-), 440(+), 1275(-), 1673(-), 1829(+),	313(-), 440(+), 1275(-), 1673(-), 1829(+),	565(+), 1537(+), 1546(+),	252(+), 313(-), 1159(-),	304(-), 310(-), 1300(+), 1563(+), 1673(-),	505(-), 811(+), 844(+), 1525(+), 1670(-),	590(+), 1860(-),	1029(-), 1311(-), 1943(-),	37(-), 581(+), 957(+),	226(+), 619(+), 1978(+),	277(+), 407(+), 504(+), 896(-), 1687(-),	806(-), 1301(-), 1435(-),	-	1418(+),	169(-), 619(-), 1567(-),	1437(-), 1737(-),	348(+), 466(-), 479(-), 989(-),	962(-), 1099(+), 1764(-),	990(+),	497(-), 1194(+),	60(-), 245(-), 659(+), 956(-), 980(+), 1662(-),	51(+), 524(+), 1183(-),	638(+), 949(-),	611(+),	1121(+),	363(+), 910(+), 1182(+), 1321(-), 1495(+), 1760(+),	1084(+),	53(+), 526(-), 605(-), 1643(-),	381(-), 634(-), 945(+), 1323(+),	1610(-), 1712(-), 1753(+),	1610(-), 1712(-), 1753(+),	606(-), 1762(-),	224(-), 251(-), 585(-), 1921(+),	298(-), 1132(-), 1386(+), 1422(+),	346(+), 1796(+),	284(+), 1017(+), 1406(+), 1636(+),	-	301(-), 953(-), 1118(-),	1018(-), 1328(+), 1824(-),	111(+), 424(-), 1229(+), 1592(-), 1957(-),	279(-), 675(-), 1582(-), 1900(+),	1483(-), 1512(-), 1521(-), 1617(+),
WBOXNTCHN48	-	-	1530(+),	782(+),	-	850(-),	-	439(+), 1828(+),	439(+), 1828(+),	-	738(-), 1159(-), 1318(-),	1173(+), 1299(+), 1584(+),	1524(+), 1666(-),	269(+),	-	37(-),	1750(-),	276(+), 503(+), 1687(-),	806(-),	43(-), 1881(+),	896(-),	-	168(+), 234(+),	479(-), 989(-), 1393(+),	99(+),	1627(-),	1142(-), 1193(+),	245(-), 979(+),	50(+), 1183(-),	286(+), 613(-),	-	1034(-),	1759(+),	614(-),	507(-),	1365(+),	-	-	606(-), 1031(-),	251(-), 819(+),	167(-), 749(+), 1132(-),	-	1016(+), 1405(+),	951(-),	-	555(-), 1018(-),	1315(-), 1592(-), 1639(+),	675(-), 1899(+),	1046(+), 1512(-),
WBOXNTERF3	749(+), 1666(-), 1691(+),	194(-), 495(+), 636(+), 677(-), 895(-),	1024(+), 1531(+), 1762(+), 633(+), 866(-), 894(-), 926(-),	1035(-), 1247(+), 1329(-), 253(-), 783(+), 868(+), 881(+), 999(-),	190(+), 462(-), 1264(-), 1568(+), 1843(-),	140(-), 386(-), 418(-), 850(-),	489(+), 1536(+), 1690(+), 1705(+),	313(-), 440(+), 1275(-), 1379(-), 1573(+), 1673(-), 1829(+),	313(-), 440(+), 1275(-), 1379(-), 1573(+), 1673(-), 1829(+),	565(+), 1407(+), 1537(+), 1546(+),	110(-), 252(+), 313(-), 738(-), 852(+), 1159(-), 1217(+), 1227(-), 1318(-), 1698(-),	304(-), 310(-), 1105(+), 1174(+), 1239(+), 1300(+), 1563(+), 1585(+), 1673(-),	505(-), 623(+), 811(+), 844(+), 1525(+), 1666(-), 1670(-), 1901(-),	270(+), 590(+), 1504(-), 1860(-),	1029(-), 1311(-), 1943(-),	37(-), 581(+), 596(+), 957(+), 972(+),	203(-), 226(+), 619(+), 1475(-), 1750(-), 1978(+),	38(+), 277(+), 407(+), 504(+), 896(-), 1531(+), 1687(-),	95(-), 806(-), 1301(-), 1435(-), 1654(-), 1704(-),	43(-), 104(+), 994(+), 1882(+),	890(+), 896(-), 934(-), 1030(-), 1418(+),	169(-), 619(-), 645(-), 847(-), 911(-), 1102(+), 1422(+), 1567(-), 1782(-),	143(-), 169(+), 235(+), 1437(-), 1613(-), 1737(-),	348(+), 466(-), 479(-), 989(-), 1148(-), 1394(+),	100(+), 962(-), 1099(+), 1235(+), 1764(-),	990(+), 1627(-),	497(-), 1142(-), 1189(+), 1194(+),	60(-), 245(-), 659(+), 956(-), 980(+), 1662(-), 1724(-),	51(+), 524(+), 754(-), 1183(-), 1607(-),	287(+), 613(-), 638(+), 949(-),	611(+), 1439(-), 1656(+),	1034(-), 1121(+),	363(+), 515(+), 910(+), 1182(+), 1321(-), 1495(+), 1760(+),	323(+), 614(-), 773(+), 930(-), 1084(+), 1434(+),	53(+), 426(-), 507(-), 526(-), 605(-), 1444(+), 1643(-), 1916(+), 1969(+),	381(-), 634(-), 945(+), 1323(+), 1366(+), 1554(-), 1779(-),	1443(-), 1610(-), 1712(-), 1719(-), 1753(+),	1443(-), 1610(-), 1712(-), 1719(-), 1753(+),	219(+), 606(-), 1031(-), 1762(-),	147(-), 224(-), 251(-), 349(-), 585(-), 820(+), 1921(+),	167(-), 269(+), 298(-), 750(+), 781(-), 1132(-), 1386(+), 1422(+), 1514(+),	102(+), 180(+), 346(+), 924(+), 1500(-), 1796(+),	284(+), 878(-), 901(-), 1017(+), 1406(+), 1636(+), 1944(-),	247(-), 453(+), 582(+), 679(+), 951(-),	293(+), 301(-), 953(-), 1118(-), 1250(+), 1558(+),	555(-), 1018(-), 1328(+), 1816(-), 1824(-),	111(+), 424(-), 1044(+), 1229(+), 1315(-), 1419(-), 1592(-), 1640(+), 1957(-),	279(-), 675(-), 1582(-), 1900(+),	277(+), 1047(+), 1483(-), 1512(-), 1521(-), 1617(+),
WRECSAA01	-	-	-	-	876(+),	-	-	-	-	-	-	-	-	-	-	-	-	-	-	-	-	-	-	-	-	-	-	-	-	-	-	-	-	-	-	-	-	-	-	-	-	-	-	-	-	-	-	-	-
WRKY71OS	484(-), 749(+), 857(+), 1054(+), 1667(-), 1691(+), 1899(-),	1082(+), 1321(+), 1361(+), 1505(-), 118(+), 195(-), 345(-), 464(-), 488(+), 495(+), 621(-), 636(+), 678(-), 896(-),	1024(+),	44(+), 1000(-), 1036(-), 1247(+), 1330(-), 1569(-), 254(-), 568(-), 730(+), 783(+), 796(+), 868(+), 881(+), 915(+),	30(-), 49(+), 163(+), 190(+), 394(-), 463(-), 703(+), 1025(+), 1265(-), 1271(-), 1568(+), 1844(-), 1879(+),	120(-), 141(-), 193(+), 387(-), 419(-), 443(+), 580(+), 652(+), 787(+), 821(+), 851(-), 1858(+),	468(+), 490(+), 647(+), 905(+), 924(+), 1537(+), 1690(+), 1706(+),	295(+), 314(-), 440(+), 641(-), 679(-), 835(-), 1276(-), 1380(-), 1544(-), 1573(+), 1674(-), 1829(+),	295(+), 314(-), 440(+), 641(-), 679(-), 835(-), 1276(-), 1380(-), 1544(-), 1573(+), 1674(-), 1829(+),	565(+), 710(+), 770(+), 789(+), 806(+), 1059(-), 1104(-), 1131(-), 1407(+), 1499(-), 1537(+), 1546(+), 1914(-),	97(+), 111(-), 118(-), 252(+), 314(-), 473(-), 739(-), 852(+), 924(-), 1160(-), 1217(+), 1228(-), 1284(-), 1319(-), 1369(-), 1374(-), 1393(+), 1527(-), 1575(-), 1699(-),	126(+), 305(-), 311(-), 593(-), 628(-), 1105(+), 1130(-), 1174(+), 1239(+), 1256(+), 1300(+), 1556(+), 1563(+), 1585(+), 1674(-), 1741(-),	506(-), 623(+), 674(-), 688(+), 811(+), 844(+), 1073(+), 1120(+), 1525(+), 1535(-), 1573(-), 1648(+), 1667(-), 1671(-), 1711(+), 1781(-), 1902(-),	270(+), 408(-), 590(+), 868(+), 1016(+), 1186(+), 1499(+), 1505(-), 1861(-), 1867(+),	313(+), 689(-), 1030(-), 1200(+), 1312(-), 1355(+), 1381(+), 1431(-), 1481(-), 1645(+), 1757(+), 1944(-),	38(-), 581(+), 596(+), 957(+), 972(+), 1353(-),	166(-), 204(-), 226(+), 321(+), 619(+), 755(-), 850(+), 924(-), 991(-), 1299(-), 1458(-), 1476(-), 1751(-), 1978(+),	8(+), 38(+), 277(+), 407(+), 464(+), 504(+), 633(+), 897(-), 1531(+), 1580(+), 1688(-), 1736(+), 1772(-),	96(-), 150(-), 402(-), 807(-), 831(+), 1128(-), 1302(-), 1350(+), 1436(-), 1655(-), 1705(-), 1949(-),	44(-), 104(+), 174(+), 774(-), 994(+), 1543(+), 1662(-), 1688(-), 1698(+), 1806(-), 1882(+),	5(-), 100(+), 112(+), 160(+), 232(+), 357(-), 656(-), 883(+), 890(+), 897(-), 920(-), 935(-), 940(-), 1031(-), 1074(+), 1160(+), 1165(+), 1203(-), 1345(+), 1362(-), 1418(+), 1710(-),	170(-), 546(-), 581(-), 620(-), 635(-), 646(-), 848(-), 912(-), 934(+), 1102(+), 1369(+), 1422(+), 1445(+), 1568(-), 1783(-), 1863(+),	144(-), 169(+), 235(+), 1087(+), 1157(+), 1310(-), 1438(-), 1591(+), 1614(-), 1738(-),	120(-), 242(+), 348(+), 352(+), 417(+), 467(-), 480(-), 990(-), 1099(+), 1149(-), 1394(+), 1406(+), 1503(-), 1552(+),	100(+), 477(-), 704(-), 909(-), 963(-), 1099(+), 1235(+), 1244(+), 1283(-), 1363(-), 1603(+), 1689(+), 1765(-), 1908(-),	166(-), 770(+), 982(-), 990(+), 997(-), 1183(+), 1318(-), 1441(+), 1600(-), 1628(-),	498(-), 1143(-), 1189(+), 1194(+), 1266(+), 1952(+),	7(-), 61(-), 216(-), 246(-), 659(+), 910(-), 957(-), 980(+), 1034(-), 1164(+), 1301(+), 1663(-), 1725(-),	51(+), 524(+), 755(-), 1006(+), 1184(-), 1608(-), 1661(+),	42(-), 156(+), 189(+), 287(+), 614(-), 638(+), 905(+), 911(-), 950(-), 1086(+), 1253(+), 1343(-), 1576(-),	521(-), 611(+), 701(+), 725(-), 872(-), 921(+), 1078(+), 1227(+), 1398(+), 1440(-), 1656(+),	237(-), 850(+), 1023(-), 1035(-), 1121(+), 1331(+), 1412(+), 1645(-),	318(+), 363(+), 515(+), 910(+), 1164(+), 1182(+), 1322(-), 1495(+), 1760(+),	211(-), 323(+), 350(-), 615(-), 773(+), 931(-), 1084(+), 1253(+), 1434(+), 1508(-), 1516(-), 1596(+),	53(+), 409(+), 427(-), 508(-), 519(+), 527(-), 585(-), 606(-), 796(+), 962(+), 969(-), 1263(-), 1444(+), 1598(-), 1644(-), 1796(-), 1853(-), 1916(+), 1969(+),	14(-), 79(+), 302(-), 307(+), 334(-), 382(-), 501(+), 635(-), 945(+), 1210(+), 1260(+), 1323(+), 1366(+), 1408(+), 1420(+), 1555(-), 1591(+), 1760(+), 1780(-),	337(+), 966(+), 978(+), 996(+), 1008(+), 1444(-), 1611(-), 1713(-), 1720(-), 1736(+), 1753(+), 1885(-), 1891(-),	337(+), 966(+), 978(+), 996(+), 1008(+), 1444(-), 1611(-), 1713(-), 1720(-), 1736(+), 1753(+), 1885(-), 1891(-),	219(+), 338(-), 350(-), 424(+), 607(-), 839(+), 1032(-), 1159(+), 1221(+), 1285(+), 1381(-), 1527(-), 1646(+), 1763(-),	124(-), 148(-), 175(-), 225(-), 252(-), 350(-), 586(-), 820(+), 995(-), 999(+), 1921(+),	138(+), 168(-), 269(+), 299(-), 311(-), 750(+), 782(-), 1084(+), 1133(-), 1323(-), 1386(+), 1422(+), 1514(+), 1992(+),	63(+), 102(+), 180(+), 346(+), 607(+), 864(+), 924(+), 1061(+), 1078(+), 1097(+), 1105(+), 1164(-), 1312(-), 1501(-), 1712(+), 1796(+), 1828(+), 1941(-),	195(-), 284(+), 319(+), 583(-), 879(-), 902(-), 1017(+), 1218(+), 1406(+), 1412(+), 1493(+), 1636(+), 1917(-), 1945(-),	72(-), 81(-), 209(-), 248(-), 379(+), 440(+), 453(+), 582(+), 679(+), 952(-), 1199(+), 1662(-), 1760(-), 1779(+),	293(+), 302(-), 954(-), 1013(+), 1119(-), 1250(+), 1372(+), 1409(-), 1476(-), 1529(-), 1558(+), 1619(+), 1967(-),	539(-), 544(-), 556(-), 615(+), 755(+), 1019(-), 1328(+), 1335(+), 1489(+), 1581(+), 1681(-), 1716(-), 1776(-), 1817(-), 1825(-), 1932(-),	50(-), 111(+), 276(-), 425(-), 444(-), 589(-), 1044(+), 1070(-), 1229(+), 1316(-), 1420(-), 1593(-), 1640(+), 1891(+), 1958(-),	172(-), 280(-), 676(-), 695(+), 795(-), 958(+), 1041(+), 1120(+), 1547(+), 1583(-), 1900(+), 1953(-),	277(+), 785(-), 822(-), 907(-), 1047(+), 1398(-), 1484(-), 1513(-), 1522(-), 1617(+), 1839(+),
WUSATAg	921(-), 1255(+),	1522(-), 920(-),	-	1919(-),	-	-	98(+),	-	-	-	-	742(+),	-	-	-	-	-	-	-	984(-),	-	778(-),	-	-	1088(-),	-	-	-	-	976(+),	-	1629(+),	-	-	-	1659(-),	-	-	-	-	-	300(+),	406(+), 567(+), 765(-),	-	-	-	-	1328(+),	-
XYLAT	-	-	-	-	409(+),	-	-	-	-	-	1178(+),	-	-	-	-	-	-	-	-	-	-	-	-	-	-	-	-	409(+),	-	-	-	-	-	-	-	1282(+),	-	-	-	-	-	-	-	-	-	1442(+),	-	-	-
ZDNAFORMINGATCAB1	-	-	-	-	-	-	-	-	-	-	-	-	-	-	-	-	-	-	864(-),	-	-	-	-	-	-	-	-	-	-	-	-	-	-	-	-	-	-	-	-	-	-	-	-	-	-	-	-	-	-
- Not present
[truncated: 12 more columns]
