# Supplementary material for: Integrative analysis and expression profiling of secondary cell wall genes in C4 biofuel model Setaria italica reveals targets for lignocellulose bioengineering
Source: Front Plant Sci. 2015 Nov 4;6:965. doi: 10.3389/fpls.2015.00965 (PMC4631826; doi:10.3389/fpls.2015.00965)
Supplement: Supplementary Table S9 — Summary of cis-regulatory elements present in monolignol biosynthesis pathway genes. [file Table9.XLS]

## Sheet: Sheet1
Supplementary Table S9. Summary of cis-regulatory elements present in monolignol biosynthesis pathway genes.
Cis-acting elements	Position of cis-acting elements [(+) & (-) indicates the strand orientation]
	SiPAL1	SiPAL2	SiPAL3	SiPAL4	SiPAL5	SiPAL6	SiPAL7	SiPAL8	SiPAL9	SiPAL10	SiC4H1	SiC4H2	SiC4H3	Si4CL1	Si4CL2	Si4CL3	Si4CL4	Si4CL5	Si4CL6	Si4CL7	Si4CL8	Si4CL9	Si4CL10	Si4CL11	Si4CL12	Si4CL13	Si4CL14	Si4CL15	Si4CL16	Si4CL17	SiHCT1	SiHCT2	SiC3H1	SiC3H2	SiCCoAOMT1	SiCCoAOMT2	SiCCoAOMT3	SiCCoAOMT4	SiCCoAOMT5	SiF5H1	SiF5H2	SiCOMT1	SiCOMT2	SiCOMT3	SiCCR1	SiCCR2	SiCCR3	SiCCR4	SiCCR5
-10PEHVPSBD	-	-	881(-),	-	-	-	-	-	101(+), 710(-),	233(+),	-	684(+),	-	347(-), 717(-),	-	-	-	-	769(+), 7(-),	110(+), 232(-),	1297(-),	-	-	893(+), 1140(+), 964(-),	1240(-),	982(+),	969(+),	908(-),	956(-),	-	-	-	363(-),	1224(-),	858(+), 701(-),	7(-),	1325(-),	-	-	442(-), 848(-),	792(-), 1352(-),	-	746(+), 508(-),	301(-),	-	-	-	172(-),	-
-300CORE	-	-	-	-	-	-	-	-	-	-	-	-	-	-	382(-),	-	-	-	-	-	-	-	-	1421(-),	-	770(+),	783(+),	-	-	-	-	-	-	-	-	-	1452(+), 909(-),	-	-	-	-	829(+),	-	-	-	-	-	-	-
-300ELEMENT	1393(+),	157(+),	527(+), 601(+),	29(+), 699(+),	1009(+), 1093(+),	-	-	-	-	165(+), 190(+),	-	-	298(+), 340(-), 816(-),	-	381(-), 777(-),	113(+),	-	723(+),	-	127(+), 1304(-),	211(-),	-	173(-), 839(-),	1420(-),	185(+), 666(-),	363(+), 1186(+),	783(+),	1383(-),	-	-	340(+), 477(+),	-	1219(+),	-	-	510(+),	1452(+), 908(-),	864(-), 1186(-),	1444(+),	493(+),	-	829(+),	409(-), 348(-),	537(+), 1375(-), 1347(-),	-	-	-	390(+), 407(+),	1024(-),
-300MOTIFZMZEIN	-	-	-	-	-	-	-	-	-	-	-	-	-	-	-	-	-	-	-	-	-	-	-	-	-	-	-	-	-	-	-	-	-	-	-	-	-	-	-	-	-	-	-	-	-	-	-	-	-
2SSEEDPROTBANAPA	-	967(-),	-	-	-	-	-	-	223(-),	-	-	1174(+), 1317(+),	1169(+),	1438(+),	-	717(+),	383(+), 53(-), 772(-),	-	-	1154(+),	-	382(-),	-	-	-	-	-	-	694(+),	-	-	-	-	-	1410(+), 1083(-),	-	-	517(+),	-	82(-),	-	-	1105(+), 776(-),	577(+),	-	179(-),	-	-	-
5659BOXLELAT5659	-	-	-	-	-	-	-	-	-	-	-	-	-	-	-	-	-	-	-	-	-	-	-	-	-	-	-	-	-	-	-	-	-	-	-	-	-	-	-	-	-	-	-	-	-	-	-	-	-
AACACOREOSGLUB1	821(-),	-	-	-	-	-	-	-	-	1157(-),	-	1315(+),	958(+),	-	143(-),	-	381(+), 774(-),	-	-	-	1249(+),	384(-),	-	-	-	146(-),	-	-	-	-	-	-	-	-	-	-	-	596(+),	-	-	-	-	778(-),	-	-	-	272(+), 1214(-),	-	-
ABADESI1	-	-	-	-	-	-	-	-	-	-	-	-	-	-	-	-	-	-	-	-	-	-	-	-	-	-	-	-	-	-	-	-	-	-	-	-	-	-	-	-	-	-	-	-	-	-	-	-	-
ABREATCONSENSUS	-	-	-	-	-	-	-	-	-	-	-	976(+),	-	-	-	-	-	-	-	-	-	-	-	-	-	-	-	-	-	-	-	-	-	-	-	-	-	-	-	-	-	-	-	-	-	-	-	-	-
ABREATRD22	-	-	-	-	-	-	-	-	-	-	-	-	-	-	-	-	-	-	-	-	-	-	-	-	-	-	-	-	-	-	-	-	-	-	-	-	-	-	-	-	-	-	-	-	-	-	-	-	-
ABRECE1HVA22	-	-	-	-	-	-	-	-	-	-	-	-	-	932(-),	-	-	-	-	-	-	-	-	-	-	-	-	-	-	-	-	-	-	-	-	-	-	-	-	-	-	-	-	-	-	-	-	-	-	-
ABREDISTBBNNAPA	-	-	-	-	-	-	-	-	-	-	-	-	-	-	-	-	-	-	-	-	-	-	-	-	-	-	-	-	-	-	-	-	-	-	-	-	-	-	-	-	-	-	-	-	-	-	-	-	-
ABRELATERD1	1363(-),	-	364(+), 397(+), 427(+), 828(-),	325(+), 121(-), 324(-),	521(+), 520(-),	1086(+), 1085(-),	472(+), 836(+), 453(-), 636(-), 835(-),	1021(+), 1059(+), 1020(-), 1058(-),	520(+), 855(+), 503(-), 519(-), 854(-),	300(+), 299(-), 978(-),	601(-), 1314(-),	252(+), 275(+), 317(+), 977(+), 976(-),	1472(+), 822(-),	203(-),	609(-),	1351(+), 1231(-),	981(-),	756(+),	609(+), 944(+), 1053(+), 608(-), 1042(-), 1052(-), 1374(-),	-	18(+), 1067(+), 17(-),	740(+), 739(-),	402(+), 401(-), 713(-), 1174(-),	595(-),	-	1467(+), 1466(-),	1350(+), 1349(-),	771(+), 630(-),	1247(+),	-	467(+), 534(-), 1077(-),	24(+), 267(+), 41(-),	135(+), 141(+), 140(-), 148(-),	283(+), 418(+), 959(+), 1443(+), 1344(-),	380(-),	1483(+), 569(-),	611(-),	1363(+), 1419(+),	355(+), 1165(+), 58(-),	-	771(+),	1047(+),	64(-), 213(-),	1134(+), 1338(-),	847(+), 1289(+), 1288(-),	1188(+),	803(+), 802(-),	940(+), 1250(+), 498(-), 1472(-),	220(-),
ABREMOTIFAOSOSEM	-	-	-	-	-	-	-	-	-	-	-	316(+),	-	-	-	1350(+),	-	-	-	-	-	-	-	-	-	-	-	-	-	-	-	-	-	-	-	-	-	-	-	-	-	-	-	-	-	-	-	-	-
ABREMOTIFIIIOSRAB16B	-	-	-	-	-	657(-),	-	-	-	-	-	-	-	-	-	1399(+),	-	-	-	-	-	-	-	-	-	-	-	-	-	-	-	-	-	-	-	-	-	-	-	-	-	-	-	-	-	-	-	-	-
ABREMOTIFIOSRAB16B	-	-	-	-	-	-	-	-	-	-	-	-	-	-	-	-	-	-	-	-	-	-	-	-	-	-	-	-	-	-	-	-	-	-	-	-	-	-	-	-	-	-	-	-	-	-	-	-	-
ABREOSRAB21	-	-	-	-	-	1086(+),	-	-	-	975(-),	-	977(+), 1069(+),	-	-	-	1081(-),	-	-	1371(-),	-	-	-	-	596(+), 592(-),	-	-	-	767(-),	-	-	-	-	149(+),	-	370(-),	-	-	-	59(+),	-	-	-	-	-	-	-	799(-),	936(-),	1259(+),
ABRERATCAL	551(+), 158(+), 458(+), 552(-),	120(+), 1271(+), 451(-),	-	324(+), 323(-),	1463(+), 520(+),	659(+), 1085(+), 1084(-), 330(-),	471(+), 835(+), 635(-),	1382(+), 1058(+), 1019(-), 1057(-),	854(+), 518(-), 853(-),	299(+),	600(-), 1313(-),	251(+), 113(+), 976(+),	-	-	1414(+), 536(-),	1390(+), 1230(-), 1400(-),	-	755(+),	608(+), 1052(+), 1051(-), 1373(-),	-	1066(+), 1407(+), 17(+), 16(-),	739(+), 738(-), 954(-),	401(+), 1018(-),	-	-	1465(-),	1348(-),	809(-),	-	824(+), 1033(-),	466(+), 533(-), 1179(-), 1076(-),	-	134(+), 140(+), 139(-),	317(+), 1343(-),	-	-	989(+), 682(+),	-	-	-	101(-),	-	-	-	1288(+), 1287(-), 59(-), 413(-), 515(-),	1326(-),	802(+), 801(-),	1471(-),	219(-),
ABREZMRAB28	-	-	-	-	-	1084(+), 1084(-),	-	-	-	-	-	-	-	-	-	-	-	-	-	-	-	-	-	-	-	-	-	-	-	-	-	-	-	-	-	-	-	-	-	-	-	-	-	-	-	-	-	-	-
ACGTABOX	-	-	-	202(+), 202(-),	243(+), 732(+), 243(-), 732(-),	-	-	-	-	-	-	622(+), 622(-),	-	-	-	-	-	-	293(+), 1015(+), 293(-), 1015(-),	-	271(+), 271(-),	-	-	-	-	-	-	-	-	-	-	-	-	-	-	774(+), 774(-),	-	-	-	-	1036(+), 1036(-),	-	-	-	-	-	1309(+), 1309(-),	-	-
ACGTABREMOTIFA2OSEM	-	-	-	-	-	-	472(+),	-	-	-	1312(-),	317(+), 977(+),	1472(+),	-	607(-),	1351(+),	-	-	1372(-),	-	-	-	-	593(-),	-	-	1347(-),	-	1247(+),	-	-	-	146(-),	283(+),	-	-	-	-	355(+),	-	-	-	-	-	-	-	-	-	-
ACGTABREMOTIFAOSOSEM	-	-	-	-	-	-	-	-	-	-	-	316(+),	-	-	-	1350(+),	-	-	-	-	-	-	-	-	-	-	-	-	-	-	-	-	-	-	-	-	-	-	-	-	-	-	-	-	-	-	-	-	-
ACGTATERD1	454(+), 819(+), 1364(+), 454(-), 819(-), 1364(-),	-	364(+), 397(+), 427(+), 829(+), 364(-), 397(-), 427(-), 829(-),	122(+), 203(+), 325(+), 574(+), 710(+), 1060(+), 122(-), 203(-), 325(-), 574(-), 710(-), 1060(-),	244(+), 298(+), 521(+), 733(+), 244(-), 298(-), 521(-), 733(-),	1086(+), 1202(+), 1272(+), 1299(+), 1086(-), 1202(-), 1272(-), 1299(-),	454(+), 472(+), 637(+), 836(+), 454(-), 472(-), 637(-), 836(-),	1021(+), 1059(+), 1021(-), 1059(-),	504(+), 520(+), 855(+), 504(-), 520(-), 855(-),	300(+), 979(+), 300(-), 979(-),	602(+), 879(+), 946(+), 1031(+), 1104(+), 1315(+), 602(-), 879(-), 946(-), 1031(-), 1104(-), 1315(-),	252(+), 275(+), 317(+), 623(+), 977(+), 1069(+), 1153(+), 252(-), 275(-), 317(-), 623(-), 977(-), 1069(-), 1153(-),	52(+), 65(+), 823(+), 1472(+), 52(-), 65(-), 823(-), 1472(-),	204(+), 374(+), 204(-), 374(-),	122(+), 335(+), 610(+), 835(+), 901(+), 122(-), 335(-), 610(-), 835(-), 901(-),	1085(+), 1232(+), 1351(+), 1487(+), 1085(-), 1232(-), 1351(-), 1487(-),	622(+), 982(+), 622(-), 982(-),	756(+), 756(-),	294(+), 609(+), 944(+), 1016(+), 1043(+), 1053(+), 1375(+), 294(-), 609(-), 944(-), 1016(-), 1043(-), 1053(-), 1375(-),	442(+), 442(-),	18(+), 272(+), 1067(+), 18(-), 272(-), 1067(-),	740(+), 740(-),	402(+), 481(+), 714(+), 731(+), 769(+), 1175(+), 1183(+), 1296(+), 1337(+), 1355(+), 402(-), 481(-), 714(-), 731(-), 769(-), 1175(-), 1183(-), 1296(-), 1337(-), 1355(-),	596(+), 859(+), 1365(+), 596(-), 859(-), 1365(-),	829(+), 829(-),	588(+), 1467(+), 588(-), 1467(-),	1350(+), 1350(-),	631(+), 771(+), 1033(+), 1198(+), 1492(+), 631(-), 771(-), 1033(-), 1198(-), 1492(-),	1241(+), 1247(+), 1241(-), 1247(-),	427(+), 1071(+), 427(-), 1071(-),	139(+), 467(+), 535(+), 718(+), 1078(+), 139(-), 467(-), 535(-), 718(-), 1078(-),	24(+), 42(+), 267(+), 24(-), 42(-), 267(-),	135(+), 141(+), 149(+), 135(-), 141(-), 149(-),	66(+), 283(+), 334(+), 418(+), 591(+), 959(+), 1345(+), 1443(+), 66(-), 283(-), 334(-), 418(-), 591(-), 959(-), 1345(-), 1443(-),	374(+), 381(+), 1119(+), 374(-), 381(-), 1119(-),	438(+), 481(+), 570(+), 775(+), 989(+), 1483(+), 438(-), 481(-), 570(-), 775(-), 989(-), 1483(-),	612(+), 669(+), 1096(+), 1338(+), 612(-), 669(-), 1096(-), 1338(-),	1363(+), 1419(+), 1363(-), 1419(-),	59(+), 355(+), 531(+), 1165(+), 1468(+), 59(-), 355(-), 531(-), 1165(-), 1468(-),	1024(+), 1024(-),	97(+), 771(+), 780(+), 1037(+), 1147(+), 97(-), 771(-), 780(-), 1037(-), 1147(-),	346(+), 1047(+), 346(-), 1047(-),	65(+), 214(+), 455(+), 65(-), 214(-), 455(-),	27(+), 1134(+), 1339(+), 27(-), 1134(-), 1339(-),	326(+), 369(+), 449(+), 505(+), 847(+), 990(+), 1289(+), 326(-), 369(-), 449(-), 505(-), 847(-), 990(-), 1289(-),	1188(+), 1188(-),	803(+), 1302(+), 1310(+), 803(-), 1302(-), 1310(-),	499(+), 940(+), 1102(+), 1143(+), 1250(+), 1473(+), 499(-), 940(-), 1102(-), 1143(-), 1250(-), 1473(-),	221(+), 1159(+), 1259(+), 221(-), 1159(-), 1259(-),
ACGTCBOX	-	-	-	-	-	1271(+), 1271(-),	-	-	-	-	-	-	-	-	900(+), 900(-),	-	-	-	-	-	-	-	730(+), 1182(+), 730(-), 1182(-),	-	-	-	-	-	-	-	-	-	-	-	-	-	-	-	-	-	-	-	-	-	989(+), 989(-),	-	-	-	1258(+), 1258(-),
ACGTOSGLUB1	-	-	-	-	-	-	-	-	-	-	-	273(+),	-	-	-	1349(+),	-	-	-	-	-	-	-	-	-	-	-	-	-	-	-	22(+),	-	957(+),	-	-	-	-	1163(+),	-	769(+),	-	-	1338(-),	-	-	-	-	-
ACGTROOT1	-	-	-	-	-	-	-	-	-	-	-	-	-	-	-	-	-	-	-	-	-	-	-	-	-	-	-	-	-	-	-	-	-	-	-	-	-	-	-	-	-	-	-	-	-	-	-	-	-
ACGTSEED3	-	-	-	-	-	-	-	-	-	-	-	-	-	-	-	-	-	-	-	-	-	-	-	-	-	-	-	-	-	-	-	-	-	-	-	-	-	-	-	-	-	-	-	-	-	-	-	-	-
ACGTTBOX	-	-	-	1059(+), 1059(-),	-	-	-	-	-	-	-	-	51(+), 51(-),	-	121(+), 121(-),	-	-	-	-	-	-	-	1336(+), 1336(-),	-	-	587(+), 587(-),	-	-	-	426(+), 426(-),	138(+), 138(-),	-	-	590(+), 590(-),	-	-	1337(+), 1337(-),	-	-	-	-	345(+), 345(-),	-	-	-	-	-	-	1158(+), 1158(-),
ACIIIPVPAL2	-	-	-	-	-	-	-	-	-	-	-	-	-	-	-	-	-	-	-	-	-	-	-	-	-	-	-	-	-	-	-	-	-	-	-	-	-	-	-	-	-	-	-	-	-	-	-	-	-
ACIIPVPAL2	-	-	-	-	-	-	-	-	-	-	-	-	-	-	-	-	-	-	-	-	-	-	-	-	-	-	-	-	-	-	-	-	-	-	-	-	-	-	-	-	-	-	-	-	-	-	-	-	-
ACIPVPAL2	-	-	-	-	-	-	-	-	-	-	-	1335(+),	-	-	-	-	-	-	-	-	-	-	-	-	-	-	-	-	-	-	-	-	1408(+),	-	-	-	-	-	-	-	-	-	-	-	-	-	-	-	-
AGATCONSENSUS	-	-	-	-	-	-	-	-	-	-	-	-	-	-	-	-	-	-	-	-	-	-	-	-	-	-	-	-	-	-	-	-	-	-	-	-	-	-	-	-	-	-	-	-	-	-	-	-	-
AGCBOXNPGLB	-	-	-	-	-	-	-	-	1102(-),	-	1403(+),	-	-	577(-),	-	137(+),	-	-	718(+),	-	-	-	-	356(+), 299(-),	-	992(+), 1015(+), 1192(+),	-	-	-	-	1174(+),	-	-	-	-	143(+), 455(+),	-	1464(+),	-	-	-	-	-	-	-	-	968(+), 1059(+),	-	205(+),
AGL2ATCONSENSUS	-	-	-	-	-	-	-	-	-	-	-	-	-	-	-	-	-	-	-	-	-	-	-	-	-	-	-	-	-	-	-	-	-	-	-	-	-	-	-	-	-	-	-	-	-	-	-	-	-
AGMOTIFNTMYB2	-	-	787(-),	-	-	-	-	-	-	-	1023(+),	909(-),	-	-	-	-	57(-),	-	-	-	-	-	-	-	-	-	-	1290(+),	-	-	-	-	-	-	-	-	-	-	-	632(-),	-	-	-	-	-	-	-	832(-),	-
AMMORESIIUDCRNIA1	931(+),	-	-	-	-	-	-	-	-	-	-	-	-	-	-	-	-	428(+),	-	-	-	-	987(-),	-	-	-	-	-	-	-	-	-	-	-	-	-	-	-	-	-	-	-	650(-),	-	462(-),	92(+),	-	-	-
AMMORESIVDCRNIA1	-	-	175(+), 1194(+),	1194(+), 730(-),	-	-	-	-	651(-),	-	-	-	-	-	-	-	-	-	-	-	-	-	-	-	-	-	1232(+),	-	-	-	-	-	-	1465(+),	-	-	-	-	-	-	-	-	-	-	-	1287(-),	-	-	-
AMMORESVDCRNIA1	-	-	-	-	-	1373(+),	-	-	-	-	-	-	-	-	-	-	-	-	-	-	-	-	-	-	-	-	-	-	-	-	-	-	-	-	-	-	-	-	-	-	-	-	-	-	-	-	-	-	-
AMYBOX1	-	-	-	850(+), 279(-),	-	-	-	1114(-), 1145(-),	-	-	-	-	957(+),	512(-), 1227(-),	-	-	-	769(-),	-	-	974(+),	-	1197(-),	1199(-),	816(+), 702(-), 799(-),	147(-),	996(+), 224(-),	-	-	-	-	-	-	-	-	1302(+),	-	-	1006(-),	-	-	186(+),	-	-	-	579(-),	-	-	528(+), 116(-),
AMYBOX2	838(+),	-	-	-	-	-	-	-	-	-	-	-	-	-	-	-	906(+), 1284(-),	-	-	545(+), 668(-),	-	-	114(-), 615(-),	-	-	-	-	-	-	-	-	-	-	-	111(-),	-	-	575(+), 1198(-),	-	1380(+), 1422(+),	-	-	-	-	-	-	-	-	-
ANAERO1CONSENSUS	-	-	21(+),	776(+),	275(+), 345(+), 763(+),	-	-	26(+),	-	789(+), 1158(-),	316(-), 490(-),	34(+), 1309(+), 1314(+),	433(+),	-	-	-	380(+), 874(+), 879(+), 775(-), 1087(-),	-	951(-),	-	98(+), 1334(-),	483(+), 488(+), 385(-), 655(-), 871(-), 1088(-),	-	-	940(+),	143(-),	-	-	-	39(-),	-	-	105(-),	-	-	-	-	41(+),	-	-	-	440(-),	779(-),	773(+),	1297(-),	114(-),	271(+), 1350(-),	-	516(+), 912(-),
ANAERO2CONSENSUS	-	1136(-),	1364(+),	971(+), 1364(+),	-	1024(+), 1121(+), 31(-),	1102(+),	844(+),	351(+), 465(+), 159(-),	-	741(+), 1475(+),	190(-), 193(-), 196(-),	-	-	844(-),	203(+), 440(+), 443(+), 450(+), 484(+), 1191(+), 1289(+), 256(-), 393(-), 599(-), 1327(-),	-	1400(+),	167(-),	-	-	305(-),	-	-	-	1239(+),	204(+),	-	1218(-),	914(+), 852(-), 1430(-),	187(-),	-	309(+), 352(+), 559(+), 744(+), 747(+), 1159(+),	-	629(-),	555(-),	-	-	203(-), 206(-), 328(-),	1215(-),	248(+),	-	-	1101(+),	-	1136(+),	686(+), 1079(+), 779(-),	-	642(-),
ANAERO3CONSENSUS	796(+),	-	-	-	-	520(-),	-	-	-	-	-	-	-	437(+),	-	23(+),	-	-	-	1327(+),	-	-	-	-	-	-	-	-	611(-),	-	-	-	-	-	-	-	-	-	398(-),	1011(+),	-	-	-	-	-	-	-	-	-
ANAERO4CONSENSUS	-	707(-),	-	-	-	-	-	-	-	-	-	-	-	-	-	-	-	-	-	-	-	-	99(-),	-	-	235(-),	-	-	-	-	-	-	-	-	-	-	-	-	-	-	-	-	-	321(-),	-	-	-	-	-
ANAERO5CONSENSUS	-	-	-	-	-	-	-	-	-	-	-	-	-	-	-	-	-	-	-	-	-	344(-),	-	-	-	-	-	-	-	-	-	-	-	-	-	-	-	-	-	-	-	-	-	-	-	-	-	-	-
ARE1	-	-	-	-	-	-	-	-	-	-	-	-	-	-	-	-	-	220(-),	-	-	-	-	-	-	-	-	-	-	-	-	-	512(+),	-	-	-	1471(-),	-	-	-	-	-	-	-	-	-	-	-	-	-
ARECOREZMGAPC4	-	-	-	-	-	984(-),	-	-	-	-	-	-	-	-	-	-	-	-	-	-	-	-	-	-	-	-	-	-	-	-	-	-	-	-	-	-	-	-	-	-	-	-	-	-	-	-	-	-	-
ARFAT	-	14(-), 45(-),	-	-	-	621(-), 1339(-),	-	373(+), 785(+), 1177(+), 20(-),	1113(-),	633(+), 680(+),	-	-	-	-	-	-	428(+),	-	-	-	-	33(+),	-	-	-	-	-	432(-), 1321(-),	97(+), 1028(-),	871(+),	-	-	993(+), 347(-), 421(-),	810(+),	-	1027(+),	-	249(+), 293(+),	-	-	1220(+),	355(-),	-	-	-	546(+),	-	-	1035(+),
ARR1AT	92(+), 860(+), 1017(+), 427(+), 644(+), 16(-), 70(-), 443(-), 517(-), 790(-), 917(-), 968(-), 1007(-), 1101(-), 1197(-), 1219(-), 1320(-), 1415(-),	537(+), 148(-), 162(-), 192(-), 361(-), 441(-), 489(-), 597(-), 679(-), 764(-), 787(-), 804(-),	207(+), 405(+), 968(+), 335(+), 367(+), 250(-), 519(-), 854(-), 1377(-), 1420(-),	896(+), 47(+), 419(+), 832(+), 7(-), 168(-), 404(-), 642(-), 658(-), 666(-), 1377(-), 1420(-),	796(+), 122(+), 948(+), 1019(+), 56(-), 86(-), 155(-), 254(-), 318(-), 593(-), 658(-), 1087(-),	225(+), 257(+), 354(+), 931(+), 124(+), 1075(+), 912(+), 292(-), 427(-), 600(-), 1425(-),	3(+), 325(+), 673(+), 147(+), 459(+), 1032(+), 1299(+), 194(-), 311(-), 384(-), 1253(-),	256(+), 482(+), 620(+), 640(+), 396(+), 649(+), 1289(+), 1376(+), 732(+), 267(+), 355(+), 564(+), 1155(+), 1246(+), 1312(+), 380(-), 390(-), 473(-), 544(-), 555(-), 584(-), 1141(-), 1190(-), 1209(-), 1220(-),	1066(+), 14(+), 51(+), 781(-), 842(-), 1071(-), 1363(-),	292(+), 1306(+), 333(+), 858(+), 1058(+), 1300(+), 23(-), 170(-), 201(-), 383(-), 416(-), 439(-), 795(-), 1260(-),	904(+), 560(+), 432(+), 762(+), 853(+), 593(-), 709(-), 964(-),	702(+), 715(+), 833(+), 377(+), 824(+), 989(+), 493(-), 521(-), 692(-), 726(-), 771(-), 1200(-), 1241(-),	360(+), 807(+), 867(+), 105(-), 132(-), 193(-), 512(-), 776(-), 836(-), 1255(-),	808(+), 418(+), 1224(+), 34(-), 43(-), 112(-), 606(-), 825(-), 859(-), 1313(-), 1382(-), 1414(-),	22(+), 463(+), 1170(+), 410(+), 586(+), 665(+), 764(+), 159(-), 416(-), 460(-), 555(-), 773(-), 799(-), 971(-), 978(-), 1000(-),	82(+), 51(+), 1118(+), 423(-), 730(-), 759(-), 778(-), 884(-), 930(-), 1046(-),	38(+), 261(+), 836(+), 754(+), 1008(+), 1050(+), 1113(+), 856(+), 868(+), 1395(+), 177(-), 195(-), 237(-), 886(-), 1001(-), 1178(-),	900(+), 954(+), 489(+), 1149(+), 114(-), 999(-), 1429(-),	62(+), 69(+), 134(+), 1283(+), 215(+), 1445(+), 124(+), 520(+), 1101(+), 104(+), 111(+), 302(+), 471(+), 966(+), 1190(+), 350(-), 631(-), 874(-), 1065(-), 1069(-),	70(+), 133(+), 576(+), 806(+), 1032(+), 831(+), 888(+), 260(+), 455(+), 481(+), 284(-), 535(-), 948(-), 966(-), 1008(-), 1273(-), 1433(-),	297(+), 364(+), 533(+), 802(+), 1432(+), 323(+), 571(+), 695(+), 53(-), 190(-), 381(-), 422(-), 712(-), 792(-),	446(+), 364(+), 618(+), 681(+), 897(+), 465(+), 477(+), 835(+), 1051(+), 1094(+), 1401(+),	858(+), 1049(+), 637(+), 448(-), 464(-), 809(-), 981(-), 1061(-),	368(+), 660(+), 689(+), 1085(+), 1002(+), 127(-), 150(-), 1071(-),	713(+), 44(-), 145(-), 167(-), 193(-), 208(-), 277(-), 767(-), 1245(-),	775(+), 1207(+), 1311(+), 354(+), 527(+), 1039(+), 1095(+), 330(-), 499(-), 690(-), 740(-), 752(-), 798(-), 945(-), 1291(-), 1396(-),	306(+), 552(+), 1059(+), 1448(+), 538(+), 1368(+), 1005(+), 169(-), 427(-), 656(-), 1035(-), 1090(-), 1307(-), 1315(-),	488(+), 1340(+), 1381(+), 125(-), 158(-), 284(-), 387(-), 410(-), 1125(-), 1458(-), 1485(-),	374(+), 565(+), 767(+), 1191(+), 672(+), 715(+), 820(+), 479(+), 492(+), 188(-), 290(-), 691(-), 1449(-),	533(+), 313(+), 368(-), 434(-), 451(-), 719(-), 764(-), 808(-),	632(+), 830(+), 654(+), 20(+), 1456(+), 271(-), 517(-), 746(-), 929(-), 1370(-),	326(+), 720(+), 915(+), 1182(+), 1455(+), 1392(+), 227(+), 569(+), 1225(+), 1342(+), 1479(+), 487(-), 1014(-), 1279(-),	442(+), 863(+), 988(+), 1034(+), 1294(+), 102(+), 536(+), 1094(+), 238(-), 740(-), 910(-), 928(-), 964(-), 1215(-),	874(+), 1204(+), 18(+), 1126(-), 1301(-), 1403(-), 1416(-), 1422(-),	1290(+), 727(+), 735(+), 118(+), 1011(+), 1124(+), 1230(+), 98(-), 1442(-),	1248(+), 1343(+), 853(+), 909(+), 967(+), 1023(+), 1042(+), 1047(+), 223(+), 679(+), 939(+), 1009(+), 1099(+), 1152(+), 17(-), 159(-), 448(-), 588(-), 947(-), 1135(-), 1260(-),	199(+), 347(+), 211(+), 139(+), 103(-), 115(-), 372(-), 406(-), 476(-), 703(-), 975(-), 1032(-), 1042(-), 1181(-), 1316(-),	1052(+), 1300(+), 818(+), 156(+), 29(-), 325(-), 721(-), 1092(-),	1304(+), 405(+), 386(+), 451(+), 1048(+), 151(-), 472(-), 504(-), 575(-), 586(-), 720(-), 1193(-), 1268(-), 1278(-), 1449(-),	784(+), 287(+), 7(+), 58(+), 87(+), 189(-), 220(-), 498(-), 559(-), 1437(-),	857(+), 479(+), 701(+), 955(+), 410(-), 994(-), 1169(-), 1196(-), 1402(-), 1415(-),	383(+), 599(+), 1242(+), 125(+), 208(+), 253(+), 429(+), 498(+), 700(+), 1105(+), 1431(+), 380(-), 596(-), 684(-),	984(+), 1304(+), 407(+), 966(+), 924(+), 258(-), 333(-), 600(-), 702(-), 764(-), 900(-), 1256(-), 1317(-),	262(+), 1273(+), 1236(+), 1155(+), 386(-), 665(-), 696(-), 748(-), 790(-), 826(-), 926(-), 962(-), 1206(-), 1391(-),	887(+), 1443(+), 1333(+), 743(-), 1083(-), 1355(-), 1360(-), 1473(-),	1358(+), 1392(+), 1078(+), 1204(+), 1365(+), 201(+), 597(+), 751(+), 761(+), 1163(+), 166(-), 1013(-), 1115(-), 1119(-), 1218(-),	1344(+), 120(+), 145(+), 149(+), 622(+), 52(-), 343(-), 650(-), 1240(-),	92(+), 467(+), 509(+), 913(+), 288(+), 560(+), 671(+), 697(+), 4(-), 47(-), 472(-), 990(-), 1355(-),	765(+), 987(+), 1088(+), 1320(+), 12(+), 32(+), 437(+), 185(-), 1016(-), 1053(-), 1102(-), 1164(-), 1210(-),
ASF1MOTIFCAMV	172(+), 381(+), 455(-),	892(+), 906(-),	362(+), 1140(+), 246(-),	1140(+), 155(-), 545(-),	99(+), 538(+), 604(+), 642(+), 181(-), 684(-), 711(-),	162(+), 471(+), 785(+), 1361(+), 188(-), 946(-),	566(+), 624(+), 518(-), 594(-), 605(-),	1373(+),	784(-),	763(+), 966(+),	629(+), 673(-),	820(+), 1454(+), 347(-), 1247(-),	1413(-),	889(+),	579(+), 611(-), 1313(-),	1485(+),	620(+), 983(-),	-	959(+),	493(-),	-	229(+),	1190(+), 1356(-), 1411(-),	76(+), 295(+), 576(-), 1252(-),	1052(-),	-	832(+), 792(-), 897(-), 1310(-),	531(+), 22(-), 632(-), 1479(-),	1245(+), 1384(-),	-	1097(+), 380(-), 726(-),	128(-), 1297(-),	169(+),	1181(+), 1243(+), 1391(-),	1035(-), 1061(-),	436(+), 1481(+), 306(-),	21(-), 993(-),	752(+), 1470(-),	402(+), 1156(+),	-	594(-), 636(-), 676(-), 1260(-),	-	-	207(-),	583(+), 698(+), 845(+), 988(+),	1432(+), 18(-),	837(+), 955(+),	-	-
ATHB1ATCONSENSUS	-	-	-	-	-	-	1055(+), 1055(-),	-	-	1081(+), 1081(-),	-	-	1096(+), 1096(-),	-	-	-	-	-	-	-	-	-	-	-	-	-	-	-	-	-	-	-	-	-	-	-	-	-	-	-	-	-	-	-	-	-	-	-	-
ATHB2ATCONSENSUS	-	534(+), 534(-),	-	-	-	-	-	-	-	-	-	-	-	-	-	-	-	-	-	-	-	-	-	-	-	-	-	-	-	-	-	-	-	-	-	-	-	-	-	-	-	-	599(+), 599(-),	-	1082(+), 1082(-),	-	-	-	-
ATHB5ATCORE	-	534(+), 534(-),	-	-	-	-	1055(+), 1055(-),	-	-	1081(+), 1081(-),	-	-	1096(+), 1096(-),	-	-	-	-	-	-	-	-	-	-	-	-	-	-	-	-	-	-	-	-	-	-	-	-	-	-	-	-	-	599(+), 599(-),	-	1082(+), 1082(-),	-	-	-	-
ATHB6COREAT	-	-	-	-	-	-	-	-	-	-	-	-	-	-	-	-	-	-	-	-	-	-	-	-	-	-	-	-	-	-	-	-	-	-	-	-	-	-	-	-	-	-	-	-	-	-	-	-	-
AUXREPSIAA4	-	-	-	-	-	1414(-),	-	-	-	-	-	-	-	-	-	-	-	-	-	-	-	-	-	-	-	-	-	-	-	-	-	456(-),	-	-	-	-	-	-	-	-	-	-	-	-	-	-	1153(-),	-	-
AUXRETGA1GMGH3	-	-	-	-	-	-	-	-	-	-	-	-	-	-	-	-	-	-	-	-	-	-	-	-	-	-	-	-	-	-	-	-	-	-	-	-	-	-	-	-	-	-	-	-	-	-	-	-	-
AUXRETGA2GMGH3	-	-	-	-	-	-	-	-	-	-	-	-	-	-	-	-	-	-	-	-	-	-	-	-	-	-	-	-	1245(+),	-	-	-	-	-	-	-	-	-	-	-	-	-	-	-	-	-	-	-	-
B2GMAUX28	-	-	-	-	-	-	-	-	-	-	-	-	-	-	-	-	-	-	-	-	-	-	-	-	-	-	-	-	-	-	-	-	-	-	-	-	-	-	-	-	-	-	-	-	-	-	-	-	-
BBOXSITE1STPAT	-	-	-	-	-	-	-	-	-	-	-	-	-	-	205(-),	-	-	-	-	-	-	-	-	-	-	-	-	-	-	-	-	-	-	-	-	-	-	-	-	-	-	-	-	-	-	-	-	-	-
BIHD1OS	827(+), 785(-),	242(+), 333(+), 78(-),	721(+), 400(-), 1445(-),	307(+), 812(-), 1445(-),	623(-), 869(-), 935(-),	731(+), 1410(+),	120(+), 392(+), 659(+), 832(+), 888(+), 171(-), 580(-), 644(-), 893(-),	1348(+),	278(+), 309(+), 1275(+), 1314(+),	452(+), 818(+), 755(-),	821(+), 124(-), 510(-), 515(-), 527(-), 766(-), 1124(-),	499(+), 837(+),	996(+), 60(-), 137(-), 731(-), 850(-),	1253(+), 1289(+), 314(-), 429(-),	326(+), 624(+), 1284(+), 606(-), 914(-),	953(+), 8(-), 235(-), 714(-),	85(+), 535(+), 1253(+), 353(-), 639(-), 748(-),	1017(+), 1296(+), 470(-),	673(+), 891(+),	1003(+), 1355(+), 646(-), 697(-), 788(-), 1245(-), 1489(-),	310(+), 604(+), 641(-),	142(+), 1026(+), 1262(+), 251(-), 358(-),	129(+), 425(+), 307(-), 1269(-),	927(+), 1403(+),	330(+), 1353(+), 1402(+), 104(-), 537(-), 1138(-),	715(+), 434(-), 1496(-),	808(+), 1136(+),	252(+), 795(+), 1330(-),	137(+), 474(+), 731(+), 251(-), 444(-),	603(+), 1369(+), 59(-), 736(-), 781(-), 1180(-),	356(+), 1221(+), 1232(+), 228(-), 333(-), 492(-), 812(-),	96(+), 103(+), 477(+), 1032(+), 1106(+), 1437(+), 256(-),	724(+), 959(+),	11(+), 765(+),	792(+), 951(+), 901(-), 1235(-),	1317(+), 634(-), 766(-), 1236(-), 1406(-),	38(-), 144(-), 292(-),	360(+), 172(-), 201(-), 308(-),	538(+), 248(-), 590(-),	453(+), 981(+), 1476(+), 579(-), 769(-),	1248(+), 851(-),	366(+), 265(-),	606(+), 1122(+), 137(-), 282(-), 929(-), 1076(-), 1271(-),	201(+), 743(-), 1461(-),	899(-), 906(-),	1002(-),	811(+), 306(-), 412(-), 554(-),	283(-), 720(-), 1232(-), 1418(-),	36(+), 704(+), 107(-), 1407(-),
BOXCPSAS1	-	-	1340(+),	1340(+),	1471(+),	-	-	-	-	-	-	1137(+),	-	-	-	-	-	316(+),	-	-	-	-	-	494(-),	-	-	-	-	1359(+),	-	-	110(-),	284(+),	-	-	-	-	-	-	-	-	-	-	-	-	-	-	-	-
BOXIINTPATPB	767(+), 941(+),	-	-	-	44(+),	66(+), 264(+),	23(-),	339(+), 1087(+),	-	423(-),	-	942(-),	318(-),	-	170(-),	1249(-),	1415(-),	-	771(-),	144(+), 230(+), 591(+),	669(+), 1056(+),	747(+), 963(+),	913(+), 794(-),	970(+), 984(+), 895(-),	858(-),	386(-), 908(-), 926(-),	-	1244(-),	568(-), 678(-), 706(-),	263(+), 1212(+),	627(+),	689(-),	-	-	-	842(-), 903(-), 998(-), 1078(-),	1344(+),	783(+), 572(-),	1252(+),	-	110(-),	48(+),	506(+),	134(+), 1278(-),	-	120(-), 1338(-),	983(+),	632(-),	512(+), 991(-),
BOXIIPCCHS	-	-	-	-	-	-	472(+),	-	-	-	1312(-),	977(+),	-	-	-	-	-	-	1372(-),	-	-	-	-	593(-),	-	-	-	-	1247(+),	-	-	-	-	-	-	-	-	-	355(+),	-	-	-	-	-	-	-	-	-	-
BOXLCOREDCPAL	-	314(+), 1084(+), 1397(+), 1341(-),	1148(+),	1148(+),	1197(+), 1225(+), 1421(+),	-	1372(+), 1376(+), 1125(-),	-	1185(+), 1398(+),	1176(+), 1357(+), 1147(-),	1037(+), 1092(+), 1096(+), 1331(+),	1157(+), 1338(+),	1210(+), 1399(+),	1104(+), 744(-), 1012(-),	287(+), 875(+),	-	493(-),	1241(+), 1321(+),	-	-	9(-), 738(-),	434(-),	-	673(+), 386(-),	916(+),	-	1424(-),	324(-),	1111(+), 1301(+), 606(-), 1229(-),	1375(+), 659(-), 1012(-),	-	701(-),	1411(+), 771(-),	496(-),	-	-	1213(-),	534(+),	426(-),	615(-), 1160(-),	-	1026(-),	1448(-), 1460(-),	33(+), 907(-),	-	-	330(-),	383(+),	-
BP5OSWX	-	-	395(+), 425(+),	-	-	-	470(+), 453(-),	-	-	-	601(-),	-	-	-	-	-	-	-	1374(-),	-	1065(+),	-	-	-	-	-	-	-	-	-	534(-),	-	-	-	-	-	-	-	-	-	-	-	-	-	-	-	-	-	-
BS1EGCCR	-	-	-	-	-	205(+), 680(+), 1289(-),	-	-	468(+),	-	-	284(-),	-	-	165(-),	150(+),	-	-	-	-	319(+), 1223(-),	-	-	-	-	1106(-),	-	-	10(-),	-	-	-	-	620(-),	-	-	-	-	-	155(-),	-	779(-),	-	-	-	-	913(-),	-	-
C1MOTIFZMBZ2	-	-	-	-	-	-	-	-	-	-	-	-	-	-	-	-	-	-	-	-	-	-	384(+), 384(-),	-	-	-	-	-	-	-	-	-	-	-	-	-	-	-	-	-	-	-	-	-	-	-	-	-	-
CAATBOX1	15(+), 69(+), 227(+), 442(+), 835(+), 916(+), 967(+), 1300(+), 1329(+), 65(-), 524(-), 928(-), 1019(-), 1331(-),	81(+), 171(+), 534(+), 763(+), 803(+), 957(+), 76(-), 173(-), 539(-), 799(-),	35(+), 128(+), 249(+), 256(+), 266(+), 300(+), 354(+), 779(+), 1048(+), 1080(+), 56(-), 94(-), 198(-), 209(-), 781(-), 921(-),	302(+), 368(+), 603(+), 1069(+), 1079(+), 182(-), 522(-), 531(-), 596(-), 605(-),	154(+), 253(+), 317(+), 626(+), 657(+), 724(+), 742(+), 1039(+), 174(-), 249(-), 289(-), 587(-), 738(-), 1021(-),	100(+), 1353(+), 1428(+), 126(-), 176(-), 356(-), 491(-), 580(-), 1077(-), 1482(-),	83(+), 111(+), 193(+), 201(+), 261(+), 310(+), 336(+), 784(+), 899(+), 907(+), 1055(+), 1071(+), 243(-), 290(-), 1060(-), 1073(-),	1212(+), 116(-), 484(-), 683(-), 742(-), 1175(-), 1214(-), 1378(-),	87(+), 274(+), 584(+), 639(+), 833(+), 841(+), 940(+), 1083(+), 1224(+), 1272(+), 53(-), 276(-),	118(+), 227(+), 274(+), 349(+), 364(+), 1081(+), 52(-), 120(-), 1086(-), 1233(-), 1308(-),	888(+), 434(-), 562(-), 764(-), 855(-), 906(-),	722(+), 905(+), 932(+), 952(+), 1064(+), 379(-), 704(-), 835(-), 948(-), 991(-),	104(+), 108(+), 213(+), 483(+), 642(+), 726(+), 835(+), 895(+), 934(+), 1041(+), 1096(+), 1416(+), 189(-), 215(-), 398(-), 487(-), 527(-), 740(-), 750(-), 809(-), 859(-), 869(-), 1101(-), 1259(-), 1418(-),	42(+), 111(+), 353(+), 525(+), 548(+), 605(+), 793(+), 1119(+), 1126(+), 1215(+), 312(-), 456(-), 810(-), 1141(-),	69(+), 438(+), 554(+), 704(+), 772(+), 977(+), 999(+), 58(-), 136(-), 205(-), 440(-), 445(-),	232(+), 422(+), 733(+), 1165(+), 6(-), 64(-), 75(-), 84(-), 748(-), 1120(-), 1253(-),	293(+), 447(+), 532(+), 565(+), 672(+), 717(+), 1098(+), 1356(+), 511(-), 724(-), 756(-), 808(-), 821(-),	113(+), 436(+), 461(+), 797(+), 932(+), 1372(+), 2(-), 463(-), 869(-), 880(-),	630(+), 873(+), 1068(+), 113(-), 264(-), 1192(-),	62(+), 179(+), 218(+), 519(+), 655(+), 1064(+), 1091(+), 1280(+), 1409(+), 220(-), 392(-), 578(-), 634(-), 644(-), 779(-), 808(-), 1001(-), 1066(-), 1200(-), 1231(-),	29(+), 128(+), 140(+), 198(+), 262(+), 268(+), 313(+), 355(+), 514(+), 688(+), 791(+), 1049(+), 1465(+), 176(-), 264(-), 406(-), 475(-), 560(-), 633(-), 678(-), 797(-), 809(-), 816(-), 1245(-), 1292(-),	84(+), 139(+), 172(+), 282(+), 327(+), 666(+), 882(+), 1099(+), 1114(+), 118(-), 227(-), 334(-), 366(-), 418(-), 431(-), 1038(-), 1101(-),	23(+), 179(+), 463(+), 557(+), 776(+), 1060(+), 46(-), 98(-), 127(-), 325(-), 336(-), 347(-), 573(-), 633(-), 639(-), 699(-), 803(-), 908(-), 1034(-), 1265(-),	190(+), 930(+), 1039(+), 1054(+), 1070(+), 1255(+), 1400(+), 401(-), 628(-),	94(+), 373(+), 647(+), 694(+), 749(+), 766(+), 847(+), 889(+), 1200(+), 1258(+), 1467(+), 564(-), 734(-), 1034(-), 1124(-),	191(+), 232(+), 250(+), 329(+), 516(+), 739(+), 841(+), 234(-), 397(-), 438(-), 529(-), 930(-), 1037(-), 1049(-), 1090(-),	272(+), 423(+), 829(+), 855(+), 1089(+), 1132(+), 336(-), 371(-), 543(-), 554(-), 621(-), 742(-), 754(-), 874(-), 954(-), 1003(-), 1061(-), 1068(-), 1118(-), 1134(-), 1190(-), 1370(-),	124(+), 386(+), 959(+), 967(+), 986(+), 342(-), 367(-), 490(-), 916(-), 947(-),	278(+), 393(+), 489(+), 594(+), 646(+), 728(+), 1032(+), 1046(+), 170(-), 280(-), 660(-), 674(-), 881(-), 1160(-),	199(+), 360(+), 400(+), 482(+), 576(+), 95(-), 151(-), 445(-), 484(-), 584(-), 594(-), 1225(-), 1388(-), 1441(-),	231(+), 516(+), 675(+), 950(+), 961(+), 250(-), 634(-), 698(-), 898(-),	120(+), 250(+), 669(+), 947(+), 1078(+), 1214(+), 174(-), 204(-), 328(-), 722(-), 884(-), 895(-), 1151(-), 1162(-), 1481(-),	314(+), 462(+), 1020(+), 1214(+), 1288(+), 1316(+), 444(-), 957(-), 1022(-), 1096(-), 1301(-), 1485(-),	745(+), 948(+), 1211(+), 1263(+), 1270(+), 794(-), 876(-), 1117(-), 1144(-), 1213(-),	431(+), 498(+), 814(+), 1071(+), 1238(+), 1322(+), 1375(+), 785(-), 790(-), 1176(-), 1212(-),	96(+), 158(+), 246(+), 311(+), 562(+), 587(+), 723(+), 759(+), 817(+), 1226(+), 1310(+), 1326(+), 225(-), 272(-), 710(-), 799(-), 941(-), 1025(-), 1044(-), 1266(-), 1312(-),	147(+), 232(+), 287(+), 1315(+), 829(-),	186(+), 254(+), 298(+), 720(+), 771(+), 158(-), 190(-), 244(-), 854(-), 988(-), 1054(-), 1397(-),	369(+), 471(+), 660(+), 1250(+), 1294(+), 322(-), 671(-), 734(-), 759(-), 973(-), 996(-), 1204(-),	115(+), 377(+), 528(+), 576(+), 900(+), 1147(+), 277(-), 631(-), 759(-), 914(-), 1190(-), 1259(-), 1296(-), 1487(-),	53(+), 339(+), 409(+), 1143(+), 1200(+), 1312(+), 1333(+), 296(-), 376(-), 426(-), 816(-), 834(-), 953(-), 957(-),	165(+), 637(+), 1145(+), 1209(+), 1496(+), 108(-), 340(-), 431(-), 466(-), 492(-), 702(-), 1103(-), 1244(-),	41(+), 83(+), 116(+), 257(+), 332(+), 599(+), 767(+), 932(+), 118(-), 604(-), 769(-), 869(-), 1240(-),	168(+), 194(+), 226(+), 547(+), 636(+), 646(+), 699(+), 789(+), 1390(+), 211(-), 594(-), 632(-), 1238(-),	1082(+), 313(-), 889(-), 1087(-),	229(+), 260(+), 439(+), 590(+), 1118(+), 1127(+), 22(-), 124(-), 223(-), 362(-), 478(-), 759(-), 849(-), 1063(-), 1080(-), 1206(-), 1360(-), 1430(-),	471(+), 952(+), 1027(+), 1175(+), 1361(+), 1370(+), 31(-), 60(-), 79(-), 90(-), 118(-), 147(-), 517(-), 527(-),	66(+), 72(+), 206(+), 250(+), 320(+), 589(+), 1024(+), 68(-), 74(-), 208(-), 263(-), 523(-), 542(-), 562(-), 621(-), 831(-), 1414(-),	184(+), 252(+), 402(+), 588(+), 751(+), 845(+), 900(+), 34(-), 171(-), 243(-), 398(-), 655(-), 698(-), 737(-), 753(-), 847(-), 886(-), 902(-), 957(-), 1061(-), 1070(-),
CAATBOX2	-	-	-	-	-	-	-	-	-	-	-	-	-	-	-	-	-	-	-	-	-	-	-	-	-	-	-	-	-	-	-	-	-	-	-	-	-	-	-	-	-	-	-	-	-	-	-	-	-
CACGCAATGMGH3	-	-	-	-	-	-	-	-	-	1077(+),	-	-	-	-	-	-	-	-	-	-	-	-	-	-	-	-	-	-	-	-	-	-	-	-	-	-	-	-	-	-	-	-	-	-	-	-	-	-	-
CACGTGMOTIF	-	-	-	324(+), 324(-),	520(+), 520(-),	1085(+), 1085(-),	835(+), 835(-),	1020(+), 1058(+), 1020(-), 1058(-),	519(+), 854(+), 519(-), 854(-),	299(+), 299(-),	-	976(+), 976(-),	-	-	-	-	-	-	608(+), 1052(+), 608(-), 1052(-),	-	17(+), 17(-),	739(+), 739(-),	401(+), 401(-),	-	-	1466(+), 1466(-),	1349(+), 1349(-),	-	-	-	-	-	140(+), 140(-),	-	-	-	-	-	-	-	-	-	-	-	1288(+), 1288(-),	-	802(+), 802(-),	-	-
CACTFTPPCA1	1206(+), 1201(+), 1342(+), 23(-), 85(-), 688(-), 764(-), 1081(-), 1189(-), 1441(-),	270(+), 385(+), 845(+), 854(+), 932(+), 1097(+), 1319(+), 154(+), 11(-), 331(-), 433(-), 590(-), 832(-), 874(-), 898(-), 966(-),	1265(+), 1296(+), 1338(+), 1369(+), 1390(+), 66(+), 76(+), 91(-), 342(-), 675(-), 726(-), 764(-), 771(-), 874(-), 979(-), 1425(-),	20(+), 158(+), 554(+), 716(+), 922(+), 940(+), 1265(+), 1296(+), 1338(+), 1369(+), 1390(+), 115(+), 284(+), 317(+), 479(+), 760(+), 913(+), 34(-), 141(-), 296(-), 341(-), 411(-), 484(-), 512(-), 619(-), 637(-), 848(-), 966(-), 1425(-),	406(+), 676(+), 991(+), 1029(+), 1342(+), 1475(+), 51(+), 373(+), 880(+), 1001(+), 1328(+), 1383(+), 49(-), 82(-), 167(-), 236(-), 259(-), 391(-), 424(-), 609(-), 670(-), 730(-), 1053(-), 1091(-), 1346(-),	873(+), 980(+), 1304(+), 1322(+), 106(-), 469(-), 697(-), 1147(-), 1190(-), 1366(-),	413(+), 597(+), 647(+), 662(+), 803(+), 939(+), 953(+), 1268(+), 1276(+), 1383(+), 106(+), 276(+), 428(+), 436(+), 690(+), 787(+), 818(+), 841(+), 1176(+), 1210(+), 1279(+), 1336(+), 530(-), 830(-), 864(-), 924(-), 993(-), 1007(-), 1044(-), 1240(-), 1243(-),	271(+), 327(+), 634(+), 1064(+), 1133(+), 128(-), 230(-), 239(-), 265(-), 300(-), 325(-), 720(-), 1000(-), 1094(-), 1172(-), 1240(-), 1244(-), 1251(-), 1254(-), 1308(-),	57(+), 166(+), 827(+), 918(+), 1132(+), 1254(+), 1368(+), 665(+), 1108(+), 1303(+), 450(-),	371(+), 531(+), 773(+), 1275(+), 265(+), 367(+), 1332(+), 3(-), 76(-), 195(-), 241(-), 281(-), 500(-), 539(-), 778(-), 983(-), 1028(-), 1070(-), 1193(-), 1239(-), 1242(-),	312(+), 610(+), 680(+), 703(+), 861(+), 1324(+), 1440(+), 867(+), 70(-), 129(-), 218(-), 442(-), 459(-), 548(-), 556(-), 809(-), 1410(-), 1463(-), 1472(-),	535(+), 631(+), 737(+), 1018(+), 1108(+), 184(+), 472(+), 529(+), 959(+), 1027(+), 572(-), 763(-), 1006(-), 1169(-),	744(+), 906(+), 1173(+), 1278(+), 1322(+), 1350(+), 1491(+), 223(+), 339(+), 666(+), 803(+), 827(+), 863(+), 939(+), 993(+), 1239(+), 78(-), 404(-), 466(-),	385(+), 477(+), 1256(+), 1292(+), 1445(+), 1480(+), 509(+), 612(+), 622(+), 698(+), 1049(+), 71(-), 74(-), 106(-), 164(-), 279(-), 286(-), 642(-), 653(-), 714(-), 740(-), 1182(-), 1220(-), 1302(-), 1337(-), 1393(-),	252(+), 676(+), 795(+), 909(+), 1199(+), 1343(+), 1461(+), 233(+), 248(+), 319(+), 404(+), 1448(+), 1464(+), 356(-), 564(-), 681(-), 995(-), 1068(-), 1090(-), 1382(-),	582(+), 48(+), 55(+), 736(+), 942(+), 947(+), 1258(+), 118(-), 123(-), 344(-), 788(-), 817(-), 859(-), 889(-), 951(-),	765(+), 933(+), 1118(+), 1181(+), 1211(+), 216(+), 323(+), 617(+), 625(+), 891(+), 903(+), 1029(+), 1162(+), 334(-), 769(-), 833(-), 937(-), 950(-), 963(-), 1160(-), 1235(-), 1309(-), 1480(-),	362(+), 669(+), 674(+), 828(+), 838(+), 1079(+), 1086(+), 1156(+), 1263(+), 774(+), 817(+), 936(+), 962(+), 687(-), 721(-), 915(-), 960(-), 1015(-), 1037(-),	226(+), 879(+), 73(+), 108(+), 297(+), 361(+), 578(+), 920(+), 984(+), 1097(+), 1175(+), 1279(+), 1316(+), 1366(+), 34(-), 79(-), 202(-), 355(-), 662(-), 677(-), 699(-), 852(-), 933(-), 1158(-),	287(+), 360(+), 526(+), 1177(+), 1315(+), 1492(+), 554(+), 608(+), 812(+), 1094(+), 20(-), 192(-), 302(-), 373(-), 436(-), 749(-), 1105(-), 1149(-), 1259(-), 1414(-),	193(+), 335(+), 867(+), 997(+), 1011(+), 245(+), 251(+), 552(+), 708(+), 1023(+), 1107(+), 1126(+), 1423(+), 79(-), 119(-), 258(-), 839(-), 842(-), 972(-), 1061(-), 1105(-), 1180(-), 1199(-), 1366(-),	540(+), 592(+), 686(+), 756(+), 902(+), 972(+), 1119(+), 237(+), 375(+), 500(+), 512(+), 529(+), 1170(+), 1189(+), 379(-), 443(-), 546(-), 559(-), 574(-), 735(-), 762(-), 775(-), 790(-), 951(-), 978(-), 991(-), 1006(-), 1168(-), 1244(-), 1269(-), 1315(-), 1480(-),	290(+), 1137(+), 643(+), 837(+), 900(+), 1351(+), 1381(+), 41(-), 207(-), 408(-), 436(-), 624(-), 763(-), 766(-), 877(-), 1252(-), 1289(-),	406(+), 585(+), 695(+), 1020(+), 1089(+), 1361(+), 1419(+), 172(-), 184(-), 569(-), 975(-), 1078(-), 1094(-), 1149(-), 1152(-), 1305(-), 1347(-),	362(+), 512(+), 989(+), 1055(+), 1411(+), 1422(+), 1454(+), 307(+), 404(+), 407(+), 418(+), 529(+), 532(+), 547(+), 880(+), 962(+), 969(+), 1107(+), 68(-), 545(-), 660(-), 951(-), 1029(-), 1170(-), 1351(-),	155(+), 243(+), 718(+), 51(+), 54(+), 219(+), 341(+), 607(+), 730(+), 963(+), 1411(+), 7(-), 80(-), 160(-), 265(-), 285(-), 317(-), 322(-), 525(-), 549(-), 835(-), 968(-), 1150(-), 1234(-), 1367(-), 1425(-), 1434(-), 1494(-),	191(+), 254(+), 1029(+), 1409(+), 8(+), 30(+), 229(+), 626(+), 1024(+), 1128(+), 45(-), 121(-), 265(-), 348(-), 356(-), 368(-), 574(-), 673(-), 718(-), 868(-), 960(-), 1385(-), 1405(-),	41(+), 298(+), 317(+), 1327(+), 1350(+), 1469(+), 233(+), 992(+), 1024(+), 1462(+), 6(-), 226(-), 348(-), 373(-), 953(-), 996(-), 999(-), 1014(-), 1040(-), 1047(-), 1264(-), 1496(-),	94(+), 825(+), 871(+), 963(+), 1288(+), 1363(+), 1404(+), 265(+), 300(+), 359(+), 703(+), 736(+), 787(+), 985(+), 50(-), 410(-), 558(-), 758(-), 785(-), 817(-), 928(-), 1042(-),	285(+), 454(+), 641(+), 693(+), 305(+), 709(+), 71(-), 101(-), 106(-), 268(-), 734(-), 779(-), 920(-), 1022(-), 1042(-), 1157(-),	88(+), 100(+), 611(+), 815(+), 1143(+), 1235(+), 473(+), 793(+), 870(+), 915(+), 44(-), 295(-), 338(-), 483(-), 490(-), 553(-), 557(-), 868(-), 894(-), 992(-), 1002(-), 1013(-),	184(+), 473(+), 728(+), 843(+), 853(+), 1440(+), 210(+), 242(+), 397(+), 832(+), 977(+), 154(-), 240(-), 390(-), 481(-), 560(-), 771(-), 930(-), 975(-), 1030(-), 1052(-), 1087(-), 1197(-), 1242(-), 1319(-),	98(+), 485(+), 554(+), 943(+), 1440(+), 1492(+), 379(+), 671(+), 840(+), 64(-), 130(-), 260(-), 358(-), 387(-), 394(-), 524(-), 590(-), 851(-), 936(-), 1166(-), 1364(-),	23(+), 253(+), 823(+), 1022(+), 1258(+), 1484(+), 1159(+), 1278(+), 1474(+), 1480(+), 85(-), 362(-), 882(-), 915(-), 998(-), 1093(-), 1173(-), 1435(-), 1478(-),	149(+), 173(+), 888(+), 1038(+), 884(+), 942(+), 1074(+), 1135(+), 1383(+), 1432(+), 18(-), 129(-), 198(-), 389(-), 406(-), 485(-), 706(-), 838(-), 949(-), 1008(-), 1146(-), 1252(-),	672(+), 784(+), 1367(+), 1383(+), 1395(+), 1403(+), 1478(+), 99(+), 427(+), 836(+), 863(+), 1112(+), 1144(+), 1272(+), 425(-), 508(-), 614(-), 772(-), 829(-), 1336(-),	41(+), 171(+), 786(+), 861(+), 914(+), 1003(+), 1018(+), 1157(+), 1164(+), 1466(+), 45(+), 49(-), 52(-), 161(-), 273(-), 365(-), 450(-), 1209(-), 1450(-),	858(+), 126(+), 846(+), 863(+), 355(-), 385(-), 420(-), 616(-), 733(-), 944(-), 1065(-), 1265(-), 1272(-), 1340(-), 1358(-),	932(+), 1200(+), 1225(+), 1355(+), 45(+), 172(+), 682(+), 927(+), 1039(+), 1184(+), 397(-), 413(-), 619(-), 794(-), 1032(-), 1060(-), 1130(-), 1162(-), 1298(-), 1405(-),	130(+), 282(+), 304(+), 482(+), 563(+), 582(+), 1088(+), 1245(+), 1282(+), 1431(+), 124(+), 521(+), 627(+), 869(+), 1027(+), 1117(+), 14(-), 330(-), 596(-), 622(-), 909(-), 1034(-), 1139(-), 1240(-), 1277(-), 1355(-), 1456(-),	452(+), 903(+), 916(+), 1045(+), 1217(+), 236(+), 257(+), 443(+), 632(+), 979(+), 1030(+), 1051(+), 1058(+), 1273(+), 1439(+), 1490(+), 204(-), 240(-), 270(-), 277(-), 309(-), 383(-), 768(-), 879(-), 1049(-), 1074(-), 1079(-), 1100(-), 1122(-), 1127(-),	76(+), 626(+), 649(+), 1175(+), 1203(+), 607(+), 731(+), 819(+), 1042(+), 1226(+), 1230(+), 1383(+), 80(-), 89(-), 263(-), 352(-), 364(-), 557(-), 775(-), 834(-), 848(-), 888(-), 905(-), 1085(-),	90(+), 613(+), 640(+), 1095(+), 1119(+), 1151(+), 1164(+), 1214(+), 1267(+), 37(+), 393(+), 573(+), 796(+), 828(+), 1134(+), 1362(+), 147(-), 220(-), 300(-), 319(-), 420(-), 448(-), 474(-), 839(-), 946(-), 1147(-), 1183(-), 1299(-), 1413(-), 1497(-),	378(+), 838(+), 868(+), 922(+), 1353(+), 1464(+), 463(+), 619(+), 1214(+), 146(-), 542(-), 1003(-), 1034(-), 1225(-),	836(+), 1279(+), 1311(+), 74(+), 287(+), 673(+), 729(+), 1330(+), 1338(+), 1424(+), 1432(+), 89(-), 291(-), 621(-), 758(-), 802(-), 810(-), 1100(-),	191(+), 1243(+), 1476(+), 241(+), 1334(+), 52(-), 65(-), 178(-), 239(-), 289(-), 305(-), 516(-), 745(-), 824(-), 921(-), 936(-), 1427(-), 1452(-), 1464(-),	250(+), 1252(+), 1274(+), 1318(+), 35(+), 48(+), 70(+), 133(+), 255(+), 461(+), 544(+), 1260(+), 102(-), 480(-), 483(-), 692(-), 773(-), 1018(-), 1113(-), 1258(-), 1391(-),	435(+), 1075(+), 1493(+), 352(+), 877(+), 245(-), 309(-), 718(-), 888(-), 994(-), 1207(-), 1224(-), 1230(-), 1349(-), 1395(-),	201(+), 458(+), 630(+), 638(+), 693(+), 861(+), 121(+), 941(+), 30(-), 65(-), 236(-), 413(-), 540(-), 669(-), 760(-), 798(-), 947(-), 1237(-), 1412(-), 1438(-),
CANBNNAPA	-	967(-),	-	-	442(+),	-	-	-	1423(+), 223(-),	-	260(-),	1174(+), 1317(+),	1169(+),	1438(+),	-	717(+),	383(+), 53(-), 772(-),	541(-),	-	1154(+),	-	382(-),	-	648(+),	1426(+),	1448(+), 553(-),	-	1373(+), 783(-),	694(+),	-	605(+),	-	1465(+),	883(-),	1410(+), 1083(-),	295(+), 591(+),	782(+), 1133(+),	517(+), 1376(+),	-	126(+), 82(-),	71(+), 883(-),	-	1105(+), 1325(+), 1331(+), 1337(+), 776(-),	577(+),	-	1143(+), 179(-), 1190(-),	-	-	1006(+),
CAREOSREP1	-	1108(+), 370(-),	1114(+),	955(+), 1113(+), 173(-), 455(-),	-	690(+),	226(+), 399(+),	197(+), 858(-), 1354(-),	145(+), 292(+), 761(+),	888(-),	1112(+), 1190(+),	-	1428(+),	2(+), 37(+), 158(-),	-	336(-),	-	1225(+), 502(-), 547(-),	178(+), 1417(+),	407(+),	-	-	812(+),	115(-), 1299(-),	682(+),	-	-	288(-),	1411(+), 1419(+),	-	-	507(-), 1044(-),	783(+), 720(-),	-	-	-	515(-), 1431(-),	1135(-),	966(-),	1493(+), 389(-),	136(+),	-	-	365(+),	-	1050(+),	-	-	150(+),
CARGATCONSENSUS	-	-	-	-	-	-	-	-	-	-	-	-	-	-	5(+), 5(-),	675(+), 675(-),	-	-	-	-	-	-	-	-	-	-	-	-	-	-	-	-	-	-	-	-	331(+), 331(-),	-	-	-	-	-	-	-	-	-	-	-	-
CARGCW8GAT	-	-	354(+), 925(+), 354(-), 925(-),	-	-	-	793(+), 843(+), 793(-), 843(-),	149(+), 149(-),	-	128(+), 182(+), 128(-), 182(-),	-	-	196(+), 946(+), 196(-), 946(-),	182(+), 1258(+), 182(-), 1258(-),	-	1165(+), 1165(-),	-	-	-	-	1239(+), 1239(-),	-	544(+), 1087(+), 544(-), 1087(-),	-	455(+), 1003(+), 455(-), 1003(-),	124(+), 124(-),	610(+), 610(-),	143(+), 143(-),	-	-	-	-	1069(+), 1102(+), 1069(-), 1102(-),	-	827(+), 827(-),	741(+), 865(+), 1157(+), 741(-), 865(-), 1157(-),	-	848(+), 1118(+), 848(-), 1118(-),	-	528(+), 528(-),	1186(+), 1186(-),	-	305(+), 714(+), 1063(+), 1347(+), 305(-), 714(-), 1063(-), 1347(-),	-	-	785(+), 785(-),	-	325(+), 659(+), 325(-), 659(-),	-
CARGNCAT	-	-	-	-	-	-	-	-	-	-	-	-	-	-	-	-	-	-	-	-	-	-	-	-	-	-	-	-	-	-	-	-	-	-	-	-	-	-	-	-	-	-	304(+), 713(+), 304(-), 713(-),	-	-	-	-	658(+), 658(-),	-
CATATGGMSAUR	9(+), 56(+), 698(+), 9(-), 56(-), 698(-),	201(+), 201(-),	-	25(+), 25(-),	-	-	-	-	-	-	142(+), 142(-),	-	1086(+), 1086(-),	-	981(+), 981(-),	-	910(+), 910(-),	-	-	-	885(+), 885(-),	-	-	-	1153(+), 1153(-),	-	-	-	-	-	-	-	-	719(+), 1321(+), 719(-), 1321(-),	904(+), 904(-),	791(+), 915(+), 791(-), 915(-),	-	-	488(+), 488(-),	54(+), 54(-),	358(+), 358(-),	-	-	152(+), 533(+), 152(-), 533(-),	-	-	-	723(+), 1384(+), 723(-), 1384(-),	1082(+), 1082(-),
CBFHV	212(-),	1218(-),	142(-),	-	1309(+), 1170(+), 781(-), 1170(-),	-	-	1287(-),	506(-),	-	-	-	-	1363(+), 1363(-),	1288(+), 618(+), 618(-),	1081(+), 34(-), 557(-),	-	-	806(+),	-	-	263(-),	486(-), 510(-),	457(+), 487(+), 194(-),	-	1453(+),	941(+), 941(-),	767(+),	-	-	1163(+), 621(-), 1190(-),	76(+),	707(+),	740(+), 71(-),	287(+), 335(+),	-	945(+), 1049(+), 932(+), 932(-),	-	351(+), 351(-),	1071(+), 1173(-),	739(+),	-	-	43(+), 520(-),	1389(+),	-	830(+),	164(+), 593(-), 1079(-),	449(+), 950(+), 721(+), 721(-), 1261(-),
CCA1ATLHCB1	-	-	516(+),	-	-	-	-	640(-),	-	-	-	-	-	-	-	756(+), 775(+),	883(+),	-	871(+),	576(-),	-	-	-	-	-	-	-	-	-	-	-	720(-),	-	874(-),	95(+),	-	700(+),	-	-	-	-	-	-	-	-	-	-	-	-
CCAATBOX1	226(+), 966(+), 524(-), 928(-),	170(+), 762(+), 956(+),	127(+), 265(+), 198(-), 209(-),	301(+), 367(+), 602(+), 1068(+), 182(-),	-	176(-), 491(-), 580(-),	82(+), 1070(+), 1060(-),	484(-),	86(+), 832(+),	117(+), 348(+), 52(-), 120(-), 1086(-), 1233(-),	-	-	725(+), 834(+), 894(+), 215(-), 750(-), 1259(-),	604(+), 792(+), 1118(+), 1214(+), 456(-), 810(-),	68(+), 437(+), 703(+), 771(+), 136(-),	231(+), 748(-), 1253(-),	531(+), 564(+), 671(+), 756(-), 821(-),	112(+), 796(+), 1371(+), 2(-),	264(-),	1066(-), 1200(-),	139(+), 1464(+), 176(-), 475(-), 797(-), 816(-),	138(+), 171(+), 281(+), 366(-), 431(-),	462(+), 556(+), 1059(+), 699(-), 803(-),	189(+), 1069(+), 401(-),	846(+), 888(+),	397(-), 529(-),	371(-), 742(-), 954(-), 1190(-), 1370(-),	385(+), 490(-), 916(-),	660(-),	198(+),	-	249(+), 1077(+),	461(+), 1213(+), 1315(+), 1022(-), 1096(-),	1117(-),	1070(+), 1374(+),	157(+), 1325(+), 799(-), 1044(-), 1266(-),	286(+),	719(+), 770(+), 158(-), 190(-), 1397(-),	1249(+), 1293(+), 671(-), 734(-), 759(-), 1204(-),	376(+), 631(-), 759(-), 1259(-), 1487(-),	52(+), 408(+), 1199(+), 1311(+), 376(-), 426(-),	636(+), 1144(+), 1495(+), 431(-),	256(+),	167(+), 546(+), 788(+),	1081(+),	22(-), 1080(-),	470(+), 951(+), 1360(+),	65(+), 205(+), 319(+), 1023(+), 263(-), 831(-),	183(+), 899(+),
CDA1ATCAB2	-	-	-	-	-	-	-	-	-	-	-	-	-	-	-	-	-	-	779(+),	-	-	-	-	-	-	-	-	-	-	-	-	-	-	-	-	-	-	-	-	-	-	-	-	-	-	-	-	-	-
CELLCYCLESC	-	-	-	-	-	-	-	-	-	-	-	-	-	-	-	-	-	-	-	-	-	-	-	-	-	-	-	-	-	-	-	-	-	-	-	-	-	-	-	-	115(-),	445(-),	-	-	-	-	-	-	-
CEREGLUBOX1PSLEGA	-	-	-	-	-	-	-	-	-	-	-	-	-	-	-	-	-	-	-	-	-	-	-	-	-	-	-	-	-	-	-	-	-	-	-	-	-	-	-	-	-	-	-	1(+),	-	-	-	-	-
CEREGLUBOX2PSLEGA	-	-	-	-	-	-	-	-	-	-	-	1030(+),	-	-	-	-	1039(+),	-	-	-	-	-	-	-	-	-	-	-	-	-	-	-	-	-	-	-	-	-	-	-	-	-	-	652(+),	-	-	-	-	-
CEREGLUBOX3PSLEGA	-	-	-	-	-	-	-	-	-	-	-	-	-	-	-	-	-	-	-	-	-	-	838(-),	-	-	-	-	-	-	-	-	-	-	-	-	-	-	-	-	-	-	-	347(-),	-	-	-	-	-	-
CGACGOSAMY3	362(+), 211(-),	1092(-), 1155(-),	-	-	33(+), 296(+), 1172(+), 1293(+), 1334(+), 780(-),	132(+), 962(+), 243(-), 430(-), 642(-),	916(+),	1468(-),	505(-), 617(-),	1014(+), 949(-),	278(-), 1292(-),	119(+), 125(+), 145(+), 207(-), 408(-),	-	918(+), 921(+), 1054(+), 1158(+),	1321(+), 1324(+), 1428(+), 515(-), 902(-),	1083(+), 1022(-),	-	233(-), 268(-),	405(-),	1474(-),	-	-	729(+), 732(-), 1176(-),	489(+), 817(+), 199(-), 597(-), 1468(-),	1292(-),	1346(-),	940(-),	769(+), 868(+), 618(-), 682(-),	149(+), 1239(+), 1054(-),	1108(+),	427(+), 1165(+), 1488(+), 620(-), 1103(-),	43(-), 192(-),	709(+), 150(-),	67(-), 70(-), 80(-), 401(-), 632(-),	222(+), 267(+), 337(+), 372(+), 59(-), 1120(-),	-	675(+), 947(+), 1286(+), 896(-), 931(-),	-	30(+), 287(+), 353(+), 809(+), 1463(+), 1466(+), 60(-),	-	741(+),	145(+), 857(+),	387(-),	-	11(+), 105(+), 129(+), 136(+), 447(+), 1127(+), 1440(+), 235(-), 421(-), 991(-),	1008(-),	-	166(+), 910(+), 938(+), 500(-), 776(-),	1260(-), 1288(-),
CGCGBOXAT	159(+), 459(+), 552(+), 161(+), 1334(+), 159(-), 459(-), 552(-), 161(-), 1334(-),	121(+), 1272(+), 265(+), 815(+), 1309(+), 451(+), 1249(+), 1329(+), 121(-), 1272(-), 265(-), 815(-), 1309(-), 451(-), 1249(-), 1329(-),	-	-	1336(+), 1464(+), 1219(+), 1237(+), 1434(+), 1336(-), 1464(-), 1219(-), 1237(-), 1434(-),	660(+), 402(+), 1176(+), 55(+), 330(+), 530(+), 880(+), 660(-), 402(-), 1176(-), 55(-), 330(-), 530(-), 880(-),	602(+), 975(+), 602(-), 975(-),	1383(+), 882(+), 60(+), 1385(+), 1383(-), 882(-), 60(-), 1385(-),	1062(+), 1062(-),	973(+), 1091(+), 739(+), 826(+), 1465(+), 973(-), 1091(-), 739(-), 826(-), 1465(-),	542(+), 667(+), 615(+), 617(+), 1172(+), 542(-), 667(-), 615(-), 617(-), 1172(-),	114(+), 94(+), 264(+), 1423(+), 54(+), 239(+), 1465(+), 114(-), 94(-), 264(-), 1423(-), 54(-), 239(-), 1465(-),	-	971(+), 867(+), 869(+), 973(+), 1168(+), 971(-), 867(-), 869(-), 973(-), 1168(-),	1253(+), 1415(+), 536(+), 1253(-), 1415(-), 536(-),	1391(+), 626(+), 1400(+), 531(+), 621(+), 1391(-), 626(-), 1400(-), 531(-), 621(-),	-	250(+), 1283(+), 1340(+), 250(-), 1283(-), 1340(-),	1496(+), 1496(-),	570(+), 570(-),	1408(+), 1408(-),	954(+), 954(-),	724(+), 1018(+), 724(-), 1018(-),	349(+), 349(-),	-	1064(+), 1197(+), 1064(-), 1197(-),	-	712(+), 668(+), 809(+), 679(+), 744(+), 746(+), 838(+), 1149(+), 1151(+), 1153(+), 712(-), 668(-), 809(-), 679(-), 744(-), 746(-), 838(-), 1149(-), 1151(-), 1153(-),	1121(+), 1121(-),	825(+), 1033(+), 1288(+), 1397(+), 1399(+), 1401(+), 1403(+), 825(-), 1033(-), 1288(-), 1397(-), 1399(-), 1401(-), 1403(-),	406(+), 1179(+), 1303(+), 1353(+), 406(-), 1179(-), 1303(-), 1353(-),	2(+), 4(+), 6(+), 2(-), 4(-), 6(-),	-	318(+), 264(+), 320(+), 556(+), 703(+), 705(+), 318(-), 264(-), 320(-), 556(-), 703(-), 705(-),	269(+), 1032(+), 271(+), 269(-), 1032(-), 271(-),	1469(+), 1471(+), 1469(-), 1471(-),	683(+), 990(+), 605(+), 1081(+), 683(-), 990(-), 605(-), 1081(-),	-	1023(+), 1122(+), 228(+), 230(+), 774(+), 1025(+), 1023(-), 1122(-), 228(-), 230(-), 774(-), 1025(-),	-	101(+), 1463(+), 101(-), 1463(-),	-	-	-	200(+), 206(+), 217(+), 411(+), 1153(+), 35(+), 59(+), 166(+), 189(+), 191(+), 353(+), 413(+), 440(+), 515(+), 958(+), 200(-), 206(-), 217(-), 411(-), 1153(-), 35(-), 59(-), 166(-), 189(-), 191(-), 353(-), 413(-), 440(-), 515(-), 958(-),	1326(+), 1326(-),	698(+), 876(+), 1135(+), 668(+), 797(+), 698(-), 876(-), 1135(-), 668(-), 797(-),	-	1265(+), 1310(+), 1358(+), 1265(-), 1310(-), 1358(-),
CIACADIANLELHC	1001(+), 1178(+), 1013(-),	-	-	-	348(+),	-	83(+),	345(-), 663(-),	-	622(-),	-	-	474(+),	37(+), 432(+),	-	-	1396(-),	-	-	-	803(-),	1095(-), 1402(-),	-	-	-	274(+), 355(-),	-	-	654(-),	-	655(-),	69(+),	1295(-),	-	1436(+),	374(+), 488(-), 935(-),	1175(+),	241(-),	466(+), 427(-),	-	838(+), 1251(+), 1409(+),	209(-),	-	-	-	1113(+), 108(-),	-	-	1190(+),
CMSRE1IBSPOA	1238(+),	-	-	-	401(-),	1104(-),	-	-	-	-	-	-	-	-	12(+),	-	-	-	612(+), 1403(-),	-	-	-	-	-	-	-	-	-	966(+),	-	-	334(+),	-	-	-	-	-	-	-	-	-	-	-	-	-	-	-	-	-
CPBCSPOR	-	-	-	-	-	-	74(-),	-	-	-	323(+),	-	-	-	-	-	-	-	384(+), 412(-),	317(-),	66(-), 987(-),	-	-	-	33(+),	1122(+), 117(-), 743(-),	-	-	449(+),	20(+), 233(+), 500(-),	-	-	-	1354(-),	1004(+), 1139(+), 1220(+),	-	-	780(-),	-	-	1391(+), 1229(-),	-	102(-), 1389(-),	1395(+),	-	640(-),	463(-),	100(-),	61(+),
CRTDREHVCBF2	-	-	-	-	1170(+), 1170(-),	-	-	-	-	-	-	-	-	1363(+), 1363(-),	618(+), 618(-),	-	-	-	-	-	-	-	-	-	-	-	941(+), 941(-),	-	-	-	-	-	-	-	-	-	932(+), 932(-),	-	351(+), 351(-),	-	-	-	-	-	-	-	-	-	721(+), 721(-),
CTRMCAMV35S	-	-	-	-	-	-	-	-	-	-	-	-	-	51(-), 53(-), 55(-), 57(-), 59(-), 61(-), 63(-),	-	-	401(+), 430(+),	-	-	-	-	6(+), 35(+),	-	-	-	-	-	-	-	-	-	-	-	-	-	-	-	-	-	-	-	-	-	-	-	-	-	-	-
CURECORECR	28(+), 452(+), 571(+), 1032(+), 28(-), 452(-), 571(-), 1032(-),	-	586(+), 630(+), 745(+), 586(-), 630(-), 745(-),	201(+), 478(+), 201(-), 478(-),	50(+), 731(+), 879(+), 1327(+), 50(-), 731(-), 879(-), 1327(-),	1321(+), 1367(+), 1321(-), 1367(-),	275(+), 689(+), 840(+), 1175(+), 275(-), 689(-), 840(-), 1175(-),	326(+), 1063(+), 326(-), 1063(-),	664(+), 664(-),	-	407(+), 414(+), 836(+), 1307(+), 1411(+), 407(-), 414(-), 836(-), 1307(-), 1411(-),	211(+), 273(+), 293(+), 452(+), 645(+), 1155(+), 1170(+), 211(-), 273(-), 293(-), 452(-), 645(-), 1155(-), 1170(-),	722(+), 862(+), 1285(+), 722(-), 862(-), 1285(-),	331(+), 611(+), 943(+), 1496(+), 331(-), 611(-), 943(-), 1496(-),	565(+), 1020(+), 565(-), 1020(-),	1203(+), 1257(+), 1309(+), 1349(+), 1203(-), 1257(-), 1309(-), 1349(-),	624(+), 629(+), 902(+), 978(+), 1028(+), 1161(+), 624(-), 629(-), 902(-), 978(-), 1028(-), 1161(-),	916(+), 961(+), 974(+), 916(-), 961(-), 974(-),	47(+), 296(+), 336(+), 356(+), 577(+), 1018(+), 1096(+), 1365(+), 47(-), 296(-), 336(-), 356(-), 577(-), 1018(-), 1096(-), 1365(-),	354(+), 607(+), 811(+), 1150(+), 354(-), 607(-), 811(-), 1150(-),	14(+), 185(+), 244(+), 259(+), 707(+), 1062(+), 1106(+), 1427(+), 14(-), 185(-), 244(-), 259(-), 707(-), 1062(-), 1106(-), 1427(-),	511(+), 528(+), 736(+), 805(+), 952(+), 1021(+), 1169(+), 511(-), 528(-), 736(-), 805(-), 952(-), 1021(-), 1169(-),	14(+), 58(+), 145(+), 155(+), 629(+), 642(+), 767(+), 836(+), 1037(+), 1151(+), 14(-), 58(-), 145(-), 155(-), 629(-), 642(-), 767(-), 836(-), 1037(-), 1151(-),	234(+), 976(+), 1079(+), 1153(+), 1360(+), 1458(+), 234(-), 976(-), 1079(-), 1153(-), 1360(-), 1458(-),	546(+), 885(+), 914(+), 968(+), 1030(+), 546(-), 885(-), 914(-), 968(-), 1030(-),	847(+), 874(+), 969(+), 1230(+), 1235(+), 847(-), 874(-), 969(-), 1230(-), 1235(-),	122(+), 869(+), 1017(+), 1101(+), 1151(+), 122(-), 869(-), 1017(-), 1101(-), 1151(-),	112(+), 329(+), 112(-), 329(-),	264(+), 559(+), 744(+), 786(+), 264(-), 559(-), 744(-), 786(-),	304(+), 477(+), 530(+), 667(+), 708(+), 1329(+), 304(-), 477(-), 530(-), 667(-), 708(-), 1329(-),	856(+), 869(+), 914(+), 856(-), 869(-), 914(-),	22(+), 241(+), 931(+), 976(+), 989(+), 1198(+), 1243(+), 1371(+), 22(-), 241(-), 931(-), 976(-), 989(-), 1198(-), 1243(-), 1371(-),	65(+), 261(+), 670(+), 65(-), 261(-), 670(-),	203(+), 709(+), 738(+), 845(+), 916(+), 957(+), 1107(+), 1216(+), 1479(+), 203(-), 709(-), 738(-), 845(-), 916(-), 957(-), 1107(-), 1216(-), 1479(-),	132(+), 199(+), 878(+), 1090(+), 132(-), 199(-), 878(-), 1090(-),	275(+), 426(+), 773(+), 830(+), 987(+), 275(-), 426(-), 773(-), 830(-), 987(-),	451(+), 451(-),	457(+), 495(+), 532(+), 945(+), 1140(+), 457(-), 495(-), 532(-), 945(-), 1140(-),	254(+), 615(+), 681(+), 1038(+), 1110(+), 1151(+), 1163(+), 254(-), 615(-), 681(-), 1038(-), 1110(-), 1151(-), 1163(-),	520(+), 537(+), 626(+), 1001(+), 1026(+), 1035(+), 520(-), 537(-), 626(-), 1001(-), 1026(-), 1035(-),	99(+), 442(+), 751(+), 769(+), 1039(+), 1050(+), 1075(+), 1123(+), 1128(+), 99(-), 442(-), 751(-), 769(-), 1039(-), 1050(-), 1075(-), 1123(-), 1128(-),	568(+), 611(+), 730(+), 849(+), 568(-), 611(-), 730(-), 849(-),	301(+), 1140(+), 1295(+), 1300(+), 301(-), 1140(-), 1295(-), 1300(-),	58(+), 543(+), 728(+), 1341(+), 58(-), 543(-), 728(-), 1341(-),	158(+), 286(+), 451(+), 503(+), 570(+), 672(+), 728(+), 803(+), 158(-), 286(-), 451(-), 503(-), 570(-), 672(-), 728(-), 803(-),	240(+), 240(-),	34(+), 63(+), 460(+), 756(+), 1259(+), 34(-), 63(-), 460(-), 756(-), 1259(-),	1208(+), 1208(-),	483(+), 948(+), 483(-), 948(-),
Database	-	-	-	-	-	-	-	-	-	-	-	-	-	-	-	-	-	-	-	-	-	-	-	-	-	-	-	-	-	-	-	-	-	-	-	-	-	-	-	-	-	-	-	-	-	-	-	-	-
DOFCOREZM	83(+), 536(+), 547(+), 847(+), 1173(+), 1396(+), 1409(+), 1491(+), 184(-), 675(-), 871(-), 882(-), 1116(-), 1386(-),	367(+), 470(+), 480(+), 151(-), 212(-), 220(-), 225(-), 649(-), 715(-), 1047(-),	14(+), 26(+), 313(+), 387(+), 417(+), 641(+), 654(+), 673(+), 833(+), 894(+), 916(+), 961(+), 977(+), 1011(+), 1036(+), 78(-), 120(-), 153(-), 442(-), 701(-), 793(-), 811(-), 909(-), 925(-), 987(-), 1198(-), 1472(-),	32(+), 68(+), 237(+), 409(+), 426(+), 441(+), 611(+), 702(+), 729(+), 772(+), 800(+), 843(+), 964(+), 981(+), 993(+), 999(+), 133(-), 400(-), 447(-), 468(-), 517(-), 751(-), 792(-), 1198(-), 1472(-),	382(+), 1013(+), 1097(+), 65(-), 313(-), 803(-), 1131(-), 1298(-), 1409(-),	386(+), 478(+), 553(+), 587(+), 726(+), 1188(+), 1233(+), 1330(+), 21(-), 1281(-),	323(+), 584(+), 683(+), 737(+), 849(+), 965(+), 1196(+), 1263(+), 1292(+), 1391(+), 15(-), 103(-), 181(-), 284(-), 314(-), 380(-), 432(-), 649(-), 749(-), 1330(-),	30(+), 187(-), 275(-), 282(-), 296(-), 363(-), 414(-), 510(-), 523(-), 769(-), 780(-), 963(-), 1105(-), 1113(-), 1163(-), 1224(-), 1395(-), 1474(-),	256(+), 366(+), 689(+), 718(+), 966(+), 991(+), 1044(+), 1165(+), 693(-), 703(-), 1145(-), 1463(-),	58(+), 193(+), 559(+), 567(+), 578(+), 703(+), 1270(+), 1319(+), 1375(+), 310(-), 401(-), 419(-), 508(-), 544(-), 1211(-), 1323(-), 1334(-),	314(-), 586(-), 872(-),	39(+), 713(+), 777(+), 842(+), 1462(+), 153(-), 537(-), 546(-), 633(-), 784(-), 877(-), 900(-), 1110(-), 1119(-), 1412(-),	76(+), 228(+), 247(+), 302(+), 392(+), 578(+), 1110(+), 1145(+), 1197(+), 253(-), 266(-), 341(-), 946(-), 1010(-), 1047(-), 1228(-), 1456(-),	86(+), 155(+), 188(+), 574(+), 594(+), 725(+), 738(+), 760(+), 1345(+), 182(-), 614(-), 1258(-), 1294(-),	264(+), 305(+), 452(+), 817(+), 893(+), 1059(+), 1165(+), 1233(+), 1485(+), 36(-), 192(-), 230(-), 301(-), 382(-), 511(-), 594(-), 649(-), 740(-), 911(-), 1345(-), 1376(-), 1408(-),	79(+), 116(+), 342(+), 592(+), 680(+), 869(+), 925(+), 1381(-),	15(+), 22(+), 376(+), 585(+), 831(+), 1258(+), 1371(+), 1383(+), 1441(+), 1478(+), 63(-), 437(-), 453(-), 657(-), 865(-), 893(-), 1016(-), 1058(-), 1196(-), 1213(-), 1349(-), 1467(-),	620(+), 726(+), 898(+), 913(+), 1021(+), 103(-), 664(-), 678(-), 938(-), 1005(-), 1303(-), 1327(-),	5(+), 54(+), 237(+), 453(+), 582(+), 827(+), 845(+), 1089(+), 1219(+), 363(-), 478(-), 529(-), 547(-), 884(-), 928(-), 1184(-), 1431(-),	131(+), 333(+), 337(+), 1147(+), 385(-), 486(-), 510(-), 530(-), 610(-), 742(-),	385(+), 487(+), 970(+), 978(+), 1165(+), 1234(+), 1474(+), 1494(+), 211(-), 231(-), 253(-), 282(-), 289(-), 595(-), 601(-), 1141(-), 1314(-), 1391(-),	77(+), 194(+), 441(+), 1267(+), 1281(+), 1389(+), 1478(+), 42(-), 58(-), 125(-), 270(-), 502(-), 626(-), 841(-), 1059(-), 1355(-), 1467(-),	296(+), 473(+), 507(+), 606(+), 1015(+), 1210(+), 1478(+), 1482(+), 8(-), 680(-), 839(-), 1196(-), 1421(-),	6(+), 881(+), 906(+), 950(+), 212(-), 425(-), 959(-), 1198(-), 1421(-), 1478(-),	66(+), 126(+), 150(+), 189(+), 228(+), 233(+), 239(+), 254(+), 259(+), 264(+), 461(+), 502(+), 718(+), 1027(+), 1095(+), 1463(+), 5(-), 53(-), 244(-), 581(-), 687(-), 770(-), 797(-), 897(-), 964(-), 1046(-), 1302(-), 1328(-), 1399(-),	78(+), 197(+), 366(+), 547(+), 638(+), 773(+), 1171(+), 1190(+), 1365(+), 1432(+), 95(-), 307(-), 442(-), 732(-), 792(-), 806(-), 810(-), 1262(-), 1328(-),	16(+), 117(+), 129(+), 173(+), 474(+), 480(+), 568(+), 580(+), 634(+), 649(+), 786(+), 32(-), 67(-), 178(-), 256(-), 260(-), 323(-), 430(-), 434(-), 446(-), 1048(-), 1155(-),	334(+), 429(+), 1129(+), 1140(+), 1146(+), 1422(+), 108(-), 302(-), 1026(-), 1190(-), 1223(-), 1352(-),	202(+), 543(+), 808(+), 910(+), 1040(+), 1095(+), 1201(+), 361(-), 440(-), 873(-),	69(+), 254(+), 1155(+), 307(-), 559(-), 649(-), 796(-), 963(-), 981(-),	49(+), 162(+), 343(+), 481(+), 825(+), 892(+), 1484(+), 809(-), 917(-), 932(-), 1421(-),	238(+), 314(+), 356(+), 442(+), 558(+), 590(+), 604(+), 913(+), 928(+), 1036(+), 1180(+), 1195(+), 1301(+), 1432(+), 416(-), 434(-), 449(-), 526(-), 634(-), 1020(-), 1285(-),	1142(+), 1223(+), 1334(+), 1338(+), 1358(+), 1362(+), 1384(+), 166(-), 1261(-),	423(+), 872(+), 1089(+), 1176(+), 1222(+), 734(-), 761(-), 1469(-),	81(+), 158(+), 693(+), 699(+), 1458(+), 138(-), 210(-), 215(-), 447(-), 890(-), 944(-), 1040(-), 1105(-), 1420(-),	513(+), 650(+), 728(+), 770(+), 928(+), 932(+), 29(-), 236(-), 674(-), 741(-), 838(-), 886(-), 963(-), 979(-), 1116(-),	302(+), 508(+), 824(+), 963(+), 969(+), 1177(+), 1323(+), 1354(+), 1455(+), 482(-), 804(-), 811(-), 842(-), 909(-), 1410(-), 1473(-), 1478(-),	761(+), 808(+), 952(+), 962(+), 1171(+), 1180(+), 1210(+), 1237(+), 1254(+), 1336(+), 102(-), 813(-), 848(-), 860(-), 865(-), 879(-), 1158(-), 1187(-), 1223(-), 1308(-), 1318(-), 1346(-),	448(+), 948(+), 958(+), 1220(+), 1314(+), 1328(+), 640(-), 986(-), 1186(-), 1243(-), 1441(-),	195(+), 295(+), 594(+), 694(+), 706(+), 822(+), 846(+), 874(+), 38(-), 44(-), 262(-), 351(-), 565(-), 961(-), 1114(-), 1119(-), 1433(-),	179(+), 697(+), 797(+), 809(+), 839(+), 974(+), 1350(+), 1424(+), 184(-), 259(-), 371(-), 454(-), 466(-), 533(-), 938(-), 1156(-), 1286(-),	52(+), 93(+), 97(+), 193(+), 563(+), 832(+), 867(+), 940(+), 951(+), 1091(+), 1114(+), 1136(+), 42(-), 439(-), 455(-), 692(-), 783(-),	500(+), 720(+), 1099(+), 1291(+), 1434(+), 1443(+), 183(-), 265(-), 305(-), 348(-), 518(-), 786(-), 1136(-), 1404(-),	5(+), 494(+), 540(+), 777(+), 1111(+), 1300(+), 1368(+), 1384(+), 39(-), 236(-), 315(-), 380(-), 1169(-), 1242(-), 1308(-), 1347(-), 1466(-),	491(+), 1294(-),	89(+), 216(+), 237(+), 455(+), 514(+), 1021(+), 1134(+), 1213(+), 1425(+), 76(-), 113(-), 243(-), 293(-), 297(-), 392(-), 820(-), 859(-), 912(-), 1032(-), 1312(-), 1336(-),	185(+), 286(+), 354(+), 392(+), 487(+), 501(+), 609(+), 1366(+), 1389(+), 252(-), 403(-), 546(-), 586(-), 993(-), 1254(-), 1349(-), 1456(-),	122(+), 191(+), 312(+), 393(+), 411(+), 947(+), 30(-), 740(-), 838(-), 868(-), 1316(-), 1495(-),	420(+), 520(+), 1045(+), 1149(+), 1191(+), 45(-), 132(-), 257(-), 279(-), 365(-), 377(-), 471(-), 689(-), 906(-), 911(-), 1025(-), 1133(-),
DPBFCOREDCDC3	1205(+), 650(-), 1187(-), 1208(-),	1070(+), 974(-),	1231(+), 1389(+),	323(+), 1231(+), 1389(+),	12(+), 829(-),	1100(+),	828(-), 835(-),	1019(+), 90(-), 1058(-), 1306(-),	1426(+),	491(+), 530(+),	1141(+), 1143(+), 1255(+), 518(-), 817(-),	427(+), 736(+), 1320(+), 1488(+), 128(-), 739(-), 1188(-),	1172(+),	1006(+), 651(-),	916(+), 1063(+),	720(+), 887(-), 949(-),	932(+), 767(-), 935(-),	321(+), 1247(-),	660(-), 1052(-),	699(+), 730(+),	16(+), 1449(-),	738(+), 377(-), 544(-), 739(-), 760(-), 955(-), 976(-),	1019(-), 1272(-),	308(-), 554(-),	1429(+), 1349(-),	868(+), 1489(+),	532(+), 1348(+),	602(+), 1376(+),	419(-), 1173(-),	284(+), 939(+), 1182(+), 1020(-),	450(+),	472(+), 749(-), 1317(-),	97(+), 451(+), 1236(+), 1468(+), 1164(-),	1377(-),	148(+), 291(+), 846(-),	1382(+),	1136(+), 1302(-),	520(+), 1024(+), 1142(+),	598(+), 931(+),	1016(+),	1044(+), 102(-), 435(-), 746(-),	1202(+), 78(-), 171(-), 725(-),	1178(+), 317(-), 773(-),	219(+), 1326(+),	60(-),	-	1442(+), 802(-), 804(-),	220(+),	2(-), 1485(-),
DRE1COREZMRAB17	-	1032(+),	-	-	-	-	-	-	870(+),	-	-	-	-	636(+),	-	-	-	1069(-),	-	-	-	-	273(+),	-	-	-	-	-	-	-	-	-	-	-	-	-	-	-	-	-	-	-	-	-	-	-	326(-),	-	-
DRE2COREZMRAB17	-	1218(-),	-	-	1309(+),	-	-	-	506(-),	-	-	-	-	-	1288(+),	557(-),	-	-	806(+),	-	-	-	486(-),	-	-	1453(+),	-	-	-	-	-	-	-	740(+), 71(-),	-	-	-	-	-	-	739(+),	-	-	43(+),	-	-	-	1079(-),	950(+),
DRECRTCOREAT	-	1218(-),	142(-),	-	1309(+), 781(-),	-	-	-	506(-),	-	-	-	-	-	1288(+),	1081(+), 557(-),	-	-	806(+),	-	-	-	486(-), 510(-),	194(-),	-	1453(+),	-	767(+),	-	-	1163(+), 1190(-),	-	-	740(+), 71(-),	287(+), 335(+),	-	-	-	-	1071(+),	739(+),	-	-	43(+), 520(-),	1389(+),	-	-	164(+), 1079(-),	950(+), 1261(-),
E2F1OSPCNA	-	-	-	-	-	-	-	-	-	-	-	-	-	-	-	-	-	-	-	-	-	-	-	-	-	-	-	424(+),	-	-	-	-	-	-	-	-	-	-	-	-	-	-	-	-	-	-	-	-	-
E2FANTRNR	-	-	-	-	-	-	-	-	-	-	-	-	-	-	-	-	-	-	-	-	-	-	-	-	-	-	-	424(-),	-	-	-	-	-	-	-	-	-	-	-	-	-	-	-	-	-	-	-	-	-
E2FAT	-	-	-	-	-	-	-	-	-	-	-	-	-	-	-	-	-	-	-	-	-	-	-	-	-	-	-	423(-),	-	-	-	-	-	-	-	-	-	-	-	-	-	-	-	-	-	-	-	-	-
E2FBNTRNR	-	-	-	-	-	882(+),	-	-	-	-	-	-	-	-	-	-	-	-	-	-	-	-	-	-	-	-	-	-	-	-	-	-	-	-	-	202(-),	-	-	-	-	-	-	-	-	-	-	-	-	-
E2FCONSENSUS	1019(+),	-	1258(+), 1248(-),	1258(+), 1248(-),	-	228(+), 381(-), 882(-),	-	-	580(-),	1086(+),	1282(+), 1084(+),	1457(-),	-	-	688(-),	228(-),	736(-),	-	448(-),	-	-	-	85(+), 743(+), 553(-),	796(+),	-	643(+), 940(-),	-	916(+), 982(-), 424(-),	619(+), 57(-),	561(+),	-	1481(+), 594(-),	277(+),	-	-	202(+), 1447(-),	818(-),	1054(+),	-	-	604(+),	784(+), 980(+),	662(-),	811(+), 1310(+),	168(-), 931(-),	-	995(+), 1119(+),	816(-), 1020(-), 186(-),	-
EBOXBNNAPA	9(+), 56(+), 150(+), 650(+), 698(+), 727(+), 1057(+), 1206(+), 1329(+), 9(-), 56(-), 150(-), 650(-), 698(-), 727(-), 1057(-), 1206(-), 1329(-),	61(+), 171(+), 201(+), 245(+), 247(+), 281(+), 409(+), 588(+), 1303(+), 61(-), 171(-), 201(-), 245(-), 247(-), 281(-), 409(-), 588(-), 1303(-),	187(+), 724(+), 779(+), 1232(+), 1344(+), 187(-), 724(-), 779(-), 1232(-), 1344(-),	25(+), 52(+), 213(+), 324(+), 587(+), 603(+), 635(+), 695(+), 1232(+), 1344(+), 25(-), 52(-), 213(-), 324(-), 587(-), 603(-), 635(-), 695(-), 1232(-), 1344(-),	348(+), 389(+), 434(+), 520(+), 534(+), 638(+), 749(+), 766(+), 829(+), 901(+), 938(+), 348(-), 389(-), 434(-), 520(-), 534(-), 638(-), 749(-), 766(-), 829(-), 901(-), 938(-),	305(+), 896(+), 1085(+), 1154(+), 1251(+), 305(-), 896(-), 1085(-), 1154(-), 1251(-),	33(+), 835(+), 870(+), 1071(+), 1305(+), 33(-), 835(-), 870(-), 1071(-), 1305(-),	228(+), 944(+), 1020(+), 1046(+), 1058(+), 1212(+), 1272(+), 1406(+), 228(-), 944(-), 1020(-), 1046(-), 1058(-), 1212(-), 1272(-), 1406(-),	179(+), 274(+), 305(+), 440(+), 519(+), 787(+), 854(+), 1051(+), 1120(+), 1214(+), 1289(+), 179(-), 274(-), 305(-), 440(-), 519(-), 787(-), 854(-), 1051(-), 1120(-), 1214(-), 1289(-),	26(+), 118(+), 210(+), 279(+), 299(+), 593(+), 845(+), 26(-), 118(-), 210(-), 279(-), 299(-), 593(-), 845(-),	142(+), 428(+), 518(+), 824(+), 926(+), 1082(+), 1213(+), 1461(+), 1477(+), 142(-), 428(-), 518(-), 824(-), 926(-), 1082(-), 1213(-), 1461(-), 1477(-),	350(+), 565(+), 737(+), 976(+), 350(-), 565(-), 737(-), 976(-),	213(+), 294(+), 846(+), 1003(+), 1086(+), 1173(+), 1416(+), 213(-), 294(-), 846(-), 1003(-), 1086(-), 1173(-), 1416(-),	104(+), 236(+), 261(+), 463(+), 537(+), 1007(+), 1095(+), 1163(+), 104(-), 236(-), 261(-), 463(-), 537(-), 1007(-), 1095(-), 1163(-),	438(+), 520(+), 917(+), 981(+), 1267(+), 1293(+), 1363(+), 438(-), 520(-), 917(-), 981(-), 1267(-), 1293(-), 1363(-),	29(+), 94(+), 166(+), 178(+), 426(+), 452(+), 1015(+), 29(-), 94(-), 166(-), 178(-), 426(-), 452(-), 1015(-),	152(+), 208(+), 285(+), 635(+), 910(+), 152(-), 208(-), 285(-), 635(-), 910(-),	461(+), 1292(+), 461(-), 1292(-),	392(+), 608(+), 1027(+), 1052(+), 1138(+), 1225(+), 392(-), 608(-), 1027(-), 1052(-), 1138(-), 1225(-),	18(+), 28(+), 190(+), 218(+), 241(+), 248(+), 287(+), 558(+), 772(+), 793(+), 979(+), 1056(+), 1064(+), 1333(+), 1377(+), 18(-), 28(-), 190(-), 218(-), 241(-), 248(-), 287(-), 558(-), 772(-), 793(-), 979(-), 1056(-), 1064(-), 1333(-), 1377(-),	17(+), 117(+), 217(+), 262(+), 348(+), 375(+), 607(+), 828(+), 885(+), 1011(+), 1038(+), 1306(+), 17(-), 117(-), 217(-), 262(-), 348(-), 375(-), 607(-), 828(-), 885(-), 1011(-), 1038(-), 1306(-),	247(+), 519(+), 739(+), 831(+), 1047(+), 1099(+), 1376(+), 247(-), 519(-), 739(-), 831(-), 1047(-), 1099(-), 1376(-),	17(+), 111(+), 260(+), 401(+), 492(+), 1065(+), 1231(+), 1272(+), 17(-), 111(-), 260(-), 401(-), 492(-), 1065(-), 1231(-), 1272(-),	317(+), 695(+), 1243(+), 1294(+), 1355(+), 317(-), 695(-), 1243(-), 1294(-), 1355(-),	362(+), 1153(+), 362(-), 1153(-),	232(+), 333(+), 430(+), 1129(+), 1275(+), 1423(+), 1466(+), 232(-), 333(-), 430(-), 1129(-), 1275(-), 1423(-), 1466(-),	77(+), 212(+), 236(+), 417(+), 1132(+), 1223(+), 1318(+), 1330(+), 1349(+), 77(-), 212(-), 236(-), 417(-), 1132(-), 1223(-), 1318(-), 1330(-), 1349(-),	4(+), 317(+), 479(+), 853(+), 876(+), 1253(+), 1377(+), 1451(+), 1469(+), 4(-), 317(-), 479(-), 853(-), 876(-), 1253(-), 1377(-), 1451(-), 1469(-),	107(+), 142(+), 278(+), 1456(+), 107(-), 142(-), 278(-), 1456(-),	112(+), 285(+), 299(+), 482(+), 610(+), 751(+), 876(+), 967(+), 1176(+), 1358(+), 112(-), 285(-), 299(-), 482(-), 610(-), 751(-), 876(-), 967(-), 1176(-), 1358(-),	285(+), 336(+), 364(+), 1200(+), 285(-), 336(-), 364(-), 1200(-),	92(+), 99(+), 221(+), 473(+), 1119(+), 1317(+), 1440(+), 92(-), 99(-), 221(-), 473(-), 1119(-), 1317(-), 1440(-),	140(+), 189(+), 371(+), 599(+), 634(+), 752(+), 886(+), 1012(+), 1020(+), 1164(+), 1237(+), 140(-), 189(-), 371(-), 599(-), 634(-), 752(-), 886(-), 1012(-), 1020(-), 1164(-), 1237(-),	504(+), 719(+), 922(+), 1211(+), 1321(+), 1484(+), 504(-), 719(-), 922(-), 1211(-), 1321(-), 1484(-),	710(+), 904(+), 1054(+), 1111(+), 1182(+), 1258(+), 1314(+), 710(-), 904(-), 1054(-), 1111(-), 1182(-), 1258(-), 1314(-),	200(+), 209(+), 387(+), 791(+), 915(+), 1296(+), 1310(+), 1374(+), 200(-), 209(-), 387(-), 791(-), 915(-), 1296(-), 1310(-), 1374(-),	429(+), 630(+), 1003(+), 1164(+), 1225(+), 1302(+), 429(-), 630(-), 1003(-), 1164(-), 1225(-), 1302(-),	180(+), 204(+), 311(+), 521(+), 523(+), 686(+), 1107(+), 1143(+), 1473(+), 1490(+), 180(-), 204(-), 311(-), 521(-), 523(-), 686(-), 1107(-), 1143(-), 1473(-), 1490(-),	341(+), 488(+), 599(+), 824(+), 876(+), 932(+), 1137(+), 341(-), 488(-), 599(-), 824(-), 876(-), 932(-), 1137(-),	3(+), 12(+), 30(+), 54(+), 420(+), 671(+), 738(+), 805(+), 1167(+), 1179(+), 3(-), 12(-), 30(-), 54(-), 420(-), 671(-), 738(-), 805(-), 1167(-), 1179(-),	166(+), 281(+), 358(+), 474(+), 847(+), 877(+), 928(+), 963(+), 1251(+), 166(-), 281(-), 358(-), 474(-), 847(-), 877(-), 928(-), 963(-), 1251(-),	332(+), 555(+), 614(+), 713(+), 723(+), 725(+), 748(+), 773(+), 886(+), 903(+), 1427(+), 332(-), 555(-), 614(-), 713(-), 723(-), 725(-), 748(-), 773(-), 886(-), 903(-), 1427(-),	49(+), 116(+), 545(+), 767(+), 773(+), 952(+), 1008(+), 1219(+), 1267(+), 49(-), 116(-), 545(-), 767(-), 773(-), 952(-), 1008(-), 1219(-), 1267(-),	79(+), 118(+), 152(+), 533(+), 1219(+), 1231(+), 79(-), 118(-), 152(-), 533(-), 1219(-), 1231(-),	258(+), 717(+), 902(+), 909(+), 935(+), 1288(+), 1311(+), 258(-), 717(-), 902(-), 909(-), 935(-), 1288(-), 1311(-),	191(+), 420(+), 433(+), 665(+), 1025(+), 1073(+), 191(-), 420(-), 433(-), 665(-), 1025(-), 1073(-),	802(+), 938(+), 944(+), 1318(+), 1339(+), 802(-), 938(-), 944(-), 1318(-), 1339(-),	14(+), 66(+), 72(+), 206(+), 221(+), 625(+), 723(+), 1235(+), 1384(+), 14(-), 66(-), 72(-), 206(-), 221(-), 625(-), 723(-), 1235(-), 1384(-),	39(+), 234(+), 391(+), 458(+), 551(+), 630(+), 751(+), 845(+), 900(+), 1082(+), 1096(+), 1182(+), 1370(+), 1410(+), 39(-), 234(-), 391(-), 458(-), 551(-), 630(-), 751(-), 845(-), 900(-), 1082(-), 1096(-), 1182(-), 1370(-), 1410(-),
EECCRCAH1	1317(-), 1412(-),	370(+), 145(-), 594(-),	1450(-),	173(+), 185(-), 1450(-),	287(+), 396(+), 797(+), 812(+), 83(-), 590(-),	1480(+), 689(-),	-	858(+), 1359(+), 134(-), 196(-),	1143(+), 760(-),	293(+), 888(+), 198(-),	684(+), 1280(+), 590(-), 1279(-),	666(+), 716(+), 657(-),	383(+), 1076(+),	759(-), 874(-),	443(+), 587(+),	-	509(+), 1009(+), 1051(+), 1324(+), 1396(+), 998(-), 1355(-), 1411(-),	547(+), 1150(+),	152(+), 177(-),	376(+), 456(+), 1139(+),	298(+),	116(+), 619(+), 1052(+), 1402(+),	678(+), 740(+), 806(-),	726(+),	821(+), 41(-), 809(-), 1466(-),	355(+), 1096(+), 1208(+), 749(-),	1449(+), 1304(-),	577(+), 472(-),	387(+), 865(+), 616(-),	448(-), 470(-), 1116(-),	-	535(+), 1276(-),	537(+), 642(-),	381(+), 1205(+), 1438(+),	67(+), 119(+), 839(-),	1344(+), 126(-), 541(-), 715(-), 944(-),	-	819(+), 1432(-),	406(+), 966(+), 148(-),	-	-	338(+), 384(+), 593(-), 681(-),	-	1274(+), 894(-),	311(+), 1334(+), 940(-),	438(-), 517(-), 628(-), 1112(-),	395(+),	1310(-), 1396(-),	874(+), 1321(+), 251(-), 611(-), 1207(-),
ELRECOREPCRP1	102(+),	701(+),	-	-	-	-	751(+),	-	271(-), 1080(-),	-	856(+), 462(-),	460(+), 548(+),	628(-),	1092(-), 1123(-),	-	-	847(+),	433(-),	831(+),	1236(+), 176(-), 279(-),	778(+), 810(+),	456(+),	489(-), 703(-),	-	421(+),	561(+), 736(-),	544(+),	-	345(-),	-	-	175(+), 779(-),	-	-	-	-	1382(-),	1003(-),	125(+), 652(+), 742(-),	915(+),	-	-	563(+),	1332(-),	-	-	947(+),	586(-),	263(+), 656(+),
ELRENTCHN50	-	-	-	-	-	-	-	-	-	-	-	-	-	-	-	-	-	-	-	-	-	-	-	-	-	-	-	-	-	-	-	-	-	-	-	-	-	-	-	-	-	-	-	-	-	-	-	-	-
EMBP1TAEM	-	-	-	-	-	-	-	-	-	-	-	976(+),	-	-	-	-	-	-	-	-	-	-	-	-	-	-	-	-	-	-	-	-	-	-	-	-	-	-	-	-	-	-	-	-	-	-	-	-	-
EMHVCHORD	-	-	-	-	-	-	-	-	-	-	-	-	-	-	381(-),	-	-	-	-	-	-	-	-	1420(-),	-	-	-	-	-	-	-	-	-	-	-	-	1452(+), 908(-),	-	-	-	-	829(+),	-	-	-	-	-	-	-
ERELEE4	-	-	-	421(+),	-	-	908(+),	737(-),	-	-	-	-	-	-	-	-	-	-	-	-	-	-	-	-	631(+),	192(+),	-	-	-	-	-	-	-	-	69(+),	-	-	-	-	422(-),	692(+),	-	5(+),	1428(+),	-	-	-	-	-
EVENINGAT	-	-	-	-	-	1237(+),	-	-	-	-	336(-),	-	-	-	-	-	-	-	-	-	-	-	-	-	-	-	-	-	-	-	-	-	-	-	-	-	-	-	-	-	-	-	-	-	-	-	-	-	-
GADOWNAT	-	-	-	-	-	-	-	-	-	-	-	317(+),	1472(+),	-	607(-),	1351(+),	-	-	-	-	-	-	-	-	-	-	1347(-),	-	-	-	-	-	146(-),	283(+),	-	-	-	-	-	-	-	-	-	-	-	-	-	-	-
GAGA8HVBKN3	-	-	-	-	-	-	-	-	-	-	-	-	-	50(+), 52(+), 54(+), 56(+),	-	-	-	-	-	-	-	-	-	-	-	-	-	-	-	-	-	-	-	-	-	-	-	-	-	-	-	-	-	-	-	-	-	-	-
GAGAGMGSA1	-	-	-	-	-	-	-	-	-	-	-	-	-	50(+), 52(+), 54(+),	-	-	-	-	-	-	-	-	-	-	-	-	-	-	-	-	-	-	-	-	-	-	-	-	-	-	-	-	-	-	-	-	-	-	-
GARE1OSREP1	-	-	-	279(-),	-	-	-	1145(-),	-	-	-	-	-	512(-),	-	-	-	769(-),	-	-	-	-	-	-	816(+),	-	-	-	-	-	-	-	-	-	-	-	-	-	1006(-),	-	-	-	-	-	-	579(-),	-	-	-
GARE2OSREP1	-	-	-	-	-	-	-	-	-	-	-	-	-	-	-	-	-	-	-	441(-),	-	-	479(+), 768(-),	-	-	-	-	-	-	-	-	-	-	-	-	988(-),	-	-	-	-	95(+),	-	-	-	-	-	-	-	-
GAREAT	-	-	-	221(+), 850(+),	-	-	43(+),	1114(-),	-	-	-	828(+),	910(+), 957(+),	1227(-),	-	-	-	-	-	168(+),	926(+), 974(+),	-	1197(-),	1199(-),	702(-), 799(-),	147(-),	996(+), 224(-),	-	-	-	-	-	-	-	-	824(+), 1302(+), 1338(+),	1166(-),	-	-	-	653(-),	186(+),	-	-	-	-	-	-	528(+), 116(-),
GATABOX	369(+), 940(+), 1250(+), 1483(+), 121(-), 838(-), 997(-), 1054(-), 1066(-), 1265(-),	53(+), 325(+), 185(-), 527(-), 546(-), 857(-),	973(-), 1351(-),	3(+), 271(+), 357(+), 499(+), 622(+), 755(+), 372(-), 836(-), 1351(-),	227(+), 854(+), 261(-), 517(-),	65(+), 263(+), 751(+), 1227(+), 1256(+), 1265(+), 1241(-),	426(+), 988(+), 1289(+), 9(-), 28(-), 78(-), 100(-), 127(-), 140(-), 178(-), 212(-), 524(-),	65(+), 527(+), 680(+), 1086(+), 3(-), 104(-), 205(-), 360(-), 722(-), 1267(-), 1328(-), 1368(-),	121(+), 721(+), 911(+), 631(-),	63(+), 148(+), 409(+), 570(+), 622(+), 478(-), 517(-), 676(-), 867(-),	153(+), 337(+), 422(+), 623(+), 1466(+), 306(-),	487(+),	395(+), 955(+), 125(-), 446(-), 480(-), 790(-), 1038(-), 1129(-),	445(+), 483(+), 627(+), 166(-), 392(-), 474(-), 1318(-), 1454(-),	317(+), 733(+), 1277(+), 173(-), 198(-), 243(-), 255(-), 277(-), 486(-),	638(+), 812(+), 834(+), 905(+),	465(+), 477(+), 727(+), 1204(+), 1287(+), 232(-), 336(-), 505(-), 906(-), 1023(-), 1065(-), 1224(-), 1267(-), 1406(-), 1418(-),	451(+), 456(+), 484(+), 151(-), 194(-), 694(-),	815(+), 1165(+), 223(-), 373(-), 711(-), 910(-), 1036(-),	108(+), 143(+), 626(+), 671(+), 925(+), 1120(+), 1125(+), 446(-), 490(-), 545(-), 664(-), 801(-), 856(-), 1107(-),	668(+), 913(+), 1027(+), 1346(+), 60(-), 345(-), 372(-), 621(-), 729(-), 922(-), 1348(-),	70(+), 337(+), 746(+), 867(+), 962(+), 1212(+), 1240(+), 112(-), 515(-), 596(-), 633(-), 810(-), 1273(-), 1412(-), 1424(-), 1453(-),	117(+), 280(+), 332(+), 519(+), 531(+), 578(+), 618(+), 696(+), 1344(+), 5(-), 79(-), 282(-), 314(-), 351(-), 410(-), 773(-), 1291(-), 1328(-),	670(+), 1043(+), 64(-), 945(-), 1341(-), 1349(-),	162(+), 272(+), 319(+), 339(+), 441(+), 493(+), 605(+), 1098(+), 381(-), 616(-), 1176(-), 1197(-), 1215(-), 1332(-), 1343(-),	14(+), 533(+), 961(+), 1218(+), 92(-), 215(-), 374(-), 911(-),	278(+), 363(+), 677(+), 682(+), 690(+), 1253(+), 59(-), 94(-), 280(-), 684(-), 772(-), 1337(-),	263(+), 357(+), 1022(+), 1474(+), 140(-), 185(-), 463(-), 567(-), 572(-), 962(-), 1247(-), 1476(-),	298(+), 357(+), 462(+), 913(+), 331(-), 416(-), 681(-),	26(+), 35(+), 271(+), 620(+), 955(+), 975(+), 1211(+), 164(-),	542(+), 560(+), 624(+), 433(-),	610(+), 651(+), 1007(+), 30(-), 75(-), 692(-),	377(+), 838(+), 225(-), 759(-), 948(-), 1278(-),	63(+), 1274(+), 1396(+), 686(-), 1350(-),	114(+), 715(+), 1381(+), 377(-), 506(-), 817(-), 1363(-),	803(+), 880(+), 1054(+), 1126(+), 67(-), 187(-), 380(-), 1056(-), 1444(-),	380(+), 523(+), 972(+), 275(-), 283(-), 318(-), 459(-), 893(-), 1186(-),	108(+), 241(+), 276(+), 913(+), 1201(+), 1406(+), 21(-), 575(-), 876(-),	730(+), 904(+), 915(+), 925(+), 1230(+), 1301(+), 562(-), 647(-), 873(-), 899(-), 1197(-), 1425(-),	237(+), 309(+), 337(+), 477(+), 864(+), 906(+), 1304(+), 1346(+), 1358(+), 1417(+), 140(-), 177(-), 248(-), 479(-), 834(-), 995(-), 1135(-), 1380(-), 1422(-),	485(+), 977(+), 1028(+), 83(-), 319(-), 567(-), 1083(-), 1163(-), 1233(-), 1257(-), 1380(-),	588(+), 1222(+), 17(-), 168(-), 689(-), 1009(-), 1054(-),	430(+), 440(+), 460(+), 466(+), 485(+), 491(+), 826(+), 877(+), 16(-), 29(-), 808(-), 1366(-),	101(-), 244(-), 270(-), 338(-), 426(-), 482(-), 687(-), 716(-), 935(-), 1436(-),	299(+), 1430(+), 760(-), 841(-), 1435(-),	108(+), 163(+), 429(+), 451(+), 464(+), 469(+), 656(+), 739(+), 10(-), 110(-), 188(-), 246(-), 506(-), 604(-), 1268(-),	442(+), 901(+), 1093(+), 1193(+), 1330(+), 407(-), 1230(-),	114(+), 373(+), 596(+), 1285(+), 1335(+), 1372(+), 1379(+), 60(-), 247(-), 749(-),	417(+), 623(+), 1112(+), 289(-), 346(-), 602(-), 829(-), 1021(-),
GBOXLERBCS	-	-	-	-	-	-	-	-	-	-	-	-	-	-	-	-	-	-	-	-	-	-	-	-	-	-	-	-	-	-	-	-	-	-	-	-	-	-	-	-	-	-	-	-	-	-	-	-	-
GCBP2ZMGAPC4	-	-	-	-	-	-	-	-	-	-	-	1124(+),	-	-	-	-	-	-	1301(-),	-	-	-	-	-	-	-	-	-	-	-	-	-	-	-	-	-	-	-	-	-	-	-	-	-	-	-	-	-	-
GCCCORE	-	1265(-),	1097(-),	1096(-),	1215(+),	119(-), 194(-), 449(-),	1465(-),	819(-),	381(+), 1474(+), 514(-), 1056(-), 1102(-),	-	1404(+), 1058(-), 1065(-), 1349(-),	579(+),	-	577(-),	1131(-),	138(+), 1078(+), 1142(+), 318(-), 411(-),	1424(+),	67(+), 260(+), 263(+), 304(+), 327(+), 330(+), 54(-), 1440(-),	719(+), 1290(-),	-	-	1430(+),	-	357(+), 527(+), 700(+), 703(+), 299(-), 322(-),	-	993(+), 1016(+), 1193(+),	-	-	-	-	615(+), 1175(+),	1484(+), 678(-),	-	460(+), 51(-), 54(-), 552(-), 560(-), 563(-),	237(+), 248(+), 284(+), 344(+), 298(-),	144(+), 456(+),	-	1465(+),	24(+), 76(+),	-	-	1269(-),	-	-	1(+), 20(+), 389(+), 392(+), 1146(+), 1149(+), 112(-), 124(-), 521(-), 1131(-), 1134(-), 1137(-), 1140(-), 1411(-),	-	969(+), 1060(+), 664(-), 998(-),	815(+), 199(-), 1043(-), 1085(-), 1088(-),	206(+), 1106(+),
GCN4OSGLUB1	-	-	-	-	-	-	-	-	935(+),	-	-	-	-	781(-),	-	-	1093(+),	-	144(-),	767(+),	411(-),	661(+), 877(+),	-	-	-	-	-	-	-	-	-	-	697(+),	-	-	-	-	-	-	887(+),	-	-	-	-	-	-	-	-	-
GGGGTTGGACACACACGAGTCACACG	-	-	-	-	-	-	-	-	-	-	-	-	-	-	-	-	-	-	-	-	-	-	-	-	-	-	-	-	-	-	-	-	-	-	-	-	-	-	-	-	-	-	-	-	-	-	-	-	-
GGTCCCATGMSAUR	-	-	-	-	-	1414(-),	-	-	-	-	-	-	-	-	-	-	-	-	-	-	-	-	-	-	-	-	-	-	-	-	-	-	-	-	-	-	-	-	-	-	-	-	-	-	-	-	-	-	-
GLMHVCHORD	-	-	-	-	-	-	-	-	-	-	-	-	-	-	-	-	-	-	-	-	-	-	-	-	-	-	-	-	-	-	-	-	-	-	-	-	-	-	-	-	-	-	-	-	-	-	-	-	-
GLUTAACAOS	-	-	-	-	-	-	-	-	-	-	-	-	-	-	-	-	-	-	-	-	-	-	-	-	-	-	-	-	-	-	-	-	-	-	-	-	-	-	-	-	-	-	-	-	-	-	-	-	-
GMHDLGMVSPB	-	-	-	-	-	-	-	-	-	-	-	-	-	-	-	-	-	-	-	-	-	-	-	-	-	-	-	-	-	-	-	-	1069(-),	-	-	-	-	-	-	-	-	-	-	-	-	-	-	-	-
GRAZMRAB28	-	-	-	-	-	-	-	-	-	-	-	-	-	-	-	1075(+),	1421(+),	-	-	-	-	1427(+),	-	-	-	-	-	-	-	-	-	-	-	-	-	-	-	-	-	-	-	-	-	-	-	-	998(-),	-	-
GT1CONSENSUS	369(+), 501(+), 544(+), 944(+), 979(+), 1169(+), 1250(+), 94(-), 749(-), 1085(-),	144(+), 145(+), 180(+), 325(+), 346(+), 477(+), 1229(-), 544(-), 738(-),	102(+), 384(+), 455(+), 500(+), 501(+), 637(+), 846(+), 268(-), 1435(-), 122(-), 123(-), 684(-), 971(-), 1473(-),	3(+), 78(+), 333(+), 334(+), 499(+), 622(+), 755(+), 128(-), 370(-), 392(-), 834(-), 876(-), 1435(-), 275(-), 1473(-),	76(+), 195(+), 217(+), 889(+), 943(+), 1284(+), 501(-), 798(-), 67(-), 1410(-),	475(+), 722(+), 723(+), 1236(+), 1327(+), 1315(-),	1289(+), 1317(+), 509(-), 522(-), 176(-),	65(+), 133(+), 494(+), 1069(+), 203(-), 424(-), 447(-), 1302(-), 358(-), 409(-), 415(-), 416(-), 575(-), 576(-), 1265(-),	721(+), 798(+), 911(+), 1021(+), 1322(+), 1323(+), 1336(+), 1345(+), 878(-), 62(-), 75(-), 658(-),	148(+), 198(+), 433(+), 575(+), 294(-), 9(-), 113(-), 420(-),	304(-), 1318(-),	30(+), 31(+), 717(-), 155(-), 156(-),	684(+), 1139(+), 1148(+), 1155(+), 1156(+), 95(-), 563(-), 602(-), 704(-), 123(-), 478(-), 817(-),	192(+), 250(+), 297(+), 483(+), 627(+), 1206(+), 1377(+),	1025(+), 71(-), 588(-), 196(-), 589(-), 600(-),	725(+), 744(+), 755(+), 774(+), 834(+), 905(+), 966(-), 1268(-), 670(-), 671(-), 1210(-), 1269(-),	477(+), 739(+), 740(+), 998(+), 1273(+), 1287(+), 230(-), 1010(-), 1052(-), 1134(-), 1397(-), 664(-),	574(+), 1151(-), 1450(-), 680(-), 681(-), 1451(-),	1195(+), 908(-), 1179(-), 465(-), 530(-), 748(-), 749(-), 1432(-),	340(+), 671(+), 685(+), 686(+), 1203(+), 1204(+), 457(-), 543(-), 1368(-), 488(-), 511(-), 662(-),	46(+), 238(+), 913(+), 1261(+), 299(-), 370(-), 440(-), 619(-), 1434(-), 58(-), 212(-), 300(-), 459(-), 596(-), 1136(-), 1398(-),	349(+), 350(+), 438(+), 620(-), 702(-), 724(-), 918(-), 940(-), 1053(-), 1135(-), 1157(-), 1403(-), 274(-), 1204(-),	332(+), 368(+), 369(+), 504(+), 519(+), 787(+), 806(+), 826(+), 880(+), 940(+), 1315(+), 377(-), 654(-),	884(+), 1375(+), 1479(-),	40(+), 41(+), 75(+), 129(+), 141(+), 162(+), 186(+), 272(+), 498(+), 499(+), 628(+), 1066(+), 1092(+), 792(-), 1270(-), 689(-), 1047(-), 1330(-),	71(+), 182(+), 484(+), 572(+), 356(-), 1097(-), 90(-), 1053(-), 1054(-),	110(+), 477(+), 565(+), 495(-), 1450(-), 92(-), 770(-), 1325(-),	92(+), 1003(+), 266(-), 1224(-), 1225(-), 1384(-),	233(+), 271(+), 761(+), 907(+), 998(+), 999(+), 1037(+), 1233(+), 329(-), 414(-),	141(+), 271(+), 441(+), 1280(+), 210(-), 223(-), 336(-), 344(-), 406(-), 723(-), 1453(-), 211(-), 243(-), 244(-), 1295(-),	478(+), 742(+), 1471(-), 1472(-),	597(+), 598(+), 705(+), 1276(+), 435(-),	427(+), 428(+), 1308(+), 1341(+), 1367(+), 1381(+), 663(-), 1276(-), 1262(-),	1084(+), 1111(+), 1396(+), 1265(-), 1286(-), 1348(-),	488(+), 696(+), 715(+), 120(-), 504(-), 740(-), 955(-),	72(+), 37(-), 378(-), 1221(-), 1442(-), 693(-), 839(-),	821(+), 953(+), 972(+), 1027(+), 1028(+), 1351(+), 1402(+), 805(-), 806(-),	633(+), 958(+), 983(+), 984(+), 1177(+), 820(-), 874(-),	148(+), 730(+), 1230(+), 1284(+), 1310(+), 1311(+), 1325(+), 1331(+), 645(-),	209(+), 237(+), 494(+), 715(+), 864(+), 1255(+), 1292(+), 1417(+), 666(-), 39(-), 257(-), 1326(-),	148(+), 485(+), 688(+), 730(+), 823(+), 824(+), 1017(+), 1018(+), 1340(+), 1366(+), 114(-), 703(-), 898(-), 187(-), 188(-), 260(-), 455(-), 1328(-),	824(+), 923(+), 924(+), 943(+), 26(-), 444(-), 978(-), 979(-),	237(+), 760(+), 1427(+), 1440(+), 678(-), 14(-), 266(-), 410(-), 520(-), 521(-), 1405(-),	290(+), 1275(-), 40(-), 336(-), 480(-), 528(-), 1148(-),	299(+), 1161(-),	97(+), 163(+), 344(+), 407(+), 451(+), 469(+), 656(+), 1131(+), 887(-), 244(-), 602(-), 1251(-),	75(+), 498(+), 530(+), 884(+), 922(+), 923(+), 979(+), 1330(+), 892(-), 933(-), 405(-), 595(-), 596(-), 614(-),	23(+), 24(+), 114(+), 296(+), 297(+), 373(+), 596(+), 985(+), 986(+), 799(-), 1484(-), 54(-), 480(-), 1476(-),	417(+), 577(+), 997(+), 1112(+), 590(-), 1322(-), 133(-), 591(-), 935(-),
GT1CORE	222(-), 720(-),	-	-	387(+),	-	919(+), 921(-),	-	487(+),	859(+),	-	-	805(-),	-	-	767(-),	918(+),	105(+),	-	233(+),	165(+),	-	-	-	-	-	-	-	-	216(-),	-	-	1458(-),	893(+), 1004(-),	-	730(-),	-	-	1310(-), 1348(-),	-	-	92(+),	-	1313(+),	-	180(-),	-	417(+), 1278(+),	449(+),	166(+),
GT1GMSCAM4	1169(+), 1085(-),	346(+), 738(-),	637(+), 122(-),	334(+), 275(-),	217(+), 1284(+), 67(-),	475(+), 723(+),	-	409(-), 415(-), 575(-),	1021(+), 1323(+), 1345(+),	433(+), 575(+), 9(-), 420(-),	-	31(+), 155(-),	1139(+), 1156(+), 817(-),	-	1025(+), 600(-),	755(+), 774(+), 670(-), 1210(-),	740(+), 1273(+), 664(-),	680(-),	1195(+), 465(-), 748(-),	340(+), 686(+), 511(-),	46(+), 212(-), 459(-), 596(-), 1398(-),	350(+), 274(-), 1204(-),	369(+), 504(+), 787(+), 940(+), 1315(+), 654(-),	884(+), 1375(+), 1479(-),	141(+), 186(+), 499(+), 1092(+), 689(-),	572(+), 1053(-),	565(+), 1325(-),	1224(-), 1384(-),	-	1280(+), 243(-), 1295(-),	478(+), 742(+),	598(+), 435(-),	428(+), 1262(-),	1084(+),	-	693(-), 839(-),	1028(+), 805(-),	958(+),	1284(+), 1311(+),	209(+), 494(+), 257(-), 1326(-),	148(+), 824(+), 1018(+), 1340(+), 1366(+), 187(-), 1328(-),	943(+), 444(-), 978(-),	760(+), 1440(+), 410(-), 520(-), 1405(-),	1148(-),	-	407(+), 1251(-),	498(+), 595(-), 614(-),	24(+), 297(+), 986(+),	997(+), 133(-),
GT1MOTIFPSRBCS	-	-	-	-	-	-	-	-	-	-	-	-	-	-	-	-	-	-	-	-	-	-	-	-	-	-	-	-	-	-	-	-	-	-	-	-	-	-	-	-	896(-),	-	-	-	-	-	-	-	-
GT2OSPHYA	-	-	-	-	-	-	-	-	-	-	-	-	-	-	-	-	-	-	-	-	-	-	-	-	-	-	-	-	-	-	-	-	-	-	-	-	-	-	-	-	-	-	235(+),	-	-	-	-	-	-
GTGANTG10	171(+), 332(+), 367(+), 375(+), 410(+), 433(+), 490(+), 600(+), 703(+), 1194(+), 1308(+), 136(-), 445(-), 457(-), 799(-), 829(-), 1093(-), 1326(-),	12(+), 64(+), 323(+), 875(+), 891(+), 899(+), 244(-), 599(-), 859(-),	334(+), 366(+), 399(+), 429(+), 591(+), 738(+), 765(+), 997(-), 1110(-),	194(+), 355(+), 513(+), 608(+), 620(+), 51(-), 157(-), 660(-), 715(-), 824(-), 959(-), 1109(-),	392(+), 537(+), 647(+), 934(+), 505(-), 519(-), 595(-), 637(-), 675(-), 1195(-),	308(+), 470(+), 520(+), 790(+), 1191(+), 948(-),	295(+), 505(+), 531(+), 1031(+), 122(-), 129(-), 151(-), 403(-), 452(-), 596(-), 614(-), 661(-), 834(-), 952(-), 1370(-), 1410(-), 1420(-),	36(+), 240(+), 266(+), 354(+), 479(+), 1023(+), 1084(+), 1095(+), 1245(+), 1311(+), 1341(+), 550(-), 1350(-), 1456(-),	50(+), 495(+), 510(+), 522(+), 597(+), 756(-), 826(-), 882(-), 982(-), 1129(-), 1253(-), 1436(-),	196(+), 242(+), 282(+), 353(+), 660(+), 1057(+), 15(-), 298(-), 370(-), 587(-), 714(-), 1355(-), 1422(-),	357(+), 479(+), 526(+), 628(+), 1464(+), 294(-), 595(-), 823(-), 979(-), 1054(-), 1443(-),	1007(+), 1447(+), 418(-), 975(-), 1017(-), 1022(-), 1258(-), 1272(-), 1439(-),	136(+), 469(+), 594(+), 821(-), 1208(-), 1321(-), 1349(-), 1452(-),	129(+), 280(+), 1017(+), 1031(+), 1223(+), 1305(+), 440(-), 476(-), 785(-), 861(-), 998(-), 1102(-), 1243(-), 1255(-), 1291(-),	1069(+), 251(-), 285(-), 626(-), 653(-), 1286(-), 1301(-),	383(+), 701(+), 713(+), 1026(+), 26(-), 39(-), 1104(-), 1242(-),	272(+), 352(+), 87(-), 167(-), 226(-), 537(-), 554(-), 668(-), 764(-), 1117(-), 1180(-), 1210(-),	559(+), 722(+), 730(+), 990(+), 226(-), 673(-), 1078(-), 1083(-), 1231(-), 1239(-), 1464(-), 1483(-),	80(+), 89(+), 255(+), 301(+), 824(+), 965(+), 225(-), 607(-), 878(-), 1041(-),	193(+), 251(+), 259(+), 374(+), 624(+), 750(+), 766(+), 1260(+), 1402(+), 1488(+), 240(-), 286(-), 557(-), 598(-), 771(-), 858(-), 1284(-), 1330(-),	378(+), 960(+), 1484(+), 192(-), 347(-), 752(-), 854(-), 866(-), 964(-), 1010(-),	744(+), 834(+), 960(+), 1050(+), 1104(+), 144(-), 161(-), 278(-), 685(-), 901(-), 1118(-),	306(+), 576(+), 636(+), 878(+), 1189(+), 1268(+), 199(-), 400(-), 712(-), 1413(-),	75(+), 173(+), 185(+), 1162(+), 578(-), 1242(-), 1293(-), 1405(-), 1464(-),	103(+), 117(+), 184(+), 302(+), 536(+), 210(-), 743(-), 1054(-), 1345(-), 1355(-), 1404(-), 1421(-),	81(+), 318(+), 323(+), 526(+), 1469(+), 1495(+), 271(-), 332(-), 717(-), 1128(-), 1481(-),	80(+), 349(+), 385(+), 1082(+), 1352(+), 731(-), 810(-), 1113(-), 1317(-), 1329(-), 1454(-),	7(+), 206(+), 227(+), 349(+), 374(+), 879(+), 1015(+), 1091(+), 1339(+), 121(-), 254(-), 316(-), 593(-), 964(-), 1081(-),	5(+), 611(+), 626(+), 781(+), 139(-), 824(-), 870(-), 1109(-), 1299(-), 1344(-), 1407(-),	74(+), 102(+), 117(+), 269(+), 290(+), 378(+), 618(+), 735(+), 780(+), 953(+), 1158(+), 180(-), 298(-), 453(-), 645(-),	45(+), 296(+), 302(+), 339(+), 491(+), 540(+), 558(+), 5(-), 435(-), 442(-), 528(-), 840(-), 968(-), 1142(-), 1234(-), 1399(-),	269(+), 505(+), 513(+), 756(+), 766(+), 772(+), 877(+), 1005(+), 1144(+), 1272(+), 1366(+), 105(-), 489(-), 500(-), 554(-), 694(-), 727(-), 1415(-), 1439(-),	131(+), 359(+), 395(+), 776(+), 933(+), 1093(+), 1350(+), 553(-), 1182(-), 1190(-), 1461(-),	4(+), 75(+), 153(+), 219(+), 352(+), 420(+), 674(+), 961(+), 1099(+), 1436(+), 22(-), 601(-), 767(-), 822(-), 1071(-), 1257(-), 1483(-), 1495(-),	320(+), 390(+), 166(-), 379(-), 681(-), 887(-), 1037(-), 1063(-), 1197(-),	228(+), 505(+), 618(+), 633(+), 938(+), 1008(+), 1088(+), 189(-), 256(-), 308(-), 609(-), 720(-), 1262(-), 1371(-), 1438(-), 1477(-),	291(+), 437(+), 766(+), 1358(+), 1437(+), 23(-), 170(-), 878(-),	171(+), 194(+), 200(+), 307(+), 617(+), 734(+), 1402(-),	298(+), 398(+), 881(+), 1167(+), 1299(+), 175(-), 596(-), 894(-), 1199(-), 1224(-), 1354(-),	1230(+), 1237(+), 1267(+), 1274(+), 1356(+), 77(-), 150(-), 481(-), 1014(-), 1087(-),	146(+), 554(+), 728(+), 773(+), 221(-), 389(-), 470(-), 588(-), 892(-), 1095(-), 1210(-), 1397(-), 1434(-),	101(+), 264(+), 353(+), 558(+), 617(+), 699(+), 845(+), 889(+), 906(+), 1049(+), 1430(+), 198(-),	936(+), 995(+), 1075(+), 1187(+), 1422(+), 1453(+), 1465(+), 212(-), 612(-), 643(-), 695(-), 810(-), 1118(-), 1163(-), 1218(-),	1072(+), 1222(+), 17(-), 31(-), 203(-), 590(-), 1269(-),	697(+), 703(+), 1028(+), 754(-), 1060(-), 1065(-),	333(+), 675(+), 750(+), 825(+), 1001(+), 1178(+), 1389(+), 1453(+), 190(-), 443(-), 1220(-),	195(+), 484(+), 1032(+), 1191(+), 734(-), 910(-), 937(-), 1285(-),	150(+), 182(+), 559(+), 670(+), 719(+), 889(+), 959(+), 1225(+), 1231(+), 1252(+), 1417(+), 549(-), 751(-), 1137(-), 1179(-),	31(+), 761(+), 975(+), 1413(+), 1490(+), 180(-), 200(-), 474(-), 692(-), 1055(-),
HBOXCONSENSUSPVCHS	-	-	-	-	-	-	-	-	-	-	-	-	-	-	-	-	-	-	-	-	-	-	-	-	-	-	-	-	-	1414(+),	-	-	-	-	-	-	1102(+),	-	-	-	-	-	-	-	-	-	-	-	-
HBOXPVCHS15	-	-	-	-	-	-	-	-	-	-	-	-	-	-	-	-	-	-	-	-	-	-	-	-	-	-	-	-	-	-	-	-	-	-	-	-	-	-	-	-	-	-	-	-	-	-	-	-	-
HDZIP2ATATHB2	-	-	-	-	-	-	-	-	-	-	-	-	-	485(+),	-	-	-	-	-	-	-	-	-	-	-	-	-	-	-	-	-	-	-	-	-	-	-	-	-	-	-	-	-	-	-	-	-	-	-
HEXAMERATH4	362(-),	1091(+), 1154(+),	-	-	1172(-),	-	-	-	616(+),	-	277(+),	407(+), 119(-), 125(-),	-	-	1324(-), 1428(-),	-	-	232(+), 267(+),	-	1473(+),	-	-	-	1467(+), 489(-),	-	1345(+),	-	617(+),	1053(+), 149(-),	1108(-),	619(+), 427(-), 1165(-),	191(+),	-	79(+), 631(+),	222(-), 337(-),	-	930(+), 1286(-),	-	287(-),	-	-	145(-), 857(-),	386(+),	-	234(+), 420(+), 11(-), 129(-), 1127(-),	-	-	775(+),	-
HEXAT	-	-	-	-	-	-	-	-	-	-	-	-	-	-	-	-	-	-	-	-	-	-	-	-	-	-	-	-	1245(+),	-	-	-	-	-	-	-	-	-	-	-	-	-	-	-	-	-	-	-	-
HEXMOTIFTAH3H4	454(+),	-	362(-),	-	-	-	-	-	-	-	-	-	-	-	610(+),	1485(-),	982(+), 620(-),	-	-	-	-	-	1355(+),	-	-	-	-	631(+),	1245(-),	-	-	-	-	-	-	436(-), 1481(-),	-	-	-	-	-	-	-	-	845(-), 988(-),	-	-	-	-
HSELIKENTACIDICPR1	-	-	-	-	-	-	-	-	872(+), 872(-),	-	-	-	-	-	-	-	-	-	-	-	-	-	-	-	-	-	-	-	-	-	-	-	-	-	-	-	-	-	-	-	-	-	-	-	-	-	-	-	-
HSRENTHSR203J	-	-	-	-	-	-	-	-	-	-	-	-	-	-	-	-	-	-	-	-	-	-	-	-	-	-	-	-	-	-	-	-	-	-	-	-	-	-	-	-	-	-	-	-	-	-	-	-	-
IBOX	1052(-), 1064(-), 1263(-),	-	-	-	-	1256(+), 1265(+),	-	1326(-),	-	63(+), 570(+),	-	-	-	-	-	638(+),	-	-	709(-),	-	727(-),	1240(+), 594(-),	578(+), 3(-),	-	-	-	-	357(+), 183(-),	-	975(+),	-	-	-	-	-	65(-), 185(-),	-	1406(+),	915(+),	1358(+),	565(-),	687(-),	1364(-),	-	-	-	-	747(-),	-
IBOXCORE	369(+), 1250(+), 1483(+), 996(-), 1053(-), 1065(-), 1264(-),	325(+), 545(-),	972(-), 1350(-),	3(+), 499(+), 622(+), 755(+), 371(-), 835(-), 1350(-),	854(+),	1256(+), 1265(+),	1289(+), 177(-), 523(-),	65(+), 2(-), 103(-), 204(-), 359(-), 1266(-), 1327(-), 1367(-),	721(+), 911(+),	63(+), 148(+), 570(+),	305(-),	-	955(+), 124(-), 479(-),	483(+), 627(+),	197(-),	638(+), 834(+), 905(+),	477(+), 1287(+), 231(-),	-	710(-), 909(-),	671(+), 445(-), 489(-), 544(-), 663(-),	913(+), 59(-), 371(-), 620(-), 728(-),	1240(+), 595(-), 1423(-),	332(+), 519(+), 578(+), 4(-), 772(-), 1327(-),	-	162(+), 272(+), 1098(+), 1331(-),	91(-),	58(-), 93(-), 771(-),	357(+), 184(-), 462(-),	330(-), 415(-),	271(+), 975(+),	-	-	1277(-),	1396(+), 1349(-),	715(+), 505(-),	66(-), 186(-), 379(-), 1443(-),	972(+),	1406(+), 20(-), 875(-),	730(+), 915(+), 1230(+), 646(-),	237(+), 864(+), 1358(+), 1417(+),	485(+), 566(-),	16(-), 688(-),	15(-), 1365(-),	337(-), 481(-),	299(+),	163(+), 451(+), 469(+), 656(+), 245(-), 505(-), 603(-),	1330(+), 406(-),	114(+), 373(+), 596(+), 748(-),	417(+), 1112(+),
IBOXCORENT	1262(-),	-	-	-	-	1256(+), 1265(+),	-	1325(-),	-	63(+), 570(+),	-	-	-	-	-	638(+),	-	-	-	-	-	-	-	-	-	-	-	357(+), 182(-),	-	-	-	-	-	-	-	64(-), 184(-),	-	1406(+),	915(+),	1358(+),	-	686(-),	-	-	-	-	-	746(-),	-
INRNTPSADB	954(+),	9(-), 40(-), 896(-),	762(-),	-	315(+), 411(+),	1486(+), 627(-), 1188(-), 1212(-),	53(+), 109(+),	237(-), 740(-), 1070(-),	1222(+),	369(+), 272(+), 193(-), 1306(-), 239(-),	904(-),	903(+), 968(+), 1016(+),	332(+), 187(-), 807(-), 867(-),	193(-), 1307(-),	-	82(-),	1032(+), 1074(+), 1186(+), 1472(-),	1077(+), 156(+), 672(+),	77(-),	1365(+), 323(-),	865(+), 789(+), 1047(+), 1171(-),	642(+), 858(+), 1075(+), 1194(+), 1287(-), 1472(-),	416(-), 875(-),	1427(-), 170(-), 987(-),	764(+), 1420(+), 1073(-),	189(+), 620(+), 839(+), 78(-), 177(-), 320(-),	1087(+), 583(-), 1169(-),	1271(+), 1309(-),	869(+), 1128(-),	1475(+), 347(+), 582(-), 1202(-), 1275(-),	673(+), 42(-),	1385(+), 726(+), 769(-), 1449(-),	1324(+), 392(-),	933(+), 821(+), 1261(+), 1368(+),	886(+), 1042(+), 783(-),	757(+), 815(+), 1195(+),	827(-), 1246(-),	986(-),	1410(-),	1046(+), 322(-), 489(-), 710(-),	506(+), 488(-), 1368(-),	23(+), 1213(-),	39(+), 675(+), 1162(+), 330(+), 1194(+), 1428(-),	1171(+),	887(-),	266(+), 689(+), 706(+), 861(+), 1358(-), 1038(-), 1061(-), 1204(-),	889(+),	579(-), 1222(-),	569(-),
INTRONLOWER	912(-),	-	-	209(-),	524(+),	147(+),	-	834(-),	1291(-),	-	-	1060(-), 1224(-),	1293(-),	-	396(-), 919(-), 1143(-),	288(+),	954(-),	168(-),	441(-), 1129(-),	-	-	565(-), 781(-),	758(-),	361(-),	1126(+), 221(-),	-	801(+),	1236(+), 1257(+), 937(-),	-	-	-	-	-	37(+), 236(-),	-	406(-),	-	1494(+),	80(-),	-	168(-),	231(+), 388(+),	771(+), 1112(-),	-	-	322(+), 1109(-),	1408(+), 1074(-),	388(-),	739(+), 888(+), 1478(+), 1476(-),
INTRONUPPER	-	-	-	-	-	-	-	-	-	-	-	-	-	-	-	-	-	-	-	-	-	-	-	-	-	-	-	-	-	-	-	-	-	-	-	-	-	-	-	-	-	-	-	-	-	-	-	-	-
IRO2OS	-	-	-	324(+),	-	1085(+), 1084(-),	-	-	854(+),	-	-	976(+),	-	-	-	-	-	-	608(+), 1051(-),	-	17(+),	-	401(+),	-	-	1465(-),	-	-	-	-	-	-	140(+),	-	-	-	-	-	-	-	-	-	-	-	1287(-),	-	-	-	-
L1BOXATPDF1	-	-	-	-	-	-	-	1127(-),	-	-	-	-	-	255(+), 498(+),	-	-	-	-	-	-	-	-	-	1453(+),	-	-	-	-	-	-	873(+),	1111(+), 968(-), 1235(-),	-	-	-	-	-	-	-	1458(-),	-	-	156(+),	-	-	-	-	-	-
L4DCPAL1	-	-	-	-	-	-	-	-	-	-	-	-	-	-	-	-	-	-	-	-	-	-	-	-	-	-	-	-	-	-	-	-	-	-	-	-	-	-	-	-	-	-	-	-	-	-	-	-	-
LBOXLERBCS	219(+),	-	-	-	-	-	-	-	-	-	-	-	-	-	-	-	-	-	-	-	-	-	-	-	-	-	-	-	-	-	-	-	-	-	-	-	-	-	-	-	-	-	-	-	-	-	-	-	-
LEAFYATAG	-	956(+),	-	301(+),	-	489(-),	-	-	-	348(+),	-	-	-	-	-	-	531(+), 564(+), 819(-),	-	-	-	-	138(+), 171(+), 429(-),	-	189(+),	-	-	-	-	-	-	-	-	-	-	-	1264(-),	286(+),	-	-	-	-	636(+), 1144(+),	-	-	-	-	-	-	-
LECPLEACS2	-	-	-	-	-	-	-	-	-	512(+),	-	-	-	-	-	-	-	-	-	-	-	-	1002(+), 1345(-),	-	-	-	-	-	-	89(+),	-	-	-	-	-	10(-),	888(+),	-	-	944(+),	-	-	-	-	-	-	-	-	-
LREBOXIPCCHS1	-	-	-	-	-	-	-	-	-	-	-	-	-	-	-	-	-	-	-	-	-	-	-	-	-	-	-	-	-	-	-	-	-	-	-	-	-	-	632(+),	-	-	-	-	-	-	-	-	-	-
LRENPCABE	-	-	-	-	-	-	-	-	-	-	-	-	-	-	-	-	-	-	-	-	-	-	-	-	-	-	-	-	-	-	-	-	-	-	-	-	-	-	355(+),	-	-	-	-	-	-	-	-	-	-
LTRE1HVBLT49	-	-	-	725(+),	-	-	486(+),	426(-), 605(-),	-	-	-	1084(+),	-	-	-	-	996(+),	570(-),	50(+),	-	-	606(+), 823(+),	-	1481(-),	-	1361(+),	987(+),	624(-),	773(-),	-	-	1429(+),	198(+),	1219(+),	139(-), 670(-),	-	-	1368(-),	-	-	-	1188(+),	-	-	-	-	434(-),	1031(+), 639(-), 767(-), 869(-),	-
LTREATLTI78	-	-	-	-	-	-	-	-	-	-	-	-	-	-	1288(+),	-	-	-	806(+),	-	-	-	-	-	-	1453(+),	-	-	-	-	-	-	-	740(+),	-	-	-	-	-	-	-	-	-	-	-	-	-	1078(-),	-
LTRECOREATCOR15	-	91(+), 1025(+), 1218(-),	142(-),	-	1310(+), 781(-),	961(+), 359(-), 643(-), 747(-), 808(-), 835(-), 849(-),	445(-),	-	1182(+), 203(-), 479(-), 506(-), 545(-), 618(-),	-	269(-), 279(-),	1485(+), 755(-),	1337(+),	828(+), 1053(+), 763(-),	1215(+), 1289(+),	1082(+), 557(-),	-	1307(+), 1433(+),	807(+),	-	-	-	486(-), 510(-),	194(-), 200(-),	-	1454(+),	1345(+), 1464(-),	193(+), 768(+),	-	215(+),	1164(+), 1190(-),	-	-	741(+), 71(-), 402(-),	124(+), 288(+), 336(+), 1121(-),	-	499(+), 641(+),	-	29(+),	1072(+), 333(-), 1413(-),	740(+),	-	1474(+),	44(+), 520(-),	1390(+), 99(-),	-	-	165(+), 1079(-),	370(+), 951(+), 1261(-), 1289(-), 1300(-), 1305(-),
MARABOX1	-	-	-	-	-	-	-	-	-	-	-	-	-	-	-	-	-	-	-	-	-	-	-	1113(-),	-	-	-	-	-	-	-	-	-	-	-	-	-	-	-	-	-	-	-	-	-	1405(-),	-	-	-
MARARS	-	-	-	59(-),	-	-	-	-	-	-	-	-	-	-	-	-	-	-	-	-	-	-	1003(-),	1388(+),	-	-	-	-	-	-	-	-	-	-	-	-	-	-	-	212(-),	-	-	-	-	-	-	-	-	-
MARTBOX	-	-	-	-	-	-	766(-),	-	-	552(-),	-	1088(-),	-	-	44(+), 595(+),	-	658(+), 659(+), 1432(-), 1433(-), 1434(-),	-	491(+),	-	1392(+), 446(-),	1438(-), 1439(-), 1440(-),	1124(-),	1118(+),	583(+), 586(+),	811(+), 1162(-), 1163(-), 1164(-),	85(+),	-	-	982(+), 983(+), 984(+),	-	-	-	865(-),	-	30(+),	1327(-),	1319(+), 1320(+),	711(-),	1321(+),	-	944(-),	128(+), 528(-),	-	-	230(-),	-	-	1141(-),
MNF1ZMPPC1	-	-	-	-	-	-	-	-	-	-	-	-	-	-	-	-	-	-	-	-	-	-	-	-	-	-	-	-	-	-	-	-	-	-	-	-	-	-	-	-	-	-	-	-	-	-	-	-	1398(+),
MYB1AT	78(+), 223(+), 275(+),	1009(+),	1005(+),	927(+), 386(-),	856(+),	-	559(-), 654(-), 699(-),	169(-), 486(-),	914(+), 72(-), 791(-), 858(-),	-	1272(+),	-	-	290(+), 601(+), 750(+), 1211(+),	1097(+), 434(+), 768(+), 40(-),	1227(+), 663(-),	1276(+), 415(-),	598(+), 1059(+),	396(-),	42(+), 1311(+), 164(-), 1068(-),	331(+), 741(-), 889(-), 1419(-),	610(+), 827(+), 1043(+), 20(-), 1201(-),	593(+), 73(-), 1284(-),	-	1390(+), 1083(-),	897(+),	713(-), 1322(-),	1119(+),	584(+), 217(+),	144(+), 419(-),	264(+), 547(+), 769(+), 1054(+),	405(+),	1118(+), 1081(+), 88(-), 1024(-),	1077(+),	1254(+),	1292(+), 1351(+), 1268(-), 1360(-),	163(+), 1413(-),	599(+), 652(+), 1311(+), 1349(+), 151(-),	1257(+), 761(-), 1206(-),	109(-),	1021(+),	-	253(+), 667(+), 1485(+), 1312(-),	87(+),	-	410(+), 1082(-), 1317(-),	728(+), 261(-), 333(-), 1212(-), 1277(-),	381(+), 1468(+),	216(+), 1201(-),
MYB1LEPR	-	-	-	-	-	-	-	-	-	-	-	-	-	-	427(-), 431(-),	-	417(+),	-	1002(-),	-	1325(+),	22(+),	-	-	-	555(+),	22(+),	-	-	53(+),	-	-	-	-	-	991(+),	-	-	-	-	-	-	-	-	-	-	177(-),	-	-
MYB26PS	-	-	-	-	-	-	-	-	-	-	-	-	-	-	-	-	-	-	-	-	-	-	-	-	-	-	-	-	-	-	-	-	-	-	-	-	-	-	632(-),	-	-	-	-	-	-	-	-	-	-
MYB2AT	-	-	-	-	1061(+),	1069(+),	-	-	-	495(-),	-	-	-	-	-	-	840(+),	-	-	-	-	450(+), 469(+),	389(-), 1303(-),	-	-	-	-	-	719(+),	-	-	-	-	-	-	219(+),	-	917(+), 1438(-),	-	-	1102(+),	529(+),	-	607(+),	1406(+),	720(+), 1399(+), 137(-),	-	-	-
MYB2CONSENSUSAT	478(+), 150(-), 1057(-),	101(+), 1013(+),	-	-	901(+), 1061(+),	1154(+), 1251(+), 1069(+), 986(-),	-	-	1120(+), 1151(-),	845(+), 495(-),	212(-),	481(+), 88(+),	156(+), 294(+),	236(+),	490(-),	1015(+), 763(+), 782(+), 1368(+), 1146(-), 1304(-),	897(+), 840(+),	-	376(+), 1234(+), 392(-),	28(+),	1031(+), 1306(-),	506(+), 450(+), 469(+),	1146(+), 389(-), 896(-), 1164(-), 1303(-),	410(+),	392(-),	-	106(+),	-	719(+),	629(+), 1163(+), 1176(-), 1358(-),	-	1119(+),	189(+),	942(+), 244(-),	1465(+), 45(+),	325(+), 219(+),	-	1490(+), 917(+), 180(-), 1438(-),	-	368(-),	847(+), 928(+), 1251(+), 1102(+),	1420(+), 529(+), 880(+),	-	607(+),	1406(+), 1261(-),	665(+), 1073(+), 720(+), 1200(+), 1399(+), 137(-), 502(-),	1088(+), 1339(+), 319(-),	14(-),	1182(+),
MYBATRD22	-	-	-	-	-	-	-	-	-	-	-	-	-	-	433(+),	1226(+),	415(-),	1058(+),	396(-),	-	-	20(-),	1284(-),	-	-	-	713(-),	-	-	-	1053(+),	-	1080(+),	-	-	-	-	-	-	-	-	-	-	-	-	1082(-),	-	1467(+),	1201(-),
MYBCORE	99(+), 150(+), 1057(+), 478(-), 1431(-),	101(-), 316(-), 1013(-), 1128(-), 612(-),	1347(+), 609(-),	280(+), 1347(+), 39(-),	901(-), 1061(-),	986(+), 350(-), 1154(-), 1251(-), 1069(-),	-	1146(+), 938(-), 1486(-),	214(+), 1151(+), 1457(+), 1120(-),	495(+), 176(-), 207(-), 252(-), 845(-), 903(-), 989(-),	212(+), 863(+), 1333(-), 1385(-),	361(+), 816(+), 481(-), 698(-), 88(-),	145(+), 156(-), 294(-), 1057(-),	513(+), 236(-), 634(-), 957(-),	107(+), 490(+), 582(+), 945(+), 990(+),	1146(+), 1304(+), 1015(-), 763(-), 782(-), 1368(-),	897(-), 840(-), 993(-),	478(+), 770(+), 819(+), 199(-),	392(+), 376(-), 1005(-), 1234(-),	6(-), 28(-),	1306(+), 1323(+), 1031(-), 1413(-), 1458(-),	453(+), 506(-), 450(-), 469(-), 603(-), 820(-),	148(+), 389(+), 896(+), 1164(+), 1303(+), 1464(+), 706(-), 1146(-),	109(-), 410(-),	392(+), 816(-),	1294(+),	861(+), 106(-),	459(+), 922(+),	722(+), 719(-), 993(-),	1176(+), 1358(+), 629(-), 1163(-),	211(+), 1009(-),	164(+), 379(+), 834(+), 69(-), 1119(-),	189(-), 195(-),	244(+), 942(-), 1150(-),	1114(+), 1465(-), 45(-), 731(-),	463(+), 325(-), 219(-),	619(-), 1385(-),	180(+), 889(+), 920(+), 1438(+), 1490(-), 917(-),	684(+), 1007(+), 1125(+), 84(-),	368(+), 1159(+),	398(+), 1105(+), 548(-), 847(-), 928(-), 1251(-), 1102(-),	1057(+), 1420(-), 529(-), 880(-),	76(-),	1180(+), 258(-), 394(-), 607(-),	117(+), 1261(+), 550(-), 1406(-),	137(+), 339(+), 502(+), 542(+), 580(+), 873(+), 1093(+), 174(-), 665(-), 1073(-), 720(-), 1200(-), 1399(-),	319(+), 329(+), 1088(-), 1339(-),	14(+), 1218(-), 567(-), 1366(-),	83(+), 409(-), 1182(-), 1418(-),
MYBCOREATCYCB1	479(+), 1255(+), 1376(+), 1107(-),	102(+), 1014(+), 918(-),	-	-	451(+),	39(+), 986(-), 1442(-),	1026(+), 1087(-), 1479(-),	915(+),	573(+), 776(+), 806(+), 1026(+), 1151(-), 1488(-),	855(+), 1052(+), 1479(-),	212(-), 1009(-),	11(+), 27(+), 89(+), 482(+), 555(-), 1263(-),	157(+), 1152(+),	-	490(-),	513(+), 764(+), 783(+), 854(+), 1199(+), 1369(+), 376(-), 1146(-), 1304(-), 1447(-),	473(+), 734(+), 898(+),	-	377(+), 1235(+),	469(+), 213(-), 1349(-), 1394(-),	1032(+),	507(+),	918(+), 1147(+), 896(-), 1164(-),	411(+),	655(+), 392(-), 555(-), 1115(-), 1132(-),	878(-),	107(+), 138(-),	-	508(+), 920(-),	630(+), 1164(+),	151(+),	776(+),	-	943(+), 1062(+), 1134(+), 244(-), 447(-),	46(+), 396(+), 426(+), 1466(+),	326(+), 1460(+),	470(-), 494(-),	678(+),	-	368(-),	-	881(+), 1421(+),	-	-	154(+), 601(+), 1017(+), 1105(-), 1261(-),	1201(+), 502(-),	1053(+), 1089(+), 319(-), 1163(-),	882(+), 982(+), 50(-), 1133(-),	534(+),
MYBGAHV	-	-	-	850(+),	-	-	-	1114(-),	-	-	-	-	957(+),	1227(-),	-	-	-	-	-	-	974(+),	-	1197(-),	1199(-),	702(-), 799(-),	147(-),	996(+), 224(-),	-	-	-	-	-	-	-	-	1302(+),	-	-	-	-	-	186(+),	-	-	-	-	-	-	528(+), 116(-),
MYBPLANT	-	1396(+), 1083(+),	562(+), 1001(+),	350(-),	446(+), 1196(+), 1224(+),	-	404(+), 1371(+), 1125(-),	-	1397(+),	1356(+), 1147(-),	1095(+), 980(+), 1036(+), 1091(+), 1330(+),	1337(+), 557(-),	1166(+), 1209(+), 1365(+),	1103(+), 1435(+), 1012(-),	874(+),	-	-	1240(+), 1320(+),	726(+),	-	-	-	-	386(-), 391(-),	-	-	-	-	1110(+), 1300(+), 606(-),	659(-), 1012(-),	6(+), 1442(+),	-	1119(+), 288(+), 1410(+), 771(-), 796(-),	-	-	-	1374(-),	469(+), 514(+), 600(+), 653(+),	632(+), 763(-),	-	-	33(-),	668(+), 1448(-), 1460(-),	32(+), 707(+),	-	-	330(-), 1209(-),	382(+),	223(-),
MYBPZM	583(-),	315(+), 1085(+), 1177(+), 1182(+), 1398(+), 1345(-),	147(+), 1149(+), 203(-),	1149(+),	1198(+), 1226(+), 1422(+), 19(-),	412(-),	1077(+), 1373(+), 1125(-),	-	1186(+), 1229(+), 1399(+), 1411(+), 1008(-),	1097(+), 1358(+), 1147(-),	1038(+), 1093(+), 1097(+), 1184(+), 1229(+), 1332(+), 1427(+),	232(+), 1158(+), 1339(+), 64(-),	1211(+), 1302(+), 1396(+), 1400(+),	175(+), 1105(+), 744(-), 1012(-),	869(+), 876(+), 1123(+), 1338(+),	630(-), 695(-),	493(-), 824(-),	245(+), 1242(+), 1322(+), 1456(+),	1388(+),	5(+), 827(-),	9(-), 875(-),	434(-),	989(+), 1465(-),	674(+), 386(-),	917(+), 922(+), 154(-), 725(-),	-	-	555(+), 1184(+), 324(-),	1112(+), 1302(+), 1338(+), 511(-), 606(-), 1229(-),	1376(+), 1414(+), 659(-), 1012(-),	1373(+),	134(-), 701(-),	1412(+), 416(-), 771(-),	517(+),	182(+),	-	1071(+), 1102(+), 1213(-), 1242(-),	449(+), 467(+),	737(-), 767(-),	615(-), 1160(-), 1221(-),	264(+), 20(-), 1003(-), 1062(-),	1412(+), 401(-), 861(-), 1030(-),	1226(-), 1448(-), 1460(-),	34(+), 793(+), 911(-),	464(+), 1283(+), 118(-), 922(-),	92(-), 874(-),	330(-), 1395(-),	384(+), 735(+), 932(-),	-
MYBST1	1249(+), 838(-), 997(-),	-	-	498(+),	853(+),	750(+), 1226(+), 1264(+),	28(-), 78(-),	64(+), 679(+), 104(-),	-	621(+), 867(-),	421(+),	486(+),	-	166(-), 392(-),	316(+), 732(+), 198(-), 255(-), 486(-),	904(+),	476(+), 1286(+), 906(-),	450(+), 455(+), 483(+), 151(-),	1036(-),	670(+), 545(-), 801(-),	-	866(+), 515(-),	116(+), 617(+), 351(-),	-	161(+), 271(+), 440(+), 492(+),	532(+), 960(+),	676(+), 681(+), 689(+),	463(-),	-	25(+),	-	-	376(+), 759(-),	62(+), 1350(-),	113(+), 506(-), 1363(-),	802(+), 879(+), 1125(+), 1444(-),	275(-), 283(-), 318(-), 1186(-),	107(+), 275(+), 1200(+), 575(-),	647(-),	308(+), 336(+), 1303(+), 1345(+), 1416(+), 140(-), 995(-), 1380(-), 1422(-),	319(-), 1083(-), 1233(-), 1380(-),	-	-	482(-), 716(-),	-	506(-),	1092(+), 1230(-),	1371(+),	622(+), 602(-), 829(-), 1021(-),
MYCATERD1	-	247(+), 245(-),	1232(-),	213(+), 52(-), 1232(-),	534(+), 829(+),	-	-	-	-	-	824(-),	565(+),	846(-),	463(-), 1007(-),	1363(-),	94(-),	208(-),	-	-	248(+), 241(-), 558(-), 979(-),	375(+), 348(-),	831(+), 1047(+),	-	317(-), 1243(-), 1294(-),	-	430(-), 1129(-),	77(+), 417(+), 1318(-), 1330(-),	876(+), 1253(-), 1377(-),	-	299(-),	-	221(-),	371(+),	504(-), 922(-),	1054(+),	387(-), 1296(-),	1302(+),	523(+), 521(-),	599(-),	1167(+),	-	725(+), 1427(+), 723(-),	952(+),	1219(+),	-	-	938(-),	221(-),	39(+),
MYCATRD22	-	245(+), 247(-),	1232(+),	52(+), 1232(+), 213(-),	534(-), 829(-),	-	-	-	-	-	824(+),	565(-),	846(+),	463(+), 1007(+),	1363(+),	94(+),	208(+),	-	-	241(+), 558(+), 979(+), 248(-),	348(+), 375(-),	831(-), 1047(-),	-	317(+), 1243(+), 1294(+),	-	430(+), 1129(+),	1318(+), 1330(+), 77(-), 417(-),	1253(+), 1377(+), 876(-),	-	299(+),	-	221(+),	371(-),	504(+), 922(+),	1054(-),	387(+), 1296(+),	1302(-),	521(+), 523(-),	599(+),	1167(-),	-	723(+), 725(-), 1427(-),	952(-),	1219(-),	-	-	938(+),	221(+),	39(-),
MYCCONSENSUSAT	9(+), 56(+), 150(+), 650(+), 698(+), 727(+), 1057(+), 1206(+), 1329(+), 9(-), 56(-), 150(-), 650(-), 698(-), 727(-), 1057(-), 1206(-), 1329(-),	61(+), 171(+), 201(+), 245(+), 247(+), 281(+), 409(+), 588(+), 1303(+), 61(-), 171(-), 201(-), 245(-), 247(-), 281(-), 409(-), 588(-), 1303(-),	187(+), 724(+), 779(+), 1232(+), 1344(+), 187(-), 724(-), 779(-), 1232(-), 1344(-),	25(+), 52(+), 213(+), 324(+), 587(+), 603(+), 635(+), 695(+), 1232(+), 1344(+), 25(-), 52(-), 213(-), 324(-), 587(-), 603(-), 635(-), 695(-), 1232(-), 1344(-),	348(+), 389(+), 434(+), 520(+), 534(+), 638(+), 749(+), 766(+), 829(+), 901(+), 938(+), 348(-), 389(-), 434(-), 520(-), 534(-), 638(-), 749(-), 766(-), 829(-), 901(-), 938(-),	305(+), 896(+), 1085(+), 1154(+), 1251(+), 305(-), 896(-), 1085(-), 1154(-), 1251(-),	33(+), 835(+), 870(+), 1071(+), 1305(+), 33(-), 835(-), 870(-), 1071(-), 1305(-),	228(+), 944(+), 1020(+), 1046(+), 1058(+), 1212(+), 1272(+), 1406(+), 228(-), 944(-), 1020(-), 1046(-), 1058(-), 1212(-), 1272(-), 1406(-),	179(+), 274(+), 305(+), 440(+), 519(+), 787(+), 854(+), 1051(+), 1120(+), 1214(+), 1289(+), 179(-), 274(-), 305(-), 440(-), 519(-), 787(-), 854(-), 1051(-), 1120(-), 1214(-), 1289(-),	26(+), 118(+), 210(+), 279(+), 299(+), 593(+), 845(+), 26(-), 118(-), 210(-), 279(-), 299(-), 593(-), 845(-),	142(+), 428(+), 518(+), 824(+), 926(+), 1082(+), 1213(+), 1461(+), 1477(+), 142(-), 428(-), 518(-), 824(-), 926(-), 1082(-), 1213(-), 1461(-), 1477(-),	350(+), 565(+), 737(+), 976(+), 350(-), 565(-), 737(-), 976(-),	213(+), 294(+), 846(+), 1003(+), 1086(+), 1173(+), 1416(+), 213(-), 294(-), 846(-), 1003(-), 1086(-), 1173(-), 1416(-),	104(+), 236(+), 261(+), 463(+), 537(+), 1007(+), 1095(+), 1163(+), 104(-), 236(-), 261(-), 463(-), 537(-), 1007(-), 1095(-), 1163(-),	438(+), 520(+), 917(+), 981(+), 1267(+), 1293(+), 1363(+), 438(-), 520(-), 917(-), 981(-), 1267(-), 1293(-), 1363(-),	29(+), 94(+), 166(+), 178(+), 426(+), 452(+), 1015(+), 29(-), 94(-), 166(-), 178(-), 426(-), 452(-), 1015(-),	152(+), 208(+), 285(+), 635(+), 910(+), 152(-), 208(-), 285(-), 635(-), 910(-),	461(+), 1292(+), 461(-), 1292(-),	392(+), 608(+), 1027(+), 1052(+), 1138(+), 1225(+), 392(-), 608(-), 1027(-), 1052(-), 1138(-), 1225(-),	18(+), 28(+), 190(+), 218(+), 241(+), 248(+), 287(+), 558(+), 772(+), 793(+), 979(+), 1056(+), 1064(+), 1333(+), 1377(+), 18(-), 28(-), 190(-), 218(-), 241(-), 248(-), 287(-), 558(-), 772(-), 793(-), 979(-), 1056(-), 1064(-), 1333(-), 1377(-),	17(+), 117(+), 217(+), 262(+), 348(+), 375(+), 607(+), 828(+), 885(+), 1011(+), 1038(+), 1306(+), 17(-), 117(-), 217(-), 262(-), 348(-), 375(-), 607(-), 828(-), 885(-), 1011(-), 1038(-), 1306(-),	247(+), 519(+), 739(+), 831(+), 1047(+), 1099(+), 1376(+), 247(-), 519(-), 739(-), 831(-), 1047(-), 1099(-), 1376(-),	17(+), 111(+), 260(+), 401(+), 492(+), 1065(+), 1231(+), 1272(+), 17(-), 111(-), 260(-), 401(-), 492(-), 1065(-), 1231(-), 1272(-),	317(+), 695(+), 1243(+), 1294(+), 1355(+), 317(-), 695(-), 1243(-), 1294(-), 1355(-),	362(+), 1153(+), 362(-), 1153(-),	232(+), 333(+), 430(+), 1129(+), 1275(+), 1423(+), 1466(+), 232(-), 333(-), 430(-), 1129(-), 1275(-), 1423(-), 1466(-),	77(+), 212(+), 236(+), 417(+), 1132(+), 1223(+), 1318(+), 1330(+), 1349(+), 77(-), 212(-), 236(-), 417(-), 1132(-), 1223(-), 1318(-), 1330(-), 1349(-),	4(+), 317(+), 479(+), 853(+), 876(+), 1253(+), 1377(+), 1451(+), 1469(+), 4(-), 317(-), 479(-), 853(-), 876(-), 1253(-), 1377(-), 1451(-), 1469(-),	107(+), 142(+), 278(+), 1456(+), 107(-), 142(-), 278(-), 1456(-),	112(+), 285(+), 299(+), 482(+), 610(+), 751(+), 876(+), 967(+), 1176(+), 1358(+), 112(-), 285(-), 299(-), 482(-), 610(-), 751(-), 876(-), 967(-), 1176(-), 1358(-),	285(+), 336(+), 364(+), 1200(+), 285(-), 336(-), 364(-), 1200(-),	92(+), 99(+), 221(+), 473(+), 1119(+), 1317(+), 1440(+), 92(-), 99(-), 221(-), 473(-), 1119(-), 1317(-), 1440(-),	140(+), 189(+), 371(+), 599(+), 634(+), 752(+), 886(+), 1012(+), 1020(+), 1164(+), 1237(+), 140(-), 189(-), 371(-), 599(-), 634(-), 752(-), 886(-), 1012(-), 1020(-), 1164(-), 1237(-),	504(+), 719(+), 922(+), 1211(+), 1321(+), 1484(+), 504(-), 719(-), 922(-), 1211(-), 1321(-), 1484(-),	710(+), 904(+), 1054(+), 1111(+), 1182(+), 1258(+), 1314(+), 710(-), 904(-), 1054(-), 1111(-), 1182(-), 1258(-), 1314(-),	200(+), 209(+), 387(+), 791(+), 915(+), 1296(+), 1310(+), 1374(+), 200(-), 209(-), 387(-), 791(-), 915(-), 1296(-), 1310(-), 1374(-),	429(+), 630(+), 1003(+), 1164(+), 1225(+), 1302(+), 429(-), 630(-), 1003(-), 1164(-), 1225(-), 1302(-),	180(+), 204(+), 311(+), 521(+), 523(+), 686(+), 1107(+), 1143(+), 1473(+), 1490(+), 180(-), 204(-), 311(-), 521(-), 523(-), 686(-), 1107(-), 1143(-), 1473(-), 1490(-),	341(+), 488(+), 599(+), 824(+), 876(+), 932(+), 1137(+), 341(-), 488(-), 599(-), 824(-), 876(-), 932(-), 1137(-),	3(+), 12(+), 30(+), 54(+), 420(+), 671(+), 738(+), 805(+), 1167(+), 1179(+), 3(-), 12(-), 30(-), 54(-), 420(-), 671(-), 738(-), 805(-), 1167(-), 1179(-),	166(+), 281(+), 358(+), 474(+), 847(+), 877(+), 928(+), 963(+), 1251(+), 166(-), 281(-), 358(-), 474(-), 847(-), 877(-), 928(-), 963(-), 1251(-),	332(+), 555(+), 614(+), 713(+), 723(+), 725(+), 748(+), 773(+), 886(+), 903(+), 1427(+), 332(-), 555(-), 614(-), 713(-), 723(-), 725(-), 748(-), 773(-), 886(-), 903(-), 1427(-),	49(+), 116(+), 545(+), 767(+), 773(+), 952(+), 1008(+), 1219(+), 1267(+), 49(-), 116(-), 545(-), 767(-), 773(-), 952(-), 1008(-), 1219(-), 1267(-),	79(+), 118(+), 152(+), 533(+), 1219(+), 1231(+), 79(-), 118(-), 152(-), 533(-), 1219(-), 1231(-),	258(+), 717(+), 902(+), 909(+), 935(+), 1288(+), 1311(+), 258(-), 717(-), 902(-), 909(-), 935(-), 1288(-), 1311(-),	191(+), 420(+), 433(+), 665(+), 1025(+), 1073(+), 191(-), 420(-), 433(-), 665(-), 1025(-), 1073(-),	802(+), 938(+), 944(+), 1318(+), 1339(+), 802(-), 938(-), 944(-), 1318(-), 1339(-),	14(+), 66(+), 72(+), 206(+), 221(+), 625(+), 723(+), 1235(+), 1384(+), 14(-), 66(-), 72(-), 206(-), 221(-), 625(-), 723(-), 1235(-), 1384(-),	39(+), 234(+), 391(+), 458(+), 551(+), 630(+), 751(+), 845(+), 900(+), 1082(+), 1096(+), 1182(+), 1370(+), 1410(+), 39(-), 234(-), 391(-), 458(-), 551(-), 630(-), 751(-), 845(-), 900(-), 1082(-), 1096(-), 1182(-), 1370(-), 1410(-),
NAPINMOTIFBN	-	-	-	-	-	-	-	-	-	-	-	-	-	528(+),	-	-	816(+),	40(+),	-	-	-	426(+),	-	1336(-),	-	-	-	-	-	-	-	1372(+),	-	-	-	1092(-),	-	-	-	1036(+),	420(-),	726(-),	-	-	-	-	-	-	-
NODCON1GM	880(-),	149(-),	791(-),	-	311(-),	726(+), 1279(-),	323(+), 683(+), 101(-), 179(-), 312(-), 747(-),	294(-), 361(-), 521(-),	718(+),	567(+), 417(-),	-	713(+),	247(+), 392(+), 251(-),	-	-	-	61(-), 655(-),	898(+),	545(-),	131(+),	-	123(-),	6(-),	-	1095(+), 768(-),	773(+), 93(-),	16(+), 428(-),	-	910(+), 1095(+),	-	930(-),	913(+), 1180(+), 1432(+), 524(-), 632(-),	-	872(+), 1176(+),	-	932(+),	969(+), 480(-),	1171(+), 1254(+), 877(-),	-	-	974(+),	1136(+), 690(-),	1099(+),	-	-	111(-),	354(+),	836(-),	130(-), 363(-),
NODCON2GM	673(+), 848(-),	137(-), 368(-), 471(-), 1054(-),	1117(+), 860(-), 1026(-), 1361(-),	466(+), 1116(+), 69(-), 801(-), 1011(-), 1361(-),	408(+), 1494(-),	-	430(+), 1001(-), 1220(-), 1258(-), 1293(-), 1494(-),	88(+), 185(+), 273(+), 280(+), 1180(+), 1324(+), 808(-),	316(+), 327(+), 925(+), 1171(+), 1370(+), 257(-), 1075(-), 1318(-),	308(+), 59(-), 1019(-), 1218(-), 1265(-), 1379(-), 1494(-),	60(-), 333(-), 363(-), 693(-),	915(+),	941(+),	180(+), 587(+), 156(-),	509(+), 544(-), 1486(-),	-	5(+), 435(+), 863(+), 461(-), 1442(-),	278(+), 676(+),	279(+), 476(+), 757(+), 1426(+), 131(-),	114(+), 410(+), 528(+), 172(-), 367(-), 703(-),	287(+), 426(+), 1216(-), 1442(-),	40(+), 66(-),	1483(-),	-	484(+), 685(+), 1413(+), 234(-), 265(-), 436(-), 853(-),	198(-),	153(+), 1215(+), 100(-), 118(-), 523(-), 1492(-),	181(+), 300(+), 896(+), 400(-), 430(-), 1130(-),	195(-), 535(-), 809(-),	794(+), 1007(-),	1479(-),	414(+), 432(+),	1442(+), 848(-),	1090(-),	687(+), 1418(+), 1459(-),	698(+), 1114(+), 621(-),	-	344(+), 762(-), 995(-), 1337(-),	52(+), 237(+), 1016(+), 301(-),	170(+), 349(+), 1197(+), 439(-), 611(-), 823(-),	86(+), 648(+), 1172(+), 1496(-),	70(+), 437(+), 952(-), 957(-), 1115(-),	-	234(+), 870(+), 950(+), 983(+), 1472(+), 511(-), 1248(-),	765(+), 492(-), 527(-), 861(-),	74(+), 390(+), 645(-), 926(-), 1232(-), 1485(-), 1491(-),	1243(+), 770(-),	354(+), 123(-), 1204(-),	-
NONAMERATH4	-	-	-	-	-	-	-	-	-	-	-	-	-	-	-	-	-	-	-	-	-	-	-	-	-	-	-	-	-	-	-	-	-	-	-	-	-	-	-	-	-	-	-	-	-	-	-	-	-
NONAMERMOTIFTAH3H4	-	-	-	-	-	-	-	-	-	-	-	-	-	-	-	-	-	-	-	-	-	-	-	-	-	-	-	-	-	-	-	-	-	-	-	-	-	-	-	-	-	-	-	-	-	-	-	-	-
NRRBNEXTA	-	-	-	-	-	-	-	-	-	-	-	-	-	-	-	-	-	-	-	-	-	-	-	-	-	-	-	-	-	-	-	-	-	-	1007(+), 170(-),	-	-	-	-	-	-	-	-	-	-	-	-	-	-
NTBBF1ARROLB	-	-	-	-	-	-	-	-	-	-	-	-	577(-), 1109(-),	1344(-),	229(+), 300(+), 381(+), 263(-), 304(-),	-	-	-	-	1146(-),	-	440(-),	-	1420(+),	-	77(-), 546(-), 1431(-),	648(-),	-	-	68(-),	-	441(-),	-	1468(+),	1104(+),	673(+),	908(+), 301(-), 1454(-),	847(+), 859(+),	-	1113(+), 1432(+),	-	831(-),	-	1465(+), 4(-),	-	242(+), 1311(+),	251(+), 1253(+), 1388(-),	311(-),	-
O2F1BE2S1	-	-	-	-	-	-	-	-	-	-	-	-	-	-	-	-	-	-	-	-	-	-	1172(+),	-	-	-	-	-	-	-	-	-	-	-	-	-	-	-	-	-	-	-	-	-	-	-	-	-	-
OCTAMERMOTIFTAH3H4	-	-	-	-	-	-	-	-	-	-	-	-	-	-	-	-	-	-	-	-	-	-	-	-	-	-	-	-	-	-	-	-	-	-	-	-	-	-	-	-	-	-	-	-	-	-	-	-	-
OPAQUE2ZMB32	-	-	-	-	-	-	-	-	-	-	-	-	-	-	-	-	-	-	-	-	-	-	-	-	-	-	-	-	-	-	-	-	-	-	-	-	-	-	-	-	-	-	-	-	-	-	-	-	-
OSE1ROOTNODULE	880(-),	149(-),	791(-),	-	311(-),	726(+), 1279(-),	323(+), 683(+), 101(-), 179(-), 312(-), 747(-),	294(-), 361(-), 521(-),	718(+),	567(+), 417(-),	-	713(+),	247(+), 392(+), 251(-),	-	-	-	61(-), 655(-),	898(+),	545(-),	131(+),	-	123(-),	6(-),	-	1095(+), 768(-),	773(+), 93(-),	16(+), 428(-),	-	910(+), 1095(+),	-	930(-),	913(+), 1180(+), 1432(+), 524(-), 632(-),	-	872(+), 1176(+),	-	932(+),	969(+), 480(-),	1171(+), 1254(+), 877(-),	-	-	974(+),	1136(+), 690(-),	1099(+),	-	-	111(-),	354(+),	836(-),	130(-), 363(-),
OSE2ROOTNODULE	673(+), 848(-),	137(-), 368(-), 471(-), 1054(-),	1117(+), 860(-), 1026(-), 1361(-),	466(+), 1116(+), 69(-), 801(-), 1011(-), 1361(-),	408(+), 1494(-),	-	430(+), 1001(-), 1220(-), 1258(-), 1293(-), 1494(-),	88(+), 185(+), 273(+), 280(+), 1180(+), 1324(+), 808(-),	316(+), 327(+), 925(+), 1171(+), 1370(+), 257(-), 1075(-), 1318(-),	308(+), 59(-), 1019(-), 1218(-), 1265(-), 1379(-), 1494(-),	60(-), 333(-), 363(-), 693(-),	915(+),	941(+),	180(+), 587(+), 156(-),	509(+), 544(-), 1486(-),	-	5(+), 435(+), 863(+), 461(-), 1442(-),	278(+), 676(+),	279(+), 476(+), 757(+), 1426(+), 131(-),	114(+), 410(+), 528(+), 172(-), 367(-), 703(-),	287(+), 426(+), 1216(-), 1442(-),	40(+), 66(-),	1483(-),	-	484(+), 685(+), 1413(+), 234(-), 265(-), 436(-), 853(-),	198(-),	153(+), 1215(+), 100(-), 118(-), 523(-), 1492(-),	181(+), 300(+), 896(+), 400(-), 430(-), 1130(-),	195(-), 535(-), 809(-),	794(+), 1007(-),	1479(-),	414(+), 432(+),	1442(+), 848(-),	1090(-),	687(+), 1418(+), 1459(-),	698(+), 1114(+), 621(-),	-	344(+), 762(-), 995(-), 1337(-),	52(+), 237(+), 1016(+), 301(-),	170(+), 349(+), 1197(+), 439(-), 611(-), 823(-),	86(+), 648(+), 1172(+), 1496(-),	70(+), 437(+), 952(-), 957(-), 1115(-),	-	234(+), 870(+), 950(+), 983(+), 1472(+), 511(-), 1248(-),	765(+), 492(-), 527(-), 861(-),	74(+), 390(+), 645(-), 926(-), 1232(-), 1485(-), 1491(-),	1243(+), 770(-),	354(+), 123(-), 1204(-),	-
P1BS	55(+), 55(-),	-	-	24(+), 24(-),	-	-	-	-	-	-	141(+), 141(-),	-	661(+), 661(-),	1183(+), 1183(-),	-	-	94(+), 94(-),	-	-	183(+), 865(+), 183(-), 865(-),	-	-	-	-	-	-	1123(+), 1123(-),	-	-	-	-	1252(+), 1252(-),	-	-	-	-	280(+), 280(-),	799(+), 799(-),	-	336(+), 336(-),	357(+), 357(-),	-	-	-	69(+), 69(-),	-	-	-	826(+), 826(-),
PALBOXAPC	1239(-),	995(-), 1253(-),	-	362(+),	401(+), 1448(+),	1104(+),	-	51(+), 728(-),	549(-),	726(-),	733(+), 1005(+), 74(-), 633(-),	-	-	799(-),	13(-),	349(-), 355(-),	1170(+), 1299(-),	238(+), 311(+),	1399(+), 1403(+), 613(-),	-	1189(-),	1178(+),	-	-	-	-	-	504(+),	1258(+), 967(-),	1309(-),	-	335(-),	-	-	-	-	-	699(-),	-	-	-	-	-	-	15(-),	-	849(+),	965(+),	1423(-),
PALBOXLPC	-	1080(+),	-	-	1193(+),	-	-	-	-	-	1088(+),	1334(+),	1395(+), 1206(+),	-	-	-	-	1317(+), 1237(+),	-	-	-	-	-	-	-	-	-	-	1297(+),	-	-	-	-	-	-	-	-	-	-	-	-	-	1448(-),	-	-	-	-	-	-
PALBOXPPC	-	-	-	-	-	-	-	-	-	-	-	-	-	-	-	-	-	-	-	-	-	-	-	-	-	-	-	-	1296(+),	-	-	-	-	-	-	-	-	-	-	-	-	-	1457(-),	-	-	-	-	-	-
PALINDROMICCBOXGM	-	-	-	-	-	-	-	-	-	-	-	-	-	-	-	-	-	-	-	-	-	-	-	-	-	-	-	-	-	-	-	-	-	-	-	-	-	-	-	-	-	-	-	-	-	-	-	-	-
PE2FNTRNR1A	-	-	1258(+),	1258(+),	-	-	-	-	-	-	-	-	-	-	-	-	-	-	-	-	-	-	-	-	-	-	-	-	-	-	-	-	-	-	-	-	-	-	-	-	-	-	-	-	168(-),	-	-	-	-
PIATGAPB	-	-	-	-	-	-	-	-	-	-	-	-	-	-	-	-	-	-	-	-	960(+), 960(-),	-	-	-	-	-	-	-	-	-	-	-	-	-	-	-	-	-	-	-	-	-	-	-	-	-	-	-	-
POLASIG1	776(+), 1003(+),	-	942(+),	519(-),	-	-	58(-),	283(-),	-	1204(+), 49(-), 231(-),	321(-), 486(-),	1088(+),	237(+), 770(-), 947(-),	253(+),	471(+), 45(-),	-	-	-	490(-), 767(-),	319(+), 330(+), 676(+), 540(-), 658(-),	155(+), 33(-), 173(-), 367(-), 491(-), 1330(-), 1393(-),	-	24(+), 1372(+), 546(-), 971(-), 1117(-), 1262(-),	1055(+), 1113(-), 1117(-), 1122(-),	1184(+), 31(-), 587(-), 1233(-),	544(+), 894(+), 444(-), 812(-), 1154(-),	471(+), 492(-),	910(+),	579(+),	1450(-),	-	574(-),	1320(-),	865(+), 1399(+),	501(-), 1209(-),	57(+), 34(-), 1013(-), 1103(-),	1327(+),	1120(+), 1011(-),	714(+), 862(+), 1274(+), 993(-),	567(-),	794(+), 1354(+),	211(-),	104(+), 497(+), 510(+), 528(+), 716(+),	275(+), 303(+), 1372(-),	-	230(+), 682(+), 1210(+), 1405(-), 1409(-),	-	257(-),	1144(+),
POLASIG2	771(+),	-	926(-),	-	-	-	733(+),	1165(-),	695(-),	-	-	-	498(+), 518(+),	1341(+),	-	-	720(-),	941(-),	481(-),	-	1(-),	330(-),	-	852(+),	936(+),	74(+), 653(+),	113(+), 1159(-),	1409(-),	-	-	886(+),	956(-),	-	860(+),	-	-	-	-	-	-	1346(+),	-	306(-),	637(+),	175(-),	146(+), 77(-),	-	-	-
POLASIG3	904(+),	438(+),	1254(+),	1254(+),	-	-	771(+), 1056(+), 327(-),	-	-	1082(+), 391(-),	-	723(+),	109(+), 633(+), 322(-), 419(-), 524(-), 796(-), 1098(-),	79(+), 486(+), 453(-),	-	-	1290(+), 481(-),	866(-),	-	72(-), 641(-), 691(-), 759(-),	1241(+),	1293(+), 1296(+), 86(-),	1129(+), 523(-), 1088(-),	966(+), 1129(+), 1109(-), 1385(-),	1242(+), 590(-),	815(-), 980(-), 1120(-),	424(+), 540(-), 1176(-), 1187(-),	166(-),	321(-), 769(-),	120(+), 231(-),	962(+), 656(-),	122(-), 881(-), 1148(-),	-	1356(+), 854(-),	737(-), 856(-),	1257(+), 111(-),	-	1215(-), 1394(-),	-	718(+),	-	-	1350(+),	-	-	100(+), 679(+), 81(-), 152(-), 203(-),	-	260(-), 511(-),	383(+),
POLLEN1LELAT52	473(+), 636(+), 943(+), 1155(+), 1168(+), 1373(+), 656(-), 676(-), 1087(-), 1260(-),	39(+), 345(+), 504(-), 740(-), 826(-), 922(-),	12(+), 348(+), 643(+), 1449(+), 131(-), 444(-), 910(-),	235(+), 774(+), 1449(+), 130(-), 135(-), 277(-),	216(+), 384(+), 698(+), 1283(+), 800(-), 894(-),	551(+), 1186(+), 1235(+), 1458(+),	547(+), 962(+), 967(+), 1250(+), 1261(+), 1316(+), 1324(+), 676(-), 1035(-),	277(-), 287(-), 411(-), 612(-), 777(-), 781(-),	253(+), 874(+), 1020(+), 1344(+), 700(-), 1146(-),	256(+), 321(+), 574(+), 1257(+), 1268(+), 1317(+), 11(-), 403(-), 422(-), 465(-), 1061(-), 1110(-),	505(+), 728(-), 771(-),	1229(+), 897(-),	245(+), 683(+), 97(-), 267(-), 317(-), 386(-), 1011(-), 1230(-),	-	1024(+), 1056(+), 602(-), 1346(-),	308(+), 927(+), 962(+), 968(-), 1235(-),	357(+), 378(+), 470(+), 582(+), 1272(+), 1410(+), 1445(+), 399(-), 438(-), 1136(-), 1198(-), 1350(-),	618(+),	94(+), 843(+), 1062(+), 467(-), 548(-), 1181(-), 1487(-),	146(+), 335(+), 339(+), 151(-), 459(-), 1397(-),	45(+), 329(+), 859(+), 1162(+), 279(-), 598(-), 745(-), 1372(-),	75(+), 191(+), 1278(+), 1416(+), 4(-), 43(-), 704(-), 920(-), 1137(-), 1206(-), 1356(-), 1364(-),	231(+), 503(+), 604(+), 786(+), 915(+), 939(+), 1314(+), 1480(+), 379(-), 656(-), 1226(-), 1423(-),	883(+), 952(+), 1374(+), 837(-), 846(-), 1228(-), 1279(-),	64(+), 140(+), 230(+), 237(+), 256(+), 261(+), 627(+), 872(+), 933(+), 1091(+), 794(-), 981(-), 1304(-),	571(+), 891(+), 358(-), 702(-), 807(-), 1042(-), 1263(-),	1075(+), 257(-), 431(-), 1208(-),	1191(-), 1243(-), 1354(-),	232(+), 541(+), 1072(+), 874(-), 1062(-),	440(+), 554(+),	175(+), 730(+), 1343(+), 1482(+),	320(+), 1493(+), 437(-), 1400(-),	235(+), 1153(+), 1225(+), 1336(+), 1360(+), 110(-), 163(-), 492(-), 665(-), 1066(-), 1258(-), 1264(-),	1164(-), 1288(-),	393(+), 212(-), 1048(-),	71(+), 930(+), 695(-), 841(-), 980(-), 997(-), 1077(-), 1329(-),	484(-),	957(+), 1235(+), 880(-),	147(+), 956(+), 1254(+), 1283(+), 1374(-), 1438(-),	208(+), 259(-), 1050(-), 1328(-),	1365(+), 109(-), 232(-), 1287(-), 1476(-),	50(+), 95(+), 561(+), 942(+), 28(-), 226(-), 410(-), 1157(-),	251(+), 502(+), 1426(+), 1439(+), 783(-), 1159(-), 1407(-),	136(+), 474(+), 770(+), 1108(+), 1150(-), 1277(-),	271(-),	356(+), 950(+), 119(-), 197(-), 294(-), 315(-), 459(-), 889(-), 1033(-), 1337(-),	497(+), 978(+), 985(+),	741(-), 916(-),	514(+), 576(+), 610(+), 1043(+), 135(-), 281(-), 328(-), 908(-), 990(-),
POLLEN2LELAT52	-	-	-	-	-	-	-	-	-	-	-	-	-	-	-	-	-	-	-	-	-	-	-	898(-),	-	-	-	-	-	-	-	-	-	-	-	-	-	-	-	1123(-),	-	-	-	-	-	-	-	-	-
PREATPRODH	-	274(-),	871(-),	564(-),	-	-	1343(-),	199(+), 328(+),	294(+), 934(-),	-	-	473(+),	1074(-),	308(+), 196(-), 1217(-),	-	-	942(-),	-	146(+), 150(-),	1364(+),	413(+), 998(+),	551(-), 767(-), 983(-),	1084(+),	1246(-), 1297(-),	-	1283(-),	-	1011(-),	-	748(+),	-	211(+),	696(-),	-	465(-),	-	-	-	394(-), 542(-), 964(-),	522(+), 886(-),	765(-), 1371(-),	86(-),	674(+),	-	-	-	-	1399(+), 252(-),	694(+),
PRECONSCRHSP70A	1182(+), 122(-),	862(+), 1025(+), 1193(+), 1074(-), 242(-),	1163(+),	248(+), 1163(+),	1277(+), 1350(+),	270(+), 455(+), 1046(+), 376(-), 728(-),	-	636(-),	1182(+), 646(+), 900(+), 1388(-),	792(-),	147(+), 1492(+), 145(-),	390(-), 569(-),	1337(+),	828(+), 232(+), 94(-),	1215(+), 1289(+), 752(+), 155(-), 497(-), 537(-), 781(-),	176(-), 1305(-), 538(-),	753(+),	656(+), 215(-),	807(+),	141(+),	-	363(+),	517(+), 467(-),	217(+), 784(-), 327(-),	306(-),	356(-), 1328(-),	1058(+), 1283(+),	487(+), 1350(-), 369(-),	652(+), 148(+), 398(-),	215(+),	653(+), 1164(+), 1240(-),	1391(+),	37(+), 499(+),	741(+), 163(+), 1408(-), 137(-), 614(-),	734(+), 438(+), 1481(+), 313(-),	141(-), 482(-), 1369(-),	641(+), 702(-),	-	379(+), 1407(-),	-	17(-),	795(+), 144(+),	369(-),	44(+), 1412(+), 501(-),	432(+), 128(+), 707(+), 80(-), 403(-), 64(-), 324(-),	449(+),	-	909(+), 758(-),	951(+), 1467(+), 250(-),
PROLAMINBOXOSGLUB1	1393(+),	-	-	29(+),	-	-	-	-	-	-	586(-),	-	-	-	-	113(+),	-	-	-	-	-	-	-	-	-	-	-	-	-	-	-	-	-	-	-	510(+),	-	-	-	-	836(+),	-	-	-	-	-	586(-),	390(+),	-
PROXBBNNAPA	-	-	-	-	-	-	-	-	222(-),	-	-	-	-	1438(+),	-	-	383(+), 52(-),	-	-	1154(+),	-	-	-	-	-	-	-	-	-	-	-	-	-	-	1410(+), 1082(-),	-	-	-	-	-	-	-	1105(+), 775(-),	-	-	-	-	-	-
PYRIMIDINEBOXHVEPB1	-	-	121(+),	-	-	-	-	574(+),	1322(-),	-	-	154(+),	-	-	-	669(+),	-	679(+),	747(+),	-	-	-	368(-),	-	-	-	-	-	-	242(+),	-	597(-),	-	-	-	-	-	-	-	-	186(+), 823(-),	-	519(+),	-	-	-	594(+),	296(-),	-
PYRIMIDINEBOXOSRAMY1A	-	-	119(+), 441(+), 25(-), 312(-), 386(-), 416(-), 653(-),	701(-),	-	20(+),	1329(+), 1390(-),	1473(+),	-	507(+), 558(-),	-	38(-), 776(-),	1227(+), 1144(-), 1196(-),	573(-),	191(+), 593(+), 1407(+),	-	1257(-),	725(-),	53(-),	509(+),	-	269(+),	-	-	125(-), 149(-),	365(-),	1154(+),	1222(+), 333(-),	-	648(+),	342(-),	313(-), 603(-),	1383(-),	-	-	-	803(+), 810(+), 1353(-),	1186(+),	947(-), 1313(-), 1327(-),	705(-),	532(+),	-	719(-), 1442(-),	1346(+), 1110(-),	-	-	402(+),	-	278(+), 376(+), 1024(+),
QARBNEXTA	-	-	-	-	-	-	635(-),	-	-	-	600(-),	-	-	-	-	-	-	-	-	-	-	-	-	-	-	-	-	-	-	-	466(+), 533(-),	-	-	-	-	-	-	-	-	-	-	-	-	-	-	-	-	-	-
QELEMENTZMZM13	1279(-),	71(+), 702(-),	-	-	-	-	-	-	270(+),	-	-	461(-), 1008(-),	-	434(+),	-	1093(+), 1125(+),	-	-	-	175(+), 1237(-),	779(-),	-	-	-	569(+), 640(-),	-	545(-),	104(-), 1016(-),	1428(-),	-	-	514(-),	-	926(-),	-	-	-	-	-	916(-),	285(-), 555(-),	-	-	-	-	-	-	585(+),	-
RAV1AAT	1096(+), 1286(+), 1431(+), 100(-), 256(-), 824(-),	127(+), 1392(+), 1431(+), 175(-), 396(-), 668(-),	1229(+), 1387(+), 677(-), 823(-),	977(+), 1229(+), 1387(+),	721(+), 616(-),	350(+),	778(+), 904(+), 389(-),	938(+), 1486(+), 370(-), 499(-),	1117(+), 1278(+), 1424(+), 215(-),	18(+), 176(+), 207(+), 252(+), 359(+), 903(+), 630(-),	530(+), 598(+), 844(+), 1385(+), 1432(+), 1435(+), 261(-), 436(-),	698(+), 1044(+), 362(-),	146(-), 887(-),	957(+), 1266(-),	1161(+), 108(-),	-	705(+), 694(-), 800(-), 970(-), 1482(-),	199(+), 919(+), 479(-), 498(-), 542(-),	670(-), 1187(-),	1277(+), 580(-),	408(-), 664(-),	315(+), 410(-), 454(-), 581(-), 1482(-),	92(+), 269(+), 317(+), 661(+), 706(+), 1493(+), 244(-),	106(+), 109(+), 649(+), 810(+), 1017(+), 1034(+), 1178(+),	469(+), 746(+), 986(+), 1427(+), 488(-), 1261(-),	274(+), 513(+), 633(+), 1449(+), 1092(-), 1295(-),	209(+), 862(-), 1203(-),	1374(+), 784(-),	723(-),	1487(+),	531(+), 212(-), 310(-), 910(-),	117(+), 666(+), 934(+), 1201(+), 165(-), 380(-), 637(-),	727(+), 1234(+), 603(-), 825(-),	796(-), 1381(-),	193(+), 1485(+), 850(-), 1450(-),	374(+), 493(-), 496(-), 1181(-), 1314(-),	619(+), 737(+), 1134(+), 1385(+), 1391(+),	595(+), 948(+), 1022(+), 1377(+), 246(-), 921(-),	116(+), 361(+), 324(-), 509(-),	164(+), 501(+), 658(+), 1144(+), 356(-), 544(-),	72(+), 123(+), 618(+), 1011(+), 399(-), 1106(-),	295(+), 1417(+), 1058(-),	76(+), 1173(+), 1176(+), 1326(+), 1332(+), 1338(+), 1344(+), 59(-),	73(+), 258(+), 409(+), 1335(+),	487(+), 550(+), 1347(-),	174(+), 1144(+), 1(-), 340(-), 379(-), 543(-), 1191(-), 1303(-),	675(+), 741(-), 808(-), 1217(-),	475(+), 488(+), 535(+), 703(+), 1218(+), 225(-), 678(-),	409(+), 812(+), 1119(+), 1418(+), 67(-), 84(-), 245(-),
RAV1BAT	650(-),	409(+), 61(-),	1344(+),	1344(+),	638(+),	305(-),	-	944(-),	305(+), 1214(+), 1289(+), 179(-), 440(-), 1051(-),	-	1213(+), 518(-),	-	-	-	917(+), 1293(-),	178(-),	-	1292(+),	-	772(+),	-	-	1272(-),	-	-	333(+),	-	479(+),	1456(+),	876(-),	364(-),	-	752(+), 1237(+),	-	1111(+),	-	1225(-),	1143(+), 1107(-),	-	3(+), 805(+),	166(+), 281(+),	614(-), 713(-),	545(+), 1219(+), 773(-),	79(+),	-	-	-	-	-
RBCSCONSENSUS	-	-	-	-	-	-	1253(+), 457(-),	-	-	1260(+),	-	521(+),	-	-	-	-	-	-	-	1273(+), 829(-),	-	-	-	-	167(+),	-	-	-	-	-	1370(+),	-	-	1403(+),	-	965(-), 1045(-),	-	-	-	-	1196(+),	-	-	790(+),	-	-	-	-	-
RBENTGA3	-	-	-	-	-	-	-	-	-	-	-	-	-	-	-	-	-	-	-	-	-	-	-	-	-	-	-	-	-	-	-	-	-	-	-	-	-	-	-	-	-	-	-	-	-	-	-	-	-
REALPHALGLHCB21	79(+), 224(+), 276(+), 1388(-),	1010(+),	1006(+),	1066(+),	-	-	216(+), 653(-),	365(-), 485(-),	1188(+), 790(-),	-	1095(+), 1099(+), 1273(+), 1429(+),	1041(+),	1166(+), 1304(+),	602(+), 1212(+),	435(+), 769(+), 39(-),	-	1277(+), 822(-),	1060(+),	726(+), 395(-),	582(-), 1067(-),	-	432(-), 1200(-),	1057(+), 1283(-),	20(+),	-	1321(-),	-	557(+), 1120(+), 786(-),	218(+), 585(+), 604(-),	-	548(+), 770(+), 1055(+), 351(-),	-	1119(+), 798(-), 1023(-),	-	-	1352(+), 1267(-), 1359(-),	1412(-),	469(+), 514(+), 600(+), 653(+), 717(+),	735(-), 760(-), 765(-), 1205(-),	-	1022(+),	552(+), 1414(+), 216(-),	254(+), 668(+), 711(+),	443(+), 317(-),	1091(+),	1081(-),	332(-), 626(-), 1211(-),	382(+), 628(-),	225(-),
REBETALGLHCB21	1248(+),	-	-	-	-	749(+), 1225(+),	-	63(+),	-	-	420(+),	-	-	166(-),	-	-	475(+),	449(+),	-	-	-	-	-	-	-	-	-	-	-	-	-	-	-	61(+),	1363(-),	1444(-),	275(-),	-	-	335(+), 1302(+), 1344(+), 1415(+),	-	-	-	-	-	-	1091(+),	1370(+),	621(+),
RGATAOS	-	-	-	-	-	-	-	-	-	-	-	-	-	-	-	-	-	-	-	-	-	-	-	-	-	-	-	-	-	-	-	-	-	-	-	-	-	-	-	-	-	-	-	-	-	-	-	-	289(-),
RHERPATEXPA7	431(-),	380(-), 913(-),	827(+), 364(-), 397(-), 427(-),	-	519(+), 521(-),	-	452(+), 834(+),	16(+), 1057(+), 550(+), 1350(+), 1021(-), 34(-), 382(-), 477(-),	518(+), 853(+), 982(+), 520(-),	977(+), 298(+), 714(+), 300(-),	1157(+), 1267(+), 294(+), 477(-), 524(-),	975(+),	821(+), 134(-),	772(+), 861(+),	1438(+), 840(-),	1024(-),	167(+), 270(-),	756(-),	607(+), 1041(+), 407(-),	-	752(+), 1067(-),	-	328(+), 400(+), 712(+),	1405(+),	754(-),	1201(+), 1467(-),	1454(+), 1350(-),	515(+), 629(+), 254(+), 593(+), 1081(+), 1437(-),	-	884(+), 1002(+),	1076(+), 91(-),	24(-), 267(-),	139(+), 135(-),	418(-), 959(-), 217(-), 1097(-),	379(+), 1197(+),	-	610(+), 764(-), 1034(-), 1262(-),	1402(+), 1419(-),	1165(-),	-	771(-), 118(-),	1047(-),	63(+), 212(+), 993(-),	1134(-), 1070(-),	404(+), 444(+), 847(-), 1289(-), 237(-), 436(-), 1026(-),	1220(+), 331(-), 1387(-),	200(+), 801(+),	940(-), 1250(-), 180(-), 957(-),	-
ROOTMOTIFTAPOX1	747(+), 805(+), 926(+), 504(-), 746(-), 836(-),	183(-),	54(+), 356(+), 53(-), 355(-), 883(-), 1049(-),	272(+), 874(+), 61(-),	7(+),	1239(-),	158(+), 76(-), 157(-), 202(-), 795(-), 814(-),	114(+), 681(+), 1300(+),	712(-),	110(+), 131(+), 269(+), 482(+), 521(+), 1282(+), 130(-), 259(-), 515(-), 1281(-), 1296(-),	338(+), 911(+), 910(-),	946(+), 953(-),	372(+), 396(+), 409(+), 417(+), 485(+), 504(+), 620(+), 702(+), 978(+), 371(-), 484(-), 491(-), 503(-), 619(-), 662(-), 1029(-),	138(+), 335(+), 364(+), 137(-), 363(-), 505(-), 719(-),	-	-	96(+), 315(+), 791(+), 1314(+), 95(-), 123(-), 613(-),	878(+), 1350(+), 692(-), 877(-),	1168(+),	109(+), 867(+), 999(+), 1086(+), 1194(+), 866(-),	276(+), 558(+), 566(+), 68(-), 557(-), 565(-), 1299(-),	225(+), 401(+), 868(+), 1320(+), 222(-),	685(+), 697(+), 801(+), 948(+), 953(+), 1032(+), 1345(+), 612(-), 1005(-), 1363(-),	892(+), 1044(+), 1107(+), 1383(+), 1392(+), 1061(-), 1333(-),	444(+), 1006(+), 374(-),	32(+), 125(+), 186(+), 395(+), 185(-), 394(-), 456(-),	221(+), 220(-),	164(+), 264(+), 1394(+), 960(-),	319(+), 327(+), 448(+), 259(-), 318(-), 1002(-),	19(+), 36(+), 93(+), 149(+), 221(+), 229(+), 334(+), 383(+), 518(+), 92(-), 382(-), 515(-), 577(-),	952(+), 951(-),	893(+), 892(-),	548(+), 955(+), 1063(+), 1274(+), 858(-), 1062(-), 1273(-),	852(+), 1295(+),	777(+), 1003(+), 462(-), 776(-), 815(-), 1153(-), 1361(-), 1376(-),	10(+), 1127(+), 1228(+), 9(-), 1206(-), 1227(-),	400(+), 281(-), 891(-),	111(+), 122(+), 188(+), 242(+), 279(+), 838(+), 852(+), 871(+), 187(-), 800(-),	749(+), 905(+), 748(-), 871(-),	338(+), 530(+), 912(+), 1373(+), 444(-), 529(-), 678(-), 850(-), 947(-), 991(-), 1372(-), 1378(-), 1420(-),	1390(+), 1231(-),	1166(+), 60(-), 166(-), 1052(-),	361(+), 745(+), 1038(+), 1066(+), 95(-), 1065(-),	139(-), 169(-), 279(-), 1434(-),	-	221(+), 262(+), 360(+), 476(+), 757(+), 847(+), 885(+), 103(-), 261(-), 359(-), 659(-),	572(+), 571(-), 1176(-), 1228(-),	619(+),	-
RSEPVGRP1	-	-	-	-	-	-	-	-	-	-	-	-	-	-	-	-	-	-	-	-	-	-	-	-	-	-	-	-	-	-	-	-	-	-	-	-	-	-	-	-	-	-	-	-	-	-	-	-	-
RYREPEATBNNAPA	-	-	464(+),	16(+), 211(-),	2(+), 511(+),	-	930(+), 932(-),	1034(-),	-	-	1209(+),	928(+), 563(-),	80(-),	100(+), 381(+), 659(+), 657(-),	-	96(+), 98(-), 1283(-),	1456(+), 1249(-),	967(+), 969(-),	735(+), 797(+), 443(-), 500(-), 679(-), 1131(-),	394(-),	113(+), 1276(+),	1456(+), 1258(-),	107(+), 320(+), 140(-),	-	670(-), 907(-),	711(-), 885(-), 952(-), 1298(-),	1393(+),	1255(+), 210(-), 824(-),	935(+),	606(+), 814(+), 847(-),	859(+), 861(-),	982(+), 1249(+), 984(-),	-	35(+), 680(+), 1317(+),	-	89(+),	-	-	663(-),	456(+), 1204(+),	597(+), 1131(+),	298(+), 328(+), 664(+), 320(-), 477(-),	72(+), 590(+), 55(-),	-	254(+), 252(-), 579(-),	771(+),	218(+), 790(+), 940(+), 1003(+), 230(-), 792(-),	18(-),	969(-),
RYREPEATGMGY2	-	-	464(+),	-	2(+), 511(+),	-	930(+), 931(-),	-	-	-	-	-	-	-	-	96(+), 97(-), 1282(-),	-	967(+), 968(-),	-	-	-	-	320(+),	-	906(-),	-	1393(+),	209(-),	-	606(+),	859(+), 860(-),	982(+), 1249(+), 983(-),	-	680(+), 1317(+),	-	89(+),	-	-	662(-),	-	597(+),	-	-	-	254(+),	771(+),	790(+), 940(+), 791(-),	-	-
RYREPEATLEGUMINBOX	-	-	464(+),	16(+),	2(+), 511(+),	-	930(+), 931(-),	-	-	-	1209(+),	562(-),	79(-),	381(+), 659(+), 656(-),	-	96(+), 97(-), 1282(-),	1248(-),	967(+), 968(-),	735(+), 678(-),	-	1276(+),	1257(-),	320(+), 139(-),	-	906(-),	-	1393(+),	209(-), 823(-),	-	606(+),	859(+), 860(-),	982(+), 1249(+), 983(-),	-	680(+), 1317(+),	-	89(+),	-	-	662(-),	456(+),	597(+),	664(+), 319(-),	590(+), 54(-),	-	254(+), 251(-), 578(-),	771(+),	790(+), 940(+), 791(-),	-	-
RYREPEATVFLEB4	-	-	-	-	-	-	930(+), 930(-),	-	-	-	-	-	-	-	-	96(+), 96(-),	-	967(+), 967(-),	-	-	-	-	-	-	-	-	-	-	-	-	859(+), 859(-),	982(+), 982(-),	-	-	-	-	-	-	-	-	-	-	-	-	-	-	790(+), 790(-),	-	-
S1FBOXSORPS1L21	-	-	453(+), 797(+), 844(+),	-	-	1064(-),	86(-), 439(-),	131(+),	-	-	-	294(-),	604(-), 1080(-),	940(+),	-	742(+),	-	-	-	-	873(+),	-	887(+), 59(-),	933(-),	696(+),	294(+), 121(-),	870(-),	1448(-),	-	-	-	132(+),	-	-	-	-	-	1175(+), 533(-),	666(+), 1035(+),	-	705(-),	1028(+),	-	530(-), 1452(-),	-	-	-	1381(-),	-
S1FSORPL21	-	-	-	-	-	-	84(-),	-	-	-	-	-	-	-	-	-	-	-	-	-	-	-	-	931(-),	696(+),	119(-),	-	-	-	-	-	-	-	-	-	-	-	-	666(+),	-	-	-	-	-	-	-	-	-	-
S2FSORPL21	-	-	-	-	-	-	-	-	-	-	-	-	-	-	-	-	-	-	-	-	-	-	-	-	-	-	-	-	-	-	-	-	-	-	-	-	-	-	-	-	-	-	-	-	-	-	-	-	-
SBOXATRBCS	-	-	-	-	-	-	-	-	218(-),	-	-	-	-	-	-	-	-	-	-	-	-	-	-	-	-	-	-	-	-	1381(+),	-	541(+),	-	-	-	-	-	970(-),	-	-	-	802(-),	-	-	-	-	-	-	-
SEBFCONSSTPR10A	826(+),	-	399(-),	-	934(-),	621(-), 1339(-),	119(+), 658(+),	784(+), 372(+), 1176(+), 1347(+), 20(-),	1113(-),	679(+), 632(+),	526(-),	-	-	1252(+), 1288(+),	623(+), 1283(+),	713(-),	427(+), 352(-),	-	-	-	-	32(+),	1268(-),	-	1401(+), 103(-),	-	807(+),	-	96(+), 136(+), 1028(-),	-	-	102(+),	992(+), 347(-), 421(-),	764(+), 809(+),	-	1026(+),	291(-),	292(+), 248(+),	-	-	1219(+),	355(-),	-	200(+),	-	545(+), 1001(-),	-	1231(-), 1417(-),	1034(+),
SEF1MOTIF	-	-	-	-	-	-	-	-	-	-	-	-	978(+), 499(-),	364(+),	-	-	315(+),	-	-	-	-	-	-	-	-	-	-	-	-	-	-	-	854(-),	1295(+),	1149(-),	-	400(+),	-	-	-	-	1166(+),	-	275(-),	-	-	-	-	-
SEF3MOTIFGM	-	1179(+),	728(-),	-	-	178(-), 796(-),	409(+),	-	1413(+), 1086(-),	841(+),	1040(+), 1186(+), 1231(+), 1381(+),	-	-	742(-), 1074(-),	-	-	758(-),	-	1462(+),	-	-	368(-),	-	-	133(+), 919(+),	-	-	1181(+),	-	-	386(+),	-	458(+),	1027(+),	-	-	-	1077(+), 16(-), 1150(-),	1290(+),	1224(-), 1261(-),	1320(+),	-	176(+), 536(+),	114(+),	182(+), 818(-),	-	1115(-), 1322(-),	459(+), 1035(+),	-
SEF4MOTIFGM7S	742(-),	794(-),	681(+), 817(-),	-	-	1421(-),	-	174(+), 436(+), 642(+), 734(+), 1438(+), 67(-),	904(-),	-	340(+), 301(+), 533(-),	-	325(+), 436(-), 1251(-), 569(-),	550(+),	48(+), 42(+), 1094(-), 467(-),	1167(+),	882(-),	564(-),	594(+), 1170(+), 456(+), 948(+),	321(-), 678(-),	494(+), 701(+),	1220(+), 52(-),	29(+), 1141(+), 1024(+),	1057(-),	1142(+), 1158(+), 282(-),	402(-), 175(-),	796(+), 1140(+), 48(+), 503(+),	145(+), 275(-), 1116(-),	600(+), 241(-), 581(-),	157(+), 350(+), 42(+), 540(+), 697(-), 1200(-), 11(-), 460(-), 511(-),	347(+),	571(+), 953(+), 1220(+),	1269(-),	-	1126(+),	1202(-), 1253(-),	-	44(-),	710(-), 716(-),	265(-),	323(-), 1356(-),	-	1282(-),	249(+), 446(-), 627(-), 832(-), 416(-),	-	599(+),	1007(-), 268(-),	673(+),	1140(-),
SITEIIAOSPCNA	-	-	-	-	-	-	-	-	-	-	-	1125(+),	-	-	-	-	-	-	-	-	-	-	-	-	-	-	-	-	-	-	-	-	-	-	-	-	-	-	-	-	-	-	-	-	-	-	-	-	-
SITEIIATCYTC	266(+),	424(-), 1353(-),	-	1040(-),	-	493(+), 1089(+),	-	595(+), 907(+), 1490(-), 927(-), 1014(-),	1244(+),	122(+), 1407(+), 896(-), 141(-),	-	1125(+), 1406(+), 106(-),	1331(+), 1299(-),	1152(-),	62(+), 103(+), 1085(-), 112(-),	403(+), 1061(+), 1063(-),	-	356(-),	447(+), 525(+), 1229(+), 1221(-), 1409(-), 1303(-),	-	-	-	88(-),	39(+), 50(-), 83(-),	-	-	762(-),	442(+),	15(+),	-	-	-	814(-), 1210(-), 243(-),	87(+), 292(+), 339(+), 640(-),	178(+), 160(-), 189(-), 143(-),	1488(+),	559(+), 1007(+), 1013(+),	793(+),	1099(+), 1176(-), 1144(-),	448(+),	-	1386(+), 1409(-), 1403(-),	1355(+),	398(-),	776(+), 925(+), 930(+), 977(+), 1071(-), 1078(-),	-	1432(+),	805(+), 202(-), 426(-),	1047(-),
SITEIIBOSPCNA	691(-),	-	-	-	-	-	-	-	299(+),	-	-	-	-	-	-	-	-	-	-	-	-	-	-	-	-	-	-	-	-	-	-	-	-	-	-	-	-	-	-	-	-	-	-	-	-	-	-	-	-
SITEIOSPCNA	-	-	-	-	-	-	-	-	178(+),	-	-	-	-	-	-	-	-	-	-	-	-	-	-	-	-	-	-	-	-	-	-	-	-	-	-	-	-	-	-	-	-	-	-	-	-	-	-	-	-
SORLIP1AT	402(+), 1071(+), 314(-),	1114(+), 1269(+), 1317(+), 1452(+), 455(-), 591(-), 1326(-), 1449(-),	1187(+), 1336(+),	1187(+), 1336(+),	1210(+), 1306(+), 1347(-),	657(+),	937(+), 474(-), 1045(-), 1130(-),	817(-), 925(-), 1001(-),	886(+), 1212(+), 1287(+), 451(-), 1054(-),	875(+), 1366(+), 139(-), 1071(-), 1152(-),	310(+), 400(+), 1312(+), 1328(+), 1373(+), 388(-),	401(+), 533(+), 582(+), 795(+), 1326(+), 513(-), 979(-),	1263(+),	804(+), 893(+), 1114(+), 107(-), 935(-),	1043(+), 1272(+), 1459(+), 18(-),	434(+), 494(+), 271(-), 294(-), 1404(-), 1409(-),	-	70(+), 307(+), 760(+), 1279(+), 1252(-),	1372(+), 35(-), 618(-), 1159(-),	-	820(+), 939(+), 1341(+),	-	161(+),	92(+), 144(+), 338(+), 543(+), 564(+), 593(+), 631(+), 59(-), 81(-), 751(-),	-	1368(-),	529(+), 1054(+), 1228(+), 1270(-),	724(-), 731(-), 736(-), 858(-), 1041(-), 1048(-),	1204(+), 1286(+), 90(-), 642(-), 1249(-),	639(+), 822(+), 1113(-),	568(+), 1331(+), 367(-), 502(-), 1248(-),	182(+), 219(+), 1421(+), 1088(-), 1470(-),	1135(+), 676(-),	1453(+), 174(-),	1426(+), 361(-), 1057(-),	1401(+), 1491(+), 890(-),	1001(+), 1016(+), 1155(+), 1162(+), 1279(+), 1228(-), 1234(-),	386(-), 421(-), 1486(-),	1431(+), 316(-), 357(-), 1494(-),	280(+), 953(+), 360(-), 1103(-), 1140(-),	164(+),	1393(+), 769(-), 1086(-), 1267(-),	550(+),	-	23(+), 332(+), 350(-), 519(-), 681(-), 1241(-),	829(+),	1063(+),	433(+), 34(-), 197(-), 812(-), 1083(-),	1316(+), 25(-), 192(-), 1439(-),
SORLIP2AT	-	1284(+), 1364(+), 424(-), 1353(-), 1474(-),	116(+), 539(+),	1134(+), 683(-),	1143(+), 1149(+), 1150(-),	502(+), 938(+), 1373(-),	419(+), 1450(+), 1451(-),	908(+), 955(+), 927(-), 1014(-),	125(-), 391(-), 1059(-), 1451(-),	141(-), 1127(-), 1183(-), 1451(-),	247(+), 1356(-),	229(+), 594(+), 1126(+), 1407(+), 106(-), 1101(-), 1127(-), 1398(-), 1408(-),	1332(+), 1333(-), 1393(-),	1151(+), 1152(-),	63(+), 64(-), 112(-), 163(-),	228(+), 1062(+), 1140(+), 1063(-),	-	355(+), 401(+), 356(-), 1287(-),	448(+), 506(+), 1302(+), 1354(+), 1303(-),	1470(-),	-	-	88(-),	40(+), 9(-), 83(-),	-	-	287(+),	443(+), 536(+), 693(+), 738(-),	16(+), 917(+), 1398(+), 160(-), 1374(-), 1399(-),	564(-),	649(+), 650(-),	1065(-),	1387(+), 1400(+), 243(-), 1401(-),	88(+), 293(+), 340(+),	179(+), 412(+), 143(-), 973(-),	1414(+), 1489(+), 1415(-),	560(+), 1014(+), 708(-),	1028(+),	1429(+), 1144(-),	811(+),	157(-),	790(+), 1387(+), 791(-), 1403(-),	1356(+), 1357(-),	-	51(+), 931(+), 968(+), 52(-), 1071(-), 1078(-),	-	1433(+), 722(-), 1122(-),	202(-), 426(-), 771(-),	1314(+), 1362(+), 818(-), 1363(-), 1482(-),
SORLIP3AT	-	-	-	-	-	-	-	-	-	-	-	-	-	-	-	-	-	-	-	-	-	-	-	-	-	-	-	-	-	-	-	-	-	-	-	-	-	-	-	-	-	-	-	-	-	-	-	-	-
SORLIP5AT	-	-	763(+),	-	-	-	-	238(+),	-	240(+), 369(-),	-	-	-	-	-	-	-	-	-	-	-	-	-	-	1420(-),	-	-	-	-	-	-	-	393(+),	-	-	-	-	-	1353(-),	-	-	-	1162(-),	-	-	-	-	1223(+),	-
SORLREP2AT	-	-	-	-	-	-	-	-	-	-	941(+),	-	-	-	-	-	-	-	-	-	-	-	-	-	-	-	-	-	-	-	-	-	-	-	-	-	-	-	-	-	-	-	-	-	-	-	-	-	-
SORLREP3AT	-	-	-	-	-	-	-	-	-	-	-	-	-	-	-	-	-	-	-	-	-	-	-	-	-	-	-	-	-	-	-	-	-	-	-	-	-	-	-	-	-	-	-	-	-	-	38(+),	-	-
SORLREP4AT	-	-	-	-	-	-	-	-	-	-	-	-	-	-	-	-	325(+), 109(-),	-	-	1096(+), 63(-), 880(-),	-	-	-	-	-	-	-	-	-	-	-	-	-	-	-	-	264(+),	-	-	-	-	-	1048(+), 832(-),	-	-	-	-	-	-
SORLREP5AT	-	-	-	-	-	-	-	-	-	-	-	-	-	-	-	-	-	-	-	-	-	-	-	-	-	-	-	-	-	-	-	-	-	-	-	-	-	-	-	-	-	-	69(-),	-	-	-	-	-	-
SP8BFIBSP8AIB	-	-	-	-	-	-	-	-	-	-	-	-	-	-	-	-	-	-	-	-	-	-	-	-	-	-	-	-	-	-	-	-	-	-	-	-	-	-	-	-	-	-	-	-	-	-	-	-	-
SP8BFIBSP8BIB	-	-	-	-	79(-),	-	-	-	-	-	-	-	-	-	-	-	-	-	1175(+),	-	1177(-),	1189(+),	-	-	-	219(+), 607(+),	-	-	-	-	-	-	-	-	-	1144(+),	-	-	-	627(+),	-	-	417(-),	-	-	-	-	-	-
SPHCOREZMC1	-	-	-	-	-	-	-	-	-	-	-	-	-	-	-	97(-),	-	965(+),	-	-	-	-	-	-	-	-	-	-	-	-	860(-),	980(+),	-	-	-	-	-	-	-	-	-	-	-	-	-	-	-	-	-
SREATMSD	996(+), 1249(-),	-	-	498(-),	853(-),	1264(-),	-	103(+), 64(-),	-	-	-	-	-	-	197(+),	904(-),	476(-), 1286(-),	-	-	544(+), 670(-),	-	-	-	-	161(-), 271(-),	-	-	462(+),	-	-	-	-	-	1349(+),	505(+),	1443(+),	-	-	646(+),	1416(-),	-	-	-	481(+),	-	505(+),	-	-	-
SURE1STPAT21	-	-	-	-	-	-	-	-	-	-	-	-	-	-	-	-	-	-	-	-	-	-	-	-	-	-	-	-	-	-	-	-	-	-	-	-	-	-	1251(+),	-	108(-),	-	-	-	-	118(-),	-	-	-
SURE2STPAT21	-	-	-	-	-	-	-	1169(-),	-	-	-	-	-	-	-	-	-	-	-	-	-	-	-	-	-	-	-	-	-	-	-	-	-	-	-	-	-	-	-	-	-	-	-	-	-	-	-	-	-
SURECOREATSULTR11	-	14(+), 45(+), 868(+), 1035(+), 1204(+), 727(-), 952(-), 1420(-),	1289(-),	1013(+), 1289(-),	820(+), 1120(+),	442(+), 621(+), 670(+), 1339(+), 840(-),	66(+),	20(+), 374(-), 786(-), 1178(-), 1322(-),	1113(+), 9(-),	940(+), 1004(+), 634(-), 681(-),	565(+), 657(-), 1106(-),	1355(+), 845(-), 1132(-),	-	171(-),	1421(+), 1488(+),	127(+),	171(+), 267(-), 280(-), 429(-),	630(-), 638(-), 906(-), 1236(-),	437(+), 310(-),	942(+), 312(-),	1444(+), 900(-),	34(-),	1180(+),	-	357(+), 1375(+), 1487(+),	-	902(+), 723(-),	432(+), 1321(+), 240(-), 1168(-),	811(+), 1028(+), 1154(+), 98(-),	872(-), 1479(-),	325(+), 576(+), 923(+), 1064(-),	921(-), 1188(-),	347(+), 421(+), 904(+), 1374(+), 994(-),	225(+), 757(+), 788(-), 811(-),	-	1028(-), 1168(-),	109(+), 205(-), 353(-), 671(-), 1098(-),	1038(+), 250(-), 294(-),	1488(+),	-	1221(-),	355(+), 1077(+),	618(+), 894(+), 990(-),	497(-),	428(+), 640(+), 892(+),	335(+), 547(-),	704(+), 1492(+), 325(-), 643(-), 905(-),	1104(-),	1036(-),
SV40COREENHAN	956(-),	-	1198(-),	1198(-),	1298(-),	1443(-),	-	-	-	-	-	-	-	-	-	1226(-),	-	664(-),	-	1310(-),	-	-	-	902(+),	901(+), 952(+),	-	674(+),	-	1271(-),	664(+), 1050(-),	664(+), 1421(-),	-	-	-	-	1021(+),	1185(-),	-	-	1426(-),	1038(-),	-	-	-	-	-	-	1467(-),	601(-),
T/GBOXATPIN2	-	-	396(+), 426(+),	-	-	-	471(+), 453(-), 636(-),	-	-	-	601(-), 1314(-),	251(+),	822(-),	-	-	1231(-),	-	755(+),	1042(-), 1374(-),	-	1066(+),	-	713(-),	-	-	-	-	-	-	-	466(+), 534(-), 1077(-),	-	134(+),	1344(-),	-	-	-	-	-	-	-	-	-	-	-	-	-	1472(-),	220(-),
TAAAGSTKST1	846(+),	479(+), 151(-),	832(+), 960(+), 1035(+), 793(-), 925(-), 987(-),	771(+), 400(-), 468(-),	-	-	736(+), 1291(+), 103(-), 181(-), 380(-),	282(-), 296(-),	1463(-),	702(+),	-	-	577(+), 1109(+), 946(-), 1456(-),	187(+), 1344(+), 182(-),	263(+), 304(+), 230(-), 301(-), 382(-),	679(+), 868(+), 1381(-),	21(+), 375(+), 63(-),	-	236(+), 581(+), 529(-), 884(-), 1431(-),	332(+), 1146(+), 385(-),	1233(+), 1314(-),	440(+), 841(-),	472(+),	880(+), 959(-), 1421(-),	717(+), 53(-), 770(-),	77(+), 546(+), 772(+), 1431(+),	116(+), 473(+), 648(+), 785(+),	302(-),	-	68(+),	-	441(+), 526(-),	-	1175(+), 1469(-),	80(+), 1105(-), 1420(-),	674(-),	301(+), 1454(+), 909(-), 1478(-),	1179(+), 813(-), 848(-), 860(-), 1158(-), 1308(-), 1346(-),	986(-),	194(+), 693(+), 821(+), 262(-), 1114(-), 1433(-),	796(+), 1349(+),	831(+),	499(+), 1098(+), 1290(+), 305(-), 786(-),	4(+), 39(-), 1466(-),	-	88(+), 215(+), 1212(+), 76(-), 243(-), 820(-), 1312(-),	184(+), 285(+), 1388(+), 252(-), 1254(-),	311(+),	419(+), 45(-),
TATABOX1	-	-	-	-	-	-	-	-	-	-	-	-	-	-	-	-	-	-	-	-	-	-	-	-	-	-	-	-	-	-	-	-	-	-	-	-	-	-	-	-	-	-	-	-	-	-	-	-	-
TATABOX2	892(-),	-	-	-	-	-	759(-),	-	107(+), 864(-),	-	-	489(+), 1237(+),	980(-),	366(-),	-	-	-	-	-	-	658(+),	-	-	1388(-),	-	1406(-),	694(+),	-	336(+),	579(+), 201(-),	-	-	1454(+),	-	-	444(+), 819(-),	-	-	-	985(-),	-	1168(-),	493(+),	-	-	486(-), 1394(-),	-	518(+), 1146(+),	-
TATABOX3	-	-	-	654(+),	-	-	-	-	-	-	-	-	621(+), 772(+), 540(-),	-	-	-	792(+),	-	-	-	-	402(+),	-	980(-),	-	-	-	-	-	-	-	-	-	856(+),	1273(+), 1358(-),	1105(+),	182(+),	280(+),	-	1374(+), 1375(-),	-	247(+),	-	-	-	-	-	-	-
TATABOX4	894(-),	-	-	-	-	-	-	-	-	411(+), 1286(+), 473(-), 1285(-),	-	-	920(-), 982(-),	447(+),	-	792(+), 864(+), 863(-),	-	-	-	-	70(+), 81(+),	-	1028(-),	940(-),	1210(-),	35(-), 725(-),	692(+),	-	1444(+),	85(+), 204(+), 84(-), 203(-),	-	-	657(+),	-	-	442(+), 441(-),	-	502(-),	1211(+), 1210(-),	-	1453(+),	414(-),	442(+), 468(+),	-	-	141(+), 140(-),	96(+),	516(+), 1434(+), 515(-),	337(+), 336(-),
TATABOX5	241(-), 775(-), 1002(-),	-	941(-), 1253(-),	1253(-),	-	-	59(+), 542(-), 770(-),	172(+), 284(+), 422(+), 1261(+),	110(-), 679(-),	392(+), 462(+), 1203(-),	158(+), 487(+),	1087(-),	170(+), 323(+), 420(+), 948(+), 236(-), 240(-), 632(-), 1159(-),	252(-),	46(+), 470(-),	1275(+), 957(-), 1180(-),	482(+), 1154(+),	-	491(+),	73(+), 659(+), 692(+), 760(+), 329(-), 675(-),	492(+), 1331(+), 1394(+), 1240(-),	87(+), 722(+), 938(+), 1155(+),	524(+), 547(+), 972(+), 1118(+), 1128(-), 1371(-),	1110(+), 1114(+), 1118(+), 1386(+), 1128(-),	1250(+), 1183(-),	445(+), 816(+), 893(-),	85(+), 493(+), 1177(+),	-	770(+),	342(+), 372(+), 1451(+),	657(+),	-	-	864(-),	738(+), 925(+),	35(+), 56(-), 1256(-),	790(-),	1119(-),	713(-), 861(-),	568(+), 651(+), 717(-), 923(-),	732(-),	212(+),	496(-), 527(-), 532(-), 715(-), 1349(-),	1373(+), 274(-),	-	82(+), 1406(+), 1410(+), 678(-),	-	-	325(+), 382(-), 1143(-),
TATABOXOSPAL	773(-),	1459(+),	1324(+),	1324(+),	1457(+),	-	301(+), 1457(+),	-	-	1458(+),	-	-	500(-),	-	-	1276(+), 821(-),	316(+),	-	-	-	-	-	1119(+),	1126(-),	1251(+),	-	194(+),	-	-	-	-	-	855(-),	1296(+), 862(-),	1150(-),	-	401(+),	-	-	569(+),	-	-	-	639(-),	-	-	128(-),	-	380(-),
TATAPVTRNALEU	893(+),	-	-	-	-	-	-	-	-	1286(-),	-	-	981(+),	-	-	864(-),	-	-	-	-	-	-	1027(+),	939(+),	1209(+),	-	692(-),	-	-	202(+), 85(-),	-	-	-	-	-	442(-),	-	-	1209(+), 1211(-),	-	1453(-),	-	-	-	-	-	-	516(-), 1434(-),	337(-),
TATCCACHVAL21	-	-	-	-	-	-	-	-	-	-	-	-	-	-	314(-),	-	-	-	-	-	-	-	-	-	-	-	674(-),	-	-	-	-	-	374(-),	-	-	1123(-),	1186(+),	-	-	-	-	-	-	-	-	-	-	-	602(+),
TATCCAOSAMY	838(+), 997(+),	-	-	-	852(-),	-	-	-	-	620(-),	-	-	-	-	255(+), 315(-),	-	906(+), 1285(-),	482(-),	-	545(+), 801(+), 669(-),	-	515(+), 865(-),	115(-), 616(-),	-	491(-),	531(-),	675(-), 688(-),	-	-	-	-	-	375(-),	-	112(-),	801(-), 1124(-),	283(+), 318(+), 1186(+),	575(+), 106(-), 274(-), 1199(-),	-	1380(+), 1422(+), 307(-),	319(+),	-	-	716(+),	-	-	-	-	602(+),
TATCCAYMOTIFOSRAMY3D	838(+),	-	-	-	-	-	-	-	-	-	-	-	-	-	314(-),	-	906(+), 1284(-),	-	-	545(+), 668(-),	-	-	114(-), 615(-),	-	-	-	674(-),	-	-	-	-	-	374(-),	-	111(-),	1123(-),	1186(+),	575(+), 1198(-),	-	1380(+), 1422(+),	-	-	-	-	-	-	-	-	602(+),
TBOXATGAPB	1385(+), 82(-), 1395(-),	1046(+),	700(+), 976(-),	31(-), 963(-),	-	-	-	509(+), 29(-),	-	1333(+),	-	536(+), 876(+),	75(-),	1293(+), 737(-),	910(+),	115(-),	830(-),	912(-), 1020(-),	452(-),	609(+),	486(-), 969(-), 1473(-),	-	1195(+),	1197(+),	963(+), 1026(-),	731(+),	31(+), 128(-), 172(-),	1025(+), 1139(-),	360(+),	-	808(+), 916(+),	557(-), 927(-), 1035(-), 1194(-),	-	-	-	512(-), 769(-),	-	-	1242(+),	960(+), 593(-),	1155(+),	-	182(+), 1135(+),	314(+), 776(-), 1367(-),	-	-	545(+),	29(+), 392(-), 946(-),	-
TCA1MOTIF	-	-	-	-	-	-	-	-	-	-	-	-	-	-	-	-	-	-	-	-	-	-	-	-	-	-	-	-	-	-	-	-	-	-	-	-	-	-	-	-	-	-	-	-	-	-	-	-	778(-),
TE2F2NTPCNA	-	-	-	-	-	-	-	-	-	-	-	-	-	-	-	-	-	-	-	-	-	-	-	-	-	-	-	-	-	-	-	-	-	-	-	-	-	-	-	-	-	-	-	-	-	-	-	-	-
TELOBOXATEEF1AA1	-	-	-	-	-	-	-	-	-	-	-	-	-	-	-	-	-	-	-	-	-	-	-	-	-	-	-	-	-	-	-	-	-	-	-	-	-	-	-	-	-	-	-	-	-	-	-	-	-
TGACGTVMAMY	454(-),	-	362(+),	-	-	-	-	-	-	-	-	-	-	-	610(-),	1485(+),	620(+), 982(-),	-	-	-	-	-	1355(-),	-	-	-	-	631(-),	1245(+),	-	-	-	-	-	-	436(+), 1481(+),	-	-	-	-	-	-	-	-	845(+), 988(+),	-	-	-	-
TGTCACACMCUCUMISIN	-	242(+),	-	-	-	-	120(+),	-	-	-	821(+),	-	-	-	624(+),	712(-),	85(+), 535(+), 351(-),	-	-	-	-	142(+),	1267(-),	-	1353(+), 1402(+), 535(-),	-	-	-	137(+),	-	-	-	-	765(+),	-	-	290(-),	-	-	-	-	-	1074(-),	-	-	-	-	1416(-),	-
TL1ATSAR	-	-	-	-	-	-	-	-	-	-	-	-	-	-	-	-	-	-	-	-	-	-	-	-	-	-	-	899(-),	-	-	-	-	-	-	-	-	-	-	-	-	-	-	-	-	-	-	-	-	-
TRANSINITDICOTS	-	-	-	-	-	-	-	-	-	-	-	-	-	-	-	-	-	-	38(-),	1228(-),	-	-	-	-	1204(-),	830(-),	486(-),	-	-	-	781(-),	521(-),	-	213(-),	-	-	-	-	319(-),	-	-	-	1416(-),	968(-),	-	-	-	-	-
TRANSINITMONOCOTS	-	-	-	-	-	-	-	-	1310(-),	-	724(-),	436(-),	-	-	-	-	-	49(-),	38(-),	1228(-),	-	-	-	625(-),	1204(-),	698(-), 830(-), 933(-),	486(-),	-	-	-	781(-),	521(-),	467(-),	90(-), 213(-),	-	330(-), 359(-),	-	-	319(-),	-	-	-	1416(-),	968(-),	-	-	-	-	-
UP1ATMSD	-	-	-	-	-	-	-	-	-	-	-	-	-	-	-	-	-	-	-	-	-	-	-	-	-	-	-	-	-	-	-	-	-	-	-	-	-	-	-	-	-	-	1352(-),	-	-	-	-	202(+),	-
UP2ATMSD	-	-	-	-	-	-	-	600(-),	956(+),	-	-	-	-	-	-	-	-	-	-	-	-	-	-	-	-	-	-	-	-	-	-	-	-	-	27(-),	-	-	-	-	-	-	-	-	-	-	-	-	-	-
UPRE2AT	-	-	-	-	-	-	-	-	-	-	-	-	-	-	-	-	-	-	-	-	-	-	-	-	-	-	-	-	-	-	-	-	-	-	-	-	-	-	-	-	-	-	-	-	-	-	-	-	-
UPRMOTIFIAT	-	-	-	-	-	-	-	-	-	-	-	-	-	-	-	-	-	-	-	-	-	-	-	-	-	-	-	-	1245(-),	-	-	-	-	-	-	-	-	-	-	-	-	-	-	-	-	-	-	-	-
UPRMOTIFIIAT	392(-),	-	1188(+),	1188(+),	-	-	-	-	-	1101(+),	1360(+),	1269(+),	-	791(+), 950(+),	-	996(-),	-	-	-	-	-	-	-	-	-	-	-	-	1379(+),	-	-	-	675(-),	-	-	-	-	-	-	-	-	-	-	-	618(+),	-	-	-	-
VOZATVPP	-	-	-	-	-	-	-	-	-	-	-	-	-	-	-	-	-	-	-	-	-	-	-	-	-	-	-	-	-	-	-	-	-	-	-	-	-	-	-	-	-	-	-	-	-	-	-	-	-
VSF1PVGRP18	-	-	-	-	-	-	-	-	-	-	-	-	-	-	-	-	-	-	-	-	-	-	-	-	-	-	-	-	-	-	-	-	-	-	-	-	-	-	-	-	-	-	-	-	-	-	-	-	-
WBBOXPCWRKY1	-	-	-	448(+),	-	-	17(+), 750(+),	-	-	-	462(-),	459(+), 547(+), 635(+),	1192(-), 628(-),	596(-), 1092(-),	-	-	846(+),	740(-),	704(+),	1235(+), 279(-),	-	-	489(-),	-	1009(+), 779(-),	560(+), 685(-),	-	1142(-),	198(-), 345(-),	-	-	779(-),	-	-	-	-	-	1003(-),	742(-),	-	1157(+),	-	729(-),	1228(-),	-	-	946(+), 1373(+), 1457(+),	-	-
WBOXATNPR1	102(+), 784(+),	77(+), 701(+),	1139(+), 247(-), 722(-),	449(+), 458(+), 1139(+), 546(-),	301(+), 788(+), 685(-), 712(-),	732(-),	18(+), 751(+),	1357(+), 1372(+), 226(-),	272(-), 566(-), 938(-), 1081(-), 1276(-), 1315(-),	453(-),	765(+), 856(+), 463(-), 674(-), 715(-),	460(+), 548(+), 636(+), 819(+), 500(-), 838(-),	730(+), 629(-), 1193(-), 1414(-),	313(+), 701(+), 780(+), 597(-), 1093(-), 1124(-),	578(+), 913(+), 327(-), 612(-),	7(+), 1484(+), 954(-),	638(+), 747(+), 847(+), 1096(-), 1254(-),	881(+), 434(-), 741(-), 1018(-),	705(+), 831(+),	645(+), 696(+), 787(+), 1236(+), 177(-), 280(-), 1004(-),	410(+), 640(+), 778(+), 810(+), 311(-), 605(-),	228(+), 250(+), 357(+), 456(+), 664(-), 880(-), 1263(-),	130(-), 490(-), 704(-),	928(-), 1253(-),	421(+), 1010(+), 1137(+), 775(-), 780(-),	561(+), 686(-), 737(-),	544(+), 1311(-),	633(-), 1143(-),	443(+), 1244(+), 199(-), 346(-), 1266(-),	58(+), 1179(+),	811(+), 948(-),	175(+), 896(+), 1163(+), 780(-), 1033(-), 1298(-),	168(+), 700(-), 725(-), 960(-),	12(-),	86(+), 1234(+),	1183(+),	37(+), 143(+), 1383(-),	751(+), 1004(-),	125(+), 652(+), 743(-),	915(+), 1477(-),	1158(+), 677(-), 1141(-), 1249(-),	-	136(+), 563(+), 928(+), 1270(+), 81(-), 730(-),	1229(-), 1303(-), 1333(-),	-	1431(+),	411(+), 947(+), 1374(+), 1458(+),	587(-),	263(+), 656(+), 699(+), 586(-), 1180(-),
WBOXHVISO1	491(+), 601(+), 1454(-),	301(+), 237(-),	449(-),	229(+), 450(+), 459(+), 514(+),	302(+), 480(+), 789(+), 1386(+), 232(-),	172(-),	19(+), 450(-),	1358(+), 225(-),	565(-), 937(-), 1127(-),	447(+),	96(+), 683(+), 714(-),	637(+),	20(+), 645(+), 1192(-),	702(+), 781(+), 596(-),	30(+), 390(-), 895(-), 1468(-),	-	575(+), 1095(-),	882(+), 224(-), 740(-),	144(+), 207(+), 706(+), 1251(+), 978(-),	375(+), 596(-), 769(-), 1167(-), 1171(-),	411(+),	182(+), 663(-), 879(-),	197(-), 710(-),	1172(-),	303(+), 1011(+), 774(-), 779(-),	169(+), 416(+), 1267(+), 681(-), 685(-), 1080(-), 1126(-),	1212(+),	350(+), 375(+), 1142(-),	65(+), 198(-), 1265(-),	75(+), 188(+), 1159(+), 1234(+), 1119(-),	241(+), 947(-),	897(+), 1164(+),	645(-), 699(-),	962(+), 1437(+),	87(+),	138(+), 213(+), 738(+), 1184(+), 718(-),	906(+),	-	345(+), 497(-), 594(-), 1222(-),	1231(+), 1268(+), 148(-), 243(-), 889(-),	1159(+), 1093(-), 1140(-), 1204(-), 1208(-), 1395(-),	1437(-),	273(+), 69(-), 80(-), 610(-), 729(-), 1089(-),	560(+), 588(-), 1228(-), 1267(-), 1302(-),	1246(+),	669(+), 1309(+), 631(-),	1180(+), 1375(+), 1459(+), 1290(-),	858(-),	700(+), 785(+), 881(+), 585(-), 1179(-),
WBOXNTCHN48	1278(+),	1029(+), 1424(+), 1376(-),	-	228(+),	437(+), 1385(+), 232(-), 460(-),	982(+),	-	-	-	603(+), 767(-), 830(-),	95(+), 682(+), 1117(+),	-	670(+),	-	390(-), 895(-), 1468(-),	1126(-), 1132(-),	574(+),	-	143(+), 158(+), 206(+),	1167(-), 1171(-),	-	181(+),	-	-	1307(+),	1266(+), 681(-),	1211(+), 1381(-),	-	901(+), 1427(+),	-	240(+),	-	-	-	-	-	905(+),	-	-	889(-),	284(+), 1204(-), 379(-),	1437(-),	1089(-),	465(+), 559(+),	981(+), 1245(+),	668(+),	-	843(-),	880(+), 463(-),
WBOXNTERF3	103(+), 491(+), 601(+), 1279(+), 1359(+), 1454(-),	301(+), 702(+), 1030(+), 1425(+), 237(-), 72(-), 1376(-),	449(-),	229(+), 450(+), 459(+), 514(+), 527(-),	302(+), 438(+), 480(+), 789(+), 1386(+), 232(-), 170(-), 460(-), 673(-),	983(+), 172(-),	19(+), 532(+), 752(+), 450(-),	1358(+), 225(-),	496(+), 565(-), 937(-), 1127(-), 271(-), 1080(-),	447(+), 604(+), 767(-), 830(-),	96(+), 683(+), 857(+), 1118(+), 714(-), 462(-), 1052(-),	461(+), 549(+), 637(+), 1008(+),	20(+), 645(+), 671(+), 1192(-), 628(-),	702(+), 781(+), 596(-), 435(-), 1092(-), 1123(-),	30(+), 1070(+), 390(-), 895(-), 1468(-),	1094(-), 1126(-), 1132(-),	575(+), 848(+), 1095(-),	882(+), 224(-), 740(-), 433(-), 1462(-),	144(+), 159(+), 207(+), 706(+), 832(+), 1251(+), 978(-),	375(+), 1237(+), 1261(+), 596(-), 769(-), 1167(-), 1171(-), 176(-), 279(-),	411(+), 779(+), 811(+),	182(+), 457(+), 663(-), 879(-),	197(-), 710(-), 489(-), 703(-),	186(+), 1163(+), 1172(-),	118(+), 303(+), 422(+), 640(+), 843(+), 1011(+), 1308(+), 774(-), 779(-), 570(-), 675(-),	169(+), 416(+), 562(+), 1267(+), 681(-), 685(-), 1080(-), 1126(-), 736(-),	545(+), 1212(+), 1111(-), 1381(-),	104(+), 350(+), 375(+), 1016(+), 1142(-),	65(+), 902(+), 1428(+), 198(-), 1265(-), 345(-),	75(+), 188(+), 1159(+), 1234(+), 1119(-),	241(+), 1204(+), 947(-), 1430(-),	176(+), 514(+), 757(+), 897(+), 1164(+), 779(-),	645(-), 699(-),	76(+), 353(+), 926(+), 962(+), 1437(+),	87(+),	138(+), 213(+), 472(+), 738(+), 1184(+), 718(-), 1475(-),	438(+), 906(+), 1382(-),	1003(-), 1400(-),	126(+), 345(+), 653(+), 497(-), 594(-), 1222(-), 742(-),	916(+), 1231(+), 1268(+), 148(-), 243(-), 889(-), 1164(-),	285(+), 555(+), 1159(+), 1093(-), 1140(-), 1204(-), 1208(-), 1395(-), 379(-),	1437(-), 138(-),	273(+), 564(+), 1188(+), 69(-), 80(-), 610(-), 729(-), 1089(-),	466(+), 560(+), 588(-), 1228(-), 1267(-), 1302(-), 1332(-),	982(+), 1246(+), 666(-), 1170(-), 1325(-),	669(+), 1309(+), 631(-),	948(+), 1180(+), 1375(+), 1459(+), 1290(-), 929(-),	858(-), 586(-), 843(-),	264(+), 657(+), 700(+), 785(+), 881(+), 585(-), 1179(-), 102(-), 178(-), 463(-), 1079(-),
WINPSTPIIIK	-	-	-	-	-	-	-	-	-	-	-	-	-	-	-	-	-	-	-	-	-	-	-	-	-	-	-	-	-	-	-	-	-	-	-	537(+),	-	-	-	-	-	-	-	-	-	-	-	-	-
WRECSAA01	-	-	-	-	-	-	-	-	-	-	-	-	-	-	-	-	-	-	-	-	-	-	-	-	-	-	-	-	-	-	-	-	-	-	-	-	-	-	-	-	-	-	-	-	-	-	-	-	-
WRKY71OS	103(+), 172(+), 381(+), 491(+), 601(+), 785(+), 1279(+), 1359(+), 456(-), 828(-), 1455(-), 1455(-), 1455(-), 1455(-), 1455(-), 1455(-),	78(+), 301(+), 702(+), 892(+), 1030(+), 1425(+), 73(-), 238(-), 243(-), 334(-), 907(-), 1377(-), 1377(-), 1377(-), 1377(-), 1377(-), 1377(-),	362(+), 400(+), 1140(+), 1445(+), 247(-), 450(-), 722(-), 722(-), 722(-), 722(-), 722(-), 722(-),	229(+), 450(+), 459(+), 514(+), 812(+), 1140(+), 1445(+), 156(-), 308(-), 528(-), 546(-), 546(-), 546(-), 546(-), 546(-), 546(-),	99(+), 302(+), 438(+), 480(+), 538(+), 604(+), 623(+), 642(+), 789(+), 869(+), 935(+), 1386(+), 171(-), 182(-), 233(-), 461(-), 674(-), 685(-), 712(-), 712(-), 712(-), 712(-), 712(-), 712(-),	162(+), 471(+), 785(+), 983(+), 1361(+), 173(-), 189(-), 732(-), 947(-), 1411(-),	19(+), 171(+), 532(+), 566(+), 580(+), 624(+), 644(+), 752(+), 893(+), 121(-), 393(-), 451(-), 519(-), 595(-), 606(-), 660(-), 833(-), 889(-), 889(-), 889(-), 889(-), 889(-), 889(-),	1358(+), 1373(+), 226(-), 1349(-), 1349(-), 1349(-), 1349(-), 1349(-), 1349(-),	496(+), 272(-), 279(-), 310(-), 566(-), 785(-), 938(-), 1081(-), 1128(-), 1276(-), 1315(-), 1315(-), 1315(-), 1315(-), 1315(-), 1315(-),	447(+), 604(+), 755(+), 763(+), 966(+), 453(-), 768(-), 819(-), 831(-), 831(-), 831(-), 831(-), 831(-), 831(-),	96(+), 124(+), 510(+), 515(+), 527(+), 629(+), 683(+), 766(+), 857(+), 1118(+), 1124(+), 463(-), 674(-), 715(-), 822(-), 1053(-), 1053(-), 1053(-), 1053(-), 1053(-), 1053(-),	461(+), 549(+), 637(+), 820(+), 1008(+), 1454(+), 348(-), 500(-), 838(-), 1248(-), 1248(-), 1248(-), 1248(-), 1248(-), 1248(-),	20(+), 60(+), 137(+), 645(+), 671(+), 731(+), 850(+), 629(-), 997(-), 1193(-), 1414(-),	314(+), 429(+), 702(+), 781(+), 889(+), 436(-), 597(-), 1093(-), 1124(-), 1254(-), 1290(-), 1290(-), 1290(-), 1290(-), 1290(-), 1290(-),	30(+), 579(+), 606(+), 914(+), 1070(+), 327(-), 391(-), 612(-), 625(-), 896(-), 1285(-), 1314(-), 1469(-), 1469(-), 1469(-), 1469(-), 1469(-), 1469(-),	8(+), 235(+), 714(+), 1485(+), 954(-), 1095(-), 1127(-), 1133(-),	353(+), 575(+), 620(+), 639(+), 748(+), 848(+), 86(-), 536(-), 984(-), 1096(-), 1254(-), 1254(-), 1254(-), 1254(-), 1254(-), 1254(-),	470(+), 882(+), 225(-), 434(-), 741(-), 1018(-), 1297(-), 1463(-), 1463(-), 1463(-), 1463(-), 1463(-), 1463(-),	144(+), 159(+), 207(+), 706(+), 832(+), 959(+), 1251(+), 674(-), 892(-), 979(-),	375(+), 646(+), 697(+), 788(+), 1237(+), 1245(+), 1261(+), 1489(+), 177(-), 280(-), 494(-), 597(-), 770(-), 1004(-), 1168(-), 1172(-), 1356(-), 1356(-), 1356(-), 1356(-), 1356(-), 1356(-),	411(+), 641(+), 779(+), 811(+), 311(-), 605(-),	182(+), 229(+), 251(+), 358(+), 457(+), 143(-), 664(-), 880(-), 1027(-), 1263(-), 1263(-), 1263(-), 1263(-), 1263(-), 1263(-),	307(+), 1190(+), 1269(+), 130(-), 198(-), 426(-), 490(-), 704(-), 711(-), 1357(-), 1412(-), 1412(-), 1412(-), 1412(-), 1412(-), 1412(-),	76(+), 186(+), 295(+), 1163(+), 577(-), 928(-), 1173(-), 1253(-), 1404(-), 1404(-), 1404(-), 1404(-), 1404(-), 1404(-),	104(+), 118(+), 303(+), 422(+), 537(+), 640(+), 843(+), 1011(+), 1138(+), 1308(+), 331(-), 571(-), 676(-), 775(-), 780(-), 1053(-), 1354(-), 1403(-), 1403(-), 1403(-), 1403(-), 1403(-), 1403(-),	169(+), 416(+), 434(+), 562(+), 1267(+), 1496(+), 682(-), 686(-), 716(-), 737(-), 1081(-), 1127(-),	545(+), 832(+), 1212(+), 793(-), 809(-), 898(-), 1112(-), 1137(-), 1311(-), 1382(-), 1382(-), 1382(-), 1382(-), 1382(-), 1382(-),	104(+), 350(+), 375(+), 531(+), 1016(+), 1330(+), 23(-), 253(-), 633(-), 796(-), 1143(-), 1480(-), 1480(-), 1480(-), 1480(-), 1480(-), 1480(-),	65(+), 251(+), 444(+), 902(+), 1245(+), 1428(+), 138(-), 199(-), 346(-), 475(-), 732(-), 1266(-), 1385(-), 1385(-), 1385(-), 1385(-), 1385(-), 1385(-),	59(+), 75(+), 188(+), 736(+), 781(+), 1159(+), 1180(+), 1234(+), 604(-), 1120(-), 1370(-), 1370(-), 1370(-), 1370(-), 1370(-), 1370(-),	228(+), 241(+), 333(+), 492(+), 812(+), 1097(+), 1204(+), 357(-), 381(-), 727(-), 948(-), 1222(-), 1233(-), 1431(-), 1431(-), 1431(-), 1431(-), 1431(-), 1431(-),	176(+), 256(+), 514(+), 757(+), 897(+), 1164(+), 97(-), 104(-), 129(-), 478(-), 780(-), 1033(-), 1107(-), 1298(-), 1438(-), 1438(-), 1438(-), 1438(-), 1438(-), 1438(-),	169(+), 646(-), 700(-), 725(-), 960(-), 960(-), 960(-), 960(-), 960(-), 960(-),	76(+), 353(+), 926(+), 962(+), 1181(+), 1243(+), 1437(+), 12(-), 766(-), 1392(-), 1392(-), 1392(-), 1392(-), 1392(-), 1392(-),	87(+), 901(+), 1235(+), 793(-), 952(-), 1036(-), 1062(-), 1062(-), 1062(-), 1062(-), 1062(-), 1062(-),	138(+), 213(+), 436(+), 472(+), 634(+), 738(+), 766(+), 1184(+), 1236(+), 1406(+), 1481(+), 307(-), 719(-), 1318(-), 1476(-), 1476(-), 1476(-), 1476(-), 1476(-), 1476(-),	38(+), 144(+), 292(+), 438(+), 906(+), 22(-), 994(-), 1383(-), 1383(-), 1383(-), 1383(-), 1383(-), 1383(-),	172(+), 201(+), 308(+), 752(+), 361(-), 1004(-), 1401(-), 1471(-),	126(+), 248(+), 345(+), 402(+), 590(+), 653(+), 1156(+), 498(-), 539(-), 595(-), 743(-), 1223(-),	579(+), 769(+), 916(+), 1231(+), 1268(+), 149(-), 244(-), 454(-), 890(-), 982(-), 1165(-), 1477(-), 1477(-), 1477(-), 1477(-), 1477(-), 1477(-),	285(+), 555(+), 851(+), 1159(+), 380(-), 595(-), 637(-), 677(-), 1094(-), 1141(-), 1205(-), 1209(-), 1249(-), 1261(-), 1396(-), 1396(-), 1396(-), 1396(-), 1396(-), 1396(-),	265(+), 139(-), 367(-), 1438(-), 1438(-), 1438(-), 1438(-), 1438(-), 1438(-),	137(+), 273(+), 282(+), 564(+), 929(+), 1076(+), 1188(+), 1271(+), 70(-), 81(-), 607(-), 611(-), 730(-), 1090(-), 1123(-), 1123(-), 1123(-), 1123(-), 1123(-), 1123(-),	466(+), 560(+), 743(+), 1461(+), 202(-), 208(-), 589(-), 1229(-), 1268(-), 1303(-), 1333(-),	583(+), 698(+), 845(+), 899(+), 906(+), 982(+), 988(+), 1246(+), 667(-), 1171(-), 1326(-), 1326(-), 1326(-), 1326(-), 1326(-), 1326(-),	669(+), 1002(+), 1309(+), 1432(+), 19(-), 632(-),	306(+), 412(+), 554(+), 837(+), 948(+), 955(+), 1180(+), 1375(+), 1459(+), 812(-), 930(-), 1291(-),	283(+), 720(+), 1232(+), 1418(+), 587(-), 844(-), 859(-),	107(+), 264(+), 657(+), 700(+), 785(+), 881(+), 1407(+), 37(-), 103(-), 179(-), 464(-), 586(-), 705(-), 1080(-), 1180(-),
WUSATAg	-	-	-	-	-	279(+), 279(+), 279(+), 279(+), 279(+), 279(+),	-	-	-	-	-	-	623(+), 623(+), 623(+), 623(+), 623(+), 623(+),	-	-	739(+), 739(+), 739(+), 739(+), 739(+), 739(+),	-	-	-	-	-	-	-	-	-	291(+),	-	-	-	-	-	-	-	-	-	-	-	585(-),	-	-	-	-	-	1454(-), 1454(-), 1454(-), 1454(-), 1454(-), 1454(-),	-	35(-), 35(-), 35(-), 35(-), 35(-), 35(-),	-	397(+), 397(+), 397(+), 397(+), 397(+), 397(+),	-
XYLAT	-	-	-	-	-	-	-	-	-	-	-	-	-	-	-	-	-	-	3(+), 1182(-),	-	599(-), 599(-), 599(-), 599(-), 599(-), 599(-),	-	-	-	-	790(-), 790(-), 790(-), 790(-), 790(-), 790(-),	-	-	-	-	-	-	-	-	-	-	-	950(+), 950(+), 950(+), 950(+), 950(+), 950(+),	1439(-), 1439(-), 1439(-), 1439(-), 1439(-), 1439(-),	-	-	-	-	-	-	-	1347(-), 1347(-), 1347(-), 1347(-), 1347(-), 1347(-),	-	518(+), 909(-), 909(-), 909(-), 909(-), 909(-), 909(-),
ZDNAFORMINGATCAB1	-	-	-	-	-	-	-	-	-	-	-	-	-	-	-	-	-	-	942(+), 942(+), 942(+), 942(+), 942(+), 942(+),	-	-	-	-	-	-	-	-	-	-	-	-	-	-	-	-	-	-	-	-	-	-	-	-	-	-	-	-	-	-
[truncated: 34 more columns]
