# Supplementary material for: Integrative analysis and expression profiling of secondary cell wall genes in C4 biofuel model Setaria italica reveals targets for lignocellulose bioengineering
Source: Front Plant Sci. 2015 Nov 4;6:965. doi: 10.3389/fpls.2015.00965 (PMC4631826; doi:10.3389/fpls.2015.00965)
Supplement: Supplementary Table S11 — Summary of molecular markers present in lignocellulose pathway genes. [file Table11.XLSX]

## Sheet: Sheet2
Supplementary Table S11. Summary of molecular markers present in lignocellulose pathway genes.
Gene ID	Chr	Start	End	Marker ID	Chr	Start	End	SSR motif	Motif Length (bases)	Repeat Length (bases)	Forward primer (5'-3')	Tm (°C)	Reverse primer (5'-3')	Product size (bp)	Validated/Non-validated
SiGsl1	1	1689244	1699317	SiGMS111	1	1689078	1689106	AG	2	14	CAGCACATGAGAACATGCAA	59.409	CAATTGTTCGCCTGCTTGTA	133	Not validated
				SiGMS112	1	1698472	1698484	GT	2	6	TGATCCGTAGACTGTTTCCTTTT	59.187	CGCTAGCTGCATGCTTGTAA	131	Not validated
SiC4H1	1	21991841	21993582	SiGMS757	1	21991445	21991461	CA	2	8	CGTCTCCCAACTCTGACCAT	60.112	ACGGAAACTGGGTTGGCT	140	Not validated
SiCslE1	1	36746983	36750776	SiILP4287	1	36746271	36746379	-	-	-	AGCTTTCTGAGCCCATTGAA	59.96	TGAACGGAGAATCTTGTATCG	108	Not validated
Si4CL3	2	20877834	20883712	SiILP3622	2	20882010	20882110	-	-	-	GTTCCTGCAATTTTGGATCG	60.45	TTCGATTATATGCAAAATCAAAAAG	100	Not validated
SiCesA5	3	6725037	6731410	SiILP2366	3	6730494	6730595	-	-	-	GCAGATGGCACATCAGTCAG	60.44	GTCGTTCAGCAAGAATGCAA	101	Validated
SiCslC4	3	13776534	13780154	SiGMS4544	3	13775076	13775092	GA	2	8	AACCTGAGCTCGTTTACGGA	59.875	CCTCTGCACTGCAACGTAAC	145	Not validated
				SiGMS4545	3	13776561	13776581	AAGA	4	5	TGATCAAATACATGGTAACCACAA	59.166	TGGATTTAGCCTGTGAGATGC	152	Not validated
SiCslJ1	3	42498683	42501441	SiGMS5219	3	42501235	42501250	GGC	3	5	GGCACCTGGAAAATGATGAC	60.326	AGTCCATCCGGAGGAACATC	133	Not validated
SiCslD1	3	43244776	43248888	SiGMS5258	3	43245235	43245250	GCG	3	5	CACGTGCTCAACAACACCTC	60.357	CAGATCATGAACCCGCAGT	146	Not validated
SiCslD2	4	582110	587195	SiGMS5695	4	582687	582702	CGG	3	5	TCAACCACTGACCGATACGA	60.112	GAGTAGGACATGCGCGAGAG	108	Not validated
SiCCR12	4	3568762	3571563	SiGMS5858	4	3570827	3570869	CA	2	21	GCACAATCTATAAAATGGGAAACA	59.318	CAGGTGCAGGAGATCGGTAT	183	Not validated
SiCslA5	4	8718319	8721240	SiILP3259	4	8719467	8719568	-	-	-	CTTCAAAGTAGAGCAGGAAGCA	58.93	CCCCGGCTTCCTTTATGG	101	Not validated
SiCCR13	4	31359413	31362127	SiGMS6478	4	31357535	31357547	TA	2	6	TCAGGACTCGGGTTCAGATT	59.655	CGTATTTCGTATTTGTTTCTTTTACG	159	Not validated
				SiGMS6479	4	31359979	31359994	GGC	3	5	CTCCGTGACGCCCTATGAC	61.647	GGCCCAGCTCCCTACACC	134	Not validated
SiCslA6	4	32756777	32758489	SiGMS6560	4	32758074	32758089	CGG	3	5	AAATTGTAACTCCCCGCAGA	59.569	TGCAGATCCCCATGTACAAC	100	Not validated
SiGsl5	4	40020270	40033905	SiGMS6976	4	40033804	40033822	CTG	3	6	AGGAAACCCTAGATTTGGCG	60.443	TTTGAAAACCCCAGCAGAAC	152	Not validated
SiGsl6	5	24116753	24126281	SiGMS7877	5	24116371	24116391	TTTC	4	5	GCTCTGTTTGATGGAACTTTTG	58.882	TGACGTGTGATGTGATCGTG	196	Not validated
SiGsl8	5	32798706	32805320	SiILP1469	5	32797292	32797396	-	-	-	CCTTGGTGGAGCACTAGGAC	59.72	TGCAACTGTACTTCAAGCCAAG	104	Not validated
SiCesA10	5	36917274	36922741	SiGMS8421	5	36917252	36917267	GAG	3	5	AGCTTCCTTCGCCTCTCC	59.636	CTGCAGAGCGCGTAGCTG	207	Not validated
SiGsl9	5	37088352	37094724	SiGMS8427	5	37094621	37094639	CCG	3	6	TGGATCGGGATGATGTTGTA	59.732	GTGAGGGATGAGCCTCCG	111	Not validated
SiCslC1	5	37836851	37840519	SiGMS8460	5	37838656	37838671	TCC	3	5	CACAAAAGACCACCTTGGGT	59.861	GGACGACGATGACAACAATG	158	Not validated
Si4CL6	5	44038080	44042185	SiILP4976	5	44040747	44040849	-	-	-	TGGTTTCCTCTACATTGTTGACC	60.27	TCAGGATGAGAATTCAGGATATG	102	Not validated
SiCslF6	6	4099554	4106215	SiGMS9264	6	4099038	4099066	CT	2	14	GGGGAATATTAGCGGAAGGA	60.24	GACGGTGTCCGAGAGAGAAG	180	Not validated
				SiGMS9265	6	4099734	4099755	AGG	3	7	AGAGAGAAGAGCCACCACCA	59.986	CACCCGTGCCTGTTGTTAC	132	Not validated
				SiGMS9266	6	4102977	4102998	TTC	3	7	AACCAGTGGGAGGGAACCT	60.754	AACAATAATCTGGTAGAGTGTGATGA	163	Not validated
SiCslC5	6	9766824	9770731	SiGMS9496	6	9769166	9769181	GAA	3	5	GAACGAAGCATGGTCATTCA	59.654	CCAGATGCCAATGTGTAACG	124	Not validated
SiCslD4	6	20451682	20455230	SiGMS9589	6	20450088	20450100	TA	2	6	TTGCGCTTCTCAACACTACG	60.195	ATCACATATTCCATGCCGTG	162	Not validated
				SiGMS9590	6	20452444	20452462	CGG	3	6	GGCATGTACGATGACGACCT	60.956	GATCACGATGAAGATCCGGT	150	Not validated
				SiGMS9591	6	20453948	20453969	GTC	3	7	AGTACACCGGCTTGCTCTTC	59.501	CACCAGCATCGACGTGAG	140	Not validated
SiCCR22	6	28574277	28580118	SiGMS9786	6	28576624	28576638	TG	2	7	CCATCACTCGCTTGCTACCT	60.419	TGTGTCCATTCCAAGCATGT	187	Not validated
SiCCoAOMT4	6	31918639	31919497	SiGMS9963	6	31918552	31918564	CG	2	6	ATATCTGACGCCCACGATTC	59.923	GGTGTGCCAGCTCACCAT	142	Not validated
SiCslH2	7	20147355	20151144	SiGMS10729	7	20150845	20150860	CGC	3	5	TTGCAGTTCACGTTGAGGAG	60.025	CTCACCGTGCTCTCCCTG	173	Not validated
SiHCT2	7	24089783	24094559	SiGMS10937	7	24088184	24088196	CG	2	6	CCATCCAGGCTGTTTGGTT	60.908	GCTTCTTGTTTTGGCGTAGC	168	Not validated
Si4CL10	8	18490024	18493232	SiGMS12143	8	18490722	18490734	AT	2	6	CATGTCCTATTACCGGTGGC	60.214	GGTGCTAATGCACCCCTAAA	155	Not validated
SiCesA11	9	1087917	1093521	SiGMS14328	9	1093288	1093306	GCG	3	6	GGGGTTCCTCCTCTCTGTCT	59.661	CCCCACTCTCCTCTCTTCCT	135	Not validated
SiCCR24	9	2009564	2012116	SiGMS12992	9	2012058	2012070	GT	2	6	CTCCTCTCCGAACTGAGCTG	60.275	GTCAGATCCCGAAGTGGGTA	116	Not validated
Si4CL11	9	12773750	12776763	SiGMS13231	9	12775145	12775159	CT	2	7	TACATTTTAATGGGCTGGGC	59.795	CAGGAGGGGGAGCTTTATTC	137	Not validated
Si4CL12	9	12782712	12788175	SiGMS12903	9	12781584	12781596	AG	2	6	CTGCACCTTGTGCTTGCC	61.627	GCACGCACCACTCATCTCT	121	Not validated
SiCslA9	9	44293987	44298044	SiGMS14941	9	44294362	44294377	GCT	3	5	CAAGCTCCTGGGATGGAAG	60.742	TGGGTATCTGGACCATGACC	131	Not validated
Si4CL17	9	56988663	56992528	SiGMS15383	9	56986850	56986870	GCAG	4	5	GGCTAGCAAACTGCTCCACT	59.644	GCGACGAAGTGACAGGCTA	121	Not validated
				SiILP485	9	56988997	56989102	-	-	-	GGCTCCCACCCAAGAACT	60.05	AACCCAGAAGTGACAGTGATGA	101	Validated
				SiILP302	9	56989633	56989733	-	-	-	CCACAGAGCTTTCACCTTCC	59.84	TGCTGATGATCACACCTTTACTG	116	Not validated
- Not applicable
